# Supplementary material for: Hippocampal pattern separation supports reinforcement learning
Source: Nat Commun. 2019 Mar 6;10:1073. doi: 10.1038/s41467-019-08998-1 (PMC6403348; doi:10.1038/s41467-019-08998-1)
Supplement: Supplementary file 4 — Source Data [file 41467_2019_8998_MOESM4_ESM.xlsx]

## Sheet: Figure2
Figure 2 a,b,c
reward	rt	rt_thresh	run	sub	target	trial_index	missed_response	condition	epoch
			1	fd_105	0	0	FALSE	B-	early
			1	fd_105	0	2	FALSE	B-	early
1	943	966.73	1	fd_105	1	4	FALSE	C+	early
			1	fd_105	0	6	FALSE	B-	early
1	699	956.73	1	fd_105	1	8	FALSE	C+	early
			1	fd_105	0	10	FALSE	C+	early
			1	fd_105	0	12	FALSE	AC-	early
1	877	946.73	1	fd_105	1	14	FALSE	C+	early
0	950	936.73	1	fd_105	1	16	FALSE	AC-	early
			1	fd_105	0	18	FALSE	B-	early
			1	fd_105	0	20	FALSE	AB+	early
0	1046	946.73	1	fd_105	1	22	FALSE	B-	early
1	926	956.73	1	fd_105	1	24	FALSE	C+	early
1	738	946.73	1	fd_105	1	26	FALSE	AB+	early
			1	fd_105	0	28	FALSE	AC-	early
1	900	936.73	1	fd_105	1	30	FALSE	AC-	early
			1	fd_105	0	32	FALSE	AC-	early
1	868	926.73	1	fd_105	1	34	FALSE	C+	early
			1	fd_105	0	36	FALSE	C+	early
			1	fd_105	0	38	FALSE	AB+	early
0	1099	916.73	1	fd_105	1	40	FALSE	C+	late
			1	fd_105	0	42	FALSE	AC-	late
0	930	926.73	1	fd_105	1	44	FALSE	AB+	late
			1	fd_105	0	46	FALSE	AC-	late
1	903	936.73	1	fd_105	1	48	FALSE	AB+	late
			1	fd_105	0	50	FALSE	B-	late
1	846	926.73	1	fd_105	1	52	FALSE	AB+	late
			1	fd_105	0	54	FALSE	B-	late
			1	fd_105	0	56	FALSE	AC-	late
0	917	916.73	1	fd_105	1	58	FALSE	B-	late
1	860	926.73	1	fd_105	1	60	FALSE	AB+	late
			1	fd_105	0	62	FALSE	AC-	late
1	834	916.73	1	fd_105	1	64	FALSE	AB+	late
1	898	906.73	1	fd_105	1	66	FALSE	C+	late
1	611	896.73	1	fd_105	1	68	FALSE	AB+	late
			1	fd_105	0	70	FALSE	B-	late
0	1054	886.73	1	fd_105	1	72	FALSE	B-	late
1	851	896.73	1	fd_105	1	74	FALSE	AC-	late
			1	fd_105	0	76	FALSE	AB+	late
			1	fd_105	0	78	FALSE	C+	late
			2	fd_105	0	0	FALSE	AB+	early
			2	fd_105	0	2	FALSE	C+	early
1	942	966.73	2	fd_105	1	4	FALSE	AB+	early
			2	fd_105	0	6	FALSE	C+	early
0	969	956.73	2	fd_105	1	8	FALSE	C+	early
1	863	966.73	2	fd_105	1	10	FALSE	AB+	early
1	877	956.73	2	fd_105	1	12	FALSE	AC-	early
			2	fd_105	0	14	FALSE	AC-	early
1	863	946.73	2	fd_105	1	16	FALSE	AB+	early
			2	fd_105	0	18	FALSE	B-	early
1	847	936.73	2	fd_105	1	20	FALSE	AB+	early
0	953	926.73	2	fd_105	1	22	FALSE	C+	early
1	754	936.73	2	fd_105	1	24	FALSE	AB+	early
			2	fd_105	0	26	FALSE	AC-	early
0	941	926.73	2	fd_105	1	28	FALSE	C+	early
1	804	936.73	2	fd_105	1	30	FALSE	C+	early
1	847	926.73	2	fd_105	1	32	FALSE	B-	early
			2	fd_105	0	34	FALSE	AB+	early
1	839	916.73	2	fd_105	1	36	FALSE	AB+	early
			2	fd_105	0	38	FALSE	AC-	early
			2	fd_105	0	40	FALSE	B-	late
			2	fd_105	0	42	FALSE	AC-	late
			2	fd_105	0	44	FALSE	B-	late
			2	fd_105	0	46	FALSE	AC-	late
1	858	906.73	2	fd_105	1	48	FALSE	C+	late
1	866	896.73	2	fd_105	1	50	FALSE	AB+	late
1	853	886.73	2	fd_105	1	52	FALSE	AC-	late
0	908	876.73	2	fd_105	1	54	FALSE	B-	late
			2	fd_105	0	56	FALSE	B-	late
			2	fd_105	0	58	FALSE	AC-	late
			2	fd_105	0	60	FALSE	B-	late
1	859	886.73	2	fd_105	1	62	FALSE	C+	late
			2	fd_105	0	64	FALSE	B-	late
1	842	876.73	2	fd_105	1	66	FALSE	C+	late
			2	fd_105	0	68	FALSE	AC-	late
			2	fd_105	0	70	FALSE	B-	late
0	959	866.73	2	fd_105	1	72	FALSE	B-	late
			2	fd_105	0	74	FALSE	AB+	late
			2	fd_105	0	76	FALSE	C+	late
1	864	876.73	2	fd_105	1	78	FALSE	AC-	late
0	1009	966.73	3	fd_105	1	0	FALSE	AB+	early
			3	fd_105	0	2	FALSE	B-	early
1	897	976.73	3	fd_105	1	4	FALSE	C+	early
1	835	966.73	3	fd_105	1	6	FALSE	AB+	early
1	837	956.73	3	fd_105	1	8	FALSE	C+	early
1	931	946.73	3	fd_105	1	10	FALSE	B-	early
			3	fd_105	0	12	FALSE	B-	early
1	849	936.73	3	fd_105	1	14	FALSE	AB+	early
0	936	926.73	3	fd_105	1	16	FALSE	C+	early
1	915	936.73	3	fd_105	1	18	FALSE	C+	early
			3	fd_105	0	20	FALSE	C+	early
			3	fd_105	0	22	FALSE	AB+	early
			3	fd_105	0	24	FALSE	AC-	early
			3	fd_105	0	26	FALSE	AB+	early
			3	fd_105	0	28	FALSE	B-	early
1	822	926.73	3	fd_105	1	30	FALSE	AB+	early
			3	fd_105	0	32	FALSE	AC-	early
1	864	916.73	3	fd_105	1	34	FALSE	AC-	early
			3	fd_105	0	36	FALSE	AC-	early
			3	fd_105	0	38	FALSE	B-	early
0	921	906.73	3	fd_105	1	40	FALSE	AC-	late
1	866	916.73	3	fd_105	1	42	FALSE	C+	late
			3	fd_105	0	44	FALSE	AC-	late
1	833	906.73	3	fd_105	1	46	FALSE	AB+	late
			3	fd_105	0	48	FALSE	C+	late
			3	fd_105	0	50	FALSE	AC-	late
1	872	896.73	3	fd_105	1	52	FALSE	C+	late
			3	fd_105	0	54	FALSE	B-	late
			3	fd_105	0	56	FALSE	B-	late
1	852	886.73	3	fd_105	1	58	FALSE	C+	late
			3	fd_105	0	60	FALSE	AC-	late
1	835	876.73	3	fd_105	1	62	FALSE	B-	late
			3	fd_105	0	64	FALSE	AC-	late
1	851	866.73	3	fd_105	1	66	FALSE	AB+	late
			3	fd_105	0	68	FALSE	B-	late
0	861	856.73	3	fd_105	1	70	FALSE	AB+	late
0	877	866.73	3	fd_105	1	72	FALSE	B-	late
			3	fd_105	0	74	FALSE	AB+	late
			3	fd_105	0	76	FALSE	C+	late
1	843	876.73	3	fd_105	1	78	FALSE	AC-	late
0	918.791	857.16	3	fd_128	1	0	FALSE	AB+	early
			3	fd_128	0	2	FALSE	B-	early
0	991.796	867.16	3	fd_128	1	4	FALSE	C+	early
1	868.781	877.16	3	fd_128	1	6	FALSE	AB+	early
0	877.551	867.16	3	fd_128	1	8	FALSE	C+	early
0	883.211	877.16	3	fd_128	1	10	FALSE	B-	early
			3	fd_128	0	12	FALSE	B-	early
1	872.761	887.16	3	fd_128	1	14	FALSE	AB+	early
1	876.003	877.16	3	fd_128	1	16	FALSE	C+	early
0	880.817	867.16	3	fd_128	1	18	FALSE	C+	early
			3	fd_128	0	20	FALSE	C+	early
			3	fd_128	0	22	FALSE	AB+	early
			3	fd_128	0	24	FALSE	AC-	early
			3	fd_128	0	26	FALSE	AB+	early
			3	fd_128	0	28	FALSE	B-	early
0	886.942	877.16	3	fd_128	1	30	FALSE	AB+	early
			3	fd_128	0	32	FALSE	AC-	early
1	866.118	887.16	3	fd_128	1	34	FALSE	AC-	early
			3	fd_128	0	36	FALSE	AC-	early
			3	fd_128	0	38	FALSE	B-	early
1	874.593	877.16	3	fd_128	1	40	FALSE	AC-	late
1	863.113	867.16	3	fd_128	1	42	FALSE	C+	late
			3	fd_128	0	44	FALSE	AC-	late
0	904.037	857.16	3	fd_128	1	46	FALSE	AB+	late
			3	fd_128	0	48	FALSE	C+	late
			3	fd_128	0	50	FALSE	AC-	late
0	877.507	867.16	3	fd_128	1	52	FALSE	C+	late
			3	fd_128	0	54	FALSE	B-	late
			3	fd_128	0	56	FALSE	B-	late
0	878.86	877.16	3	fd_128	1	58	FALSE	C+	late
			3	fd_128	0	60	FALSE	AC-	late
0	943.458	887.16	3	fd_128	1	62	FALSE	B-	late
			3	fd_128	0	64	FALSE	AC-	late
1	890.614	897.16	3	fd_128	1	66	FALSE	AB+	late
			3	fd_128	0	68	FALSE	B-	late
1	872.523	887.16	3	fd_128	1	70	FALSE	AB+	late
0	902.526	877.16	3	fd_128	1	72	FALSE	B-	late
			3	fd_128	0	74	FALSE	AB+	late
			3	fd_128	0	76	FALSE	C+	late
0	916.938	887.16	3	fd_128	1	78	FALSE	AC-	late
			2	fd_128	0	0	FALSE	AB+	early
			2	fd_128	0	2	FALSE	C+	early
0	911.86	857.16	2	fd_128	1	4	FALSE	AB+	early
			2	fd_128	0	6	FALSE	C+	early
0	923.9	867.16	2	fd_128	1	8	FALSE	C+	early
0	880.272	877.16	2	fd_128	1	10	FALSE	AB+	early
1	862.3	887.16	2	fd_128	1	12	FALSE	AC-	early
			2	fd_128	0	14	FALSE	AC-	early
1	871.497	877.16	2	fd_128	1	16	FALSE	AB+	early
			2	fd_128	0	18	FALSE	B-	early
1	851.448	867.16	2	fd_128	1	20	FALSE	AB+	early
0	868.579	857.16	2	fd_128	1	22	FALSE	C+	early
1	809.749	867.16	2	fd_128	1	24	FALSE	AB+	early
			2	fd_128	0	26	FALSE	AC-	early
0	935.264	857.16	2	fd_128	1	28	FALSE	C+	early
0	905.803	867.16	2	fd_128	1	30	FALSE	C+	early
1	856.932	877.16	2	fd_128	1	32	FALSE	B-	early
			2	fd_128	0	34	FALSE	AB+	early
0	886.666	867.16	2	fd_128	1	36	FALSE	AB+	early
			2	fd_128	0	38	FALSE	AC-	early
			2	fd_128	0	40	FALSE	B-	late
			2	fd_128	0	42	FALSE	AC-	late
			2	fd_128	0	44	FALSE	B-	late
			2	fd_128	0	46	FALSE	AC-	late
0	913.824	877.16	2	fd_128	1	48	FALSE	C+	late
0	914.349	887.16	2	fd_128	1	50	FALSE	AB+	late
1	888.563	897.16	2	fd_128	1	52	FALSE	AC-	late
1	877.966	887.16	2	fd_128	1	54	FALSE	B-	late
			2	fd_128	0	56	FALSE	B-	late
			2	fd_128	0	58	FALSE	AC-	late
			2	fd_128	0	60	FALSE	B-	late
0	893.159	877.16	2	fd_128	1	62	FALSE	C+	late
			2	fd_128	0	64	FALSE	B-	late
1	878.778	887.16	2	fd_128	1	66	FALSE	C+	late
			2	fd_128	0	68	FALSE	AC-	late
			2	fd_128	0	70	FALSE	B-	late
0	897.086	877.16	2	fd_128	1	72	FALSE	B-	late
			2	fd_128	0	74	FALSE	AB+	late
			2	fd_128	0	76	FALSE	C+	late
0	946.383	887.16	2	fd_128	1	78	FALSE	AC-	late
			1	fd_128	0	0	FALSE	B-	early
			1	fd_128	0	2	FALSE	B-	early
0	895.646	857.16	1	fd_128	1	4	FALSE	C+	early
			1	fd_128	0	6	FALSE	B-	early
0	1117.72	867.16	1	fd_128	1	8	FALSE	C+	early
			1	fd_128	0	10	FALSE	C+	early
			1	fd_128	0	12	FALSE	AC-	early
1	872.3	877.16	1	fd_128	1	14	FALSE	C+	early
0	984.827	867.16	1	fd_128	1	16	FALSE	AC-	early
			1	fd_128	0	18	FALSE	B-	early
			1	fd_128	0	20	FALSE	AB+	early
0	941.192	877.16	1	fd_128	1	22	FALSE	B-	early
1	878.872	887.16	1	fd_128	1	24	FALSE	C+	early
0	893.902	877.16	1	fd_128	1	26	FALSE	AB+	early
			1	fd_128	0	28	FALSE	AC-	early
1	848.418	887.16	1	fd_128	1	30	FALSE	AC-	early
			1	fd_128	0	32	FALSE	AC-	early
1	874.798	877.16	1	fd_128	1	34	FALSE	C+	early
			1	fd_128	0	36	FALSE	C+	early
			1	fd_128	0	38	FALSE	AB+	early
0	868.651	867.16	1	fd_128	1	40	FALSE	C+	late
			1	fd_128	0	42	FALSE	AC-	late
0	921.791	877.16	1	fd_128	1	44	FALSE	AB+	late
			1	fd_128	0	46	FALSE	AC-	late
0	891.288	887.16	1	fd_128	1	48	FALSE	AB+	late
			1	fd_128	0	50	FALSE	B-	late
1	894.978	897.16	1	fd_128	1	52	FALSE	AB+	late
			1	fd_128	0	54	FALSE	B-	late
			1	fd_128	0	56	FALSE	AC-	late
0	968.602	887.16	1	fd_128	1	58	FALSE	B-	late
1	887.295	897.16	1	fd_128	1	60	FALSE	AB+	late
			1	fd_128	0	62	FALSE	AC-	late
1	880.457	887.16	1	fd_128	1	64	FALSE	AB+	late
1	870.879	877.16	1	fd_128	1	66	FALSE	C+	late
0	893.583	867.16	1	fd_128	1	68	FALSE	AB+	late
			1	fd_128	0	70	FALSE	B-	late
1	861.58	877.16	1	fd_128	1	72	FALSE	B-	late
0	893.381	867.16	1	fd_128	1	74	FALSE	AC-	late
			1	fd_128	0	76	FALSE	AB+	late
			1	fd_128	0	78	FALSE	C+	late
			2	fd_136	0	0	FALSE	AB+	early
			2	fd_136	0	2	FALSE	C+	early
0	876.841	871.38	2	fd_136	1	4	FALSE	AB+	early
			2	fd_136	0	6	FALSE	C+	early
1	880.705	881.38	2	fd_136	1	8	FALSE	C+	early
0	871.624	871.38	2	fd_136	1	10	FALSE	AB+	early
0	943.765	881.38	2	fd_136	1	12	FALSE	AC-	early
			2	fd_136	0	14	FALSE	AC-	early
0	1158.74	891.38	2	fd_136	1	16	FALSE	AB+	early
			2	fd_136	0	18	FALSE	B-	early
1	826.767	901.38	2	fd_136	1	20	FALSE	AB+	early
0			2	fd_136	1	22	TRUE	C+	early
1	630.924	891.38	2	fd_136	1	24	FALSE	AB+	early
			2	fd_136	0	26	FALSE	AC-	early
0	886.751	881.38	2	fd_136	1	28	FALSE	C+	early
0			2	fd_136	1	30	TRUE	C+	early
0			2	fd_136	1	32	TRUE	B-	early
			2	fd_136	0	34	FALSE	AB+	early
0			2	fd_136	1	36	TRUE	AB+	early
			2	fd_136	0	38	FALSE	AC-	early
			2	fd_136	0	40	FALSE	B-	late
			2	fd_136	0	42	FALSE	AC-	late
			2	fd_136	0	44	FALSE	B-	late
			2	fd_136	0	46	FALSE	AC-	late
1	847.288	891.38	2	fd_136	1	48	FALSE	C+	late
0	929.786	881.38	2	fd_136	1	50	FALSE	AB+	late
0			2	fd_136	1	52	TRUE	AC-	late
1	883.565	891.38	2	fd_136	1	54	FALSE	B-	late
			2	fd_136	0	56	FALSE	B-	late
			2	fd_136	0	58	FALSE	AC-	late
			2	fd_136	0	60	FALSE	B-	late
1	863.658	881.38	2	fd_136	1	62	FALSE	C+	late
			2	fd_136	0	64	FALSE	B-	late
1	857.561	871.38	2	fd_136	1	66	FALSE	C+	late
			2	fd_136	0	68	FALSE	AC-	late
			2	fd_136	0	70	FALSE	B-	late
0	899.883	861.38	2	fd_136	1	72	FALSE	B-	late
			2	fd_136	0	74	FALSE	AB+	late
			2	fd_136	0	76	FALSE	C+	late
0	875.938	871.38	2	fd_136	1	78	FALSE	AC-	late
0	915.583	871.38	3	fd_136	1	0	FALSE	AB+	early
			3	fd_136	0	2	FALSE	B-	early
0	929.602	881.38	3	fd_136	1	4	FALSE	C+	early
1	691.391	891.38	3	fd_136	1	6	FALSE	AB+	early
1	691.646	881.38	3	fd_136	1	8	FALSE	C+	early
0	898.114	871.38	3	fd_136	1	10	FALSE	B-	early
			3	fd_136	0	12	FALSE	B-	early
1	872.679	881.38	3	fd_136	1	14	FALSE	AB+	early
1	720.527	871.38	3	fd_136	1	16	FALSE	C+	early
0	883.935	861.38	3	fd_136	1	18	FALSE	C+	early
			3	fd_136	0	20	FALSE	C+	early
			3	fd_136	0	22	FALSE	AB+	early
			3	fd_136	0	24	FALSE	AC-	early
			3	fd_136	0	26	FALSE	AB+	early
			3	fd_136	0	28	FALSE	B-	early
0	878.644	871.38	3	fd_136	1	30	FALSE	AB+	early
			3	fd_136	0	32	FALSE	AC-	early
0	937.488	881.38	3	fd_136	1	34	FALSE	AC-	early
			3	fd_136	0	36	FALSE	AC-	early
			3	fd_136	0	38	FALSE	B-	early
1	868.629	891.38	3	fd_136	1	40	FALSE	AC-	late
1	868.71	881.38	3	fd_136	1	42	FALSE	C+	late
			3	fd_136	0	44	FALSE	AC-	late
0	895.23	871.38	3	fd_136	1	46	FALSE	AB+	late
			3	fd_136	0	48	FALSE	C+	late
			3	fd_136	0	50	FALSE	AC-	late
1	880.676	881.38	3	fd_136	1	52	FALSE	C+	late
			3	fd_136	0	54	FALSE	B-	late
			3	fd_136	0	56	FALSE	B-	late
0	877.827	871.38	3	fd_136	1	58	FALSE	C+	late
			3	fd_136	0	60	FALSE	AC-	late
0	907.595	881.38	3	fd_136	1	62	FALSE	B-	late
			3	fd_136	0	64	FALSE	AC-	late
1	835.508	891.38	3	fd_136	1	66	FALSE	AB+	late
			3	fd_136	0	68	FALSE	B-	late
1	857.816	881.38	3	fd_136	1	70	FALSE	AB+	late
0	914.66	871.38	3	fd_136	1	72	FALSE	B-	late
			3	fd_136	0	74	FALSE	AB+	late
			3	fd_136	0	76	FALSE	C+	late
1	877.975	881.38	3	fd_136	1	78	FALSE	AC-	late
			1	fd_136	0	0	FALSE	B-	early
			1	fd_136	0	2	FALSE	B-	early
1	855.739	871.38	1	fd_136	1	4	FALSE	C+	early
			1	fd_136	0	6	FALSE	B-	early
1	503.97	861.38	1	fd_136	1	8	FALSE	C+	early
			1	fd_136	0	10	FALSE	C+	early
			1	fd_136	0	12	FALSE	AC-	early
1	512.087	851.38	1	fd_136	1	14	FALSE	C+	early
0	899.594	841.38	1	fd_136	1	16	FALSE	AC-	early
			1	fd_136	0	18	FALSE	B-	early
			1	fd_136	0	20	FALSE	AB+	early
0	991.397	851.38	1	fd_136	1	22	FALSE	B-	early
1	618.677	861.38	1	fd_136	1	24	FALSE	C+	early
0	923.874	851.38	1	fd_136	1	26	FALSE	AB+	early
			1	fd_136	0	28	FALSE	AC-	early
1	814.052	861.38	1	fd_136	1	30	FALSE	AC-	early
			1	fd_136	0	32	FALSE	AC-	early
0	889.437	851.38	1	fd_136	1	34	FALSE	C+	early
			1	fd_136	0	36	FALSE	C+	early
			1	fd_136	0	38	FALSE	AB+	early
1	516.849	861.38	1	fd_136	1	40	FALSE	C+	late
			1	fd_136	0	42	FALSE	AC-	late
0	890.885	851.38	1	fd_136	1	44	FALSE	AB+	late
			1	fd_136	0	46	FALSE	AC-	late
0	867.968	861.38	1	fd_136	1	48	FALSE	AB+	late
			1	fd_136	0	50	FALSE	B-	late
1	721.488	871.38	1	fd_136	1	52	FALSE	AB+	late
			1	fd_136	0	54	FALSE	B-	late
			1	fd_136	0	56	FALSE	AC-	late
0	915.98	861.38	1	fd_136	1	58	FALSE	B-	late
1	836.036	871.38	1	fd_136	1	60	FALSE	AB+	late
			1	fd_136	0	62	FALSE	AC-	late
1	823.797	861.38	1	fd_136	1	64	FALSE	AB+	late
1	738.617	851.38	1	fd_136	1	66	FALSE	C+	late
1	824.819	841.38	1	fd_136	1	68	FALSE	AB+	late
			1	fd_136	0	70	FALSE	B-	late
0	907.446	831.38	1	fd_136	1	72	FALSE	B-	late
1	652.372	841.38	1	fd_136	1	74	FALSE	AC-	late
			1	fd_136	0	76	FALSE	AB+	late
			1	fd_136	0	78	FALSE	C+	late
			1	fd_117	0	0	FALSE	B-	early
			1	fd_117	0	2	FALSE	B-	early
0	957.257	851.5	1	fd_117	1	4	FALSE	C+	early
			1	fd_117	0	6	FALSE	B-	early
1	475.038	861.5	1	fd_117	1	8	FALSE	C+	early
			1	fd_117	0	10	FALSE	C+	early
			1	fd_117	0	12	FALSE	AC-	early
1	555.312	851.5	1	fd_117	1	14	FALSE	C+	early
0	898.243	841.5	1	fd_117	1	16	FALSE	AC-	early
			1	fd_117	0	18	FALSE	B-	early
			1	fd_117	0	20	FALSE	AB+	early
0	1030.35	851.5	1	fd_117	1	22	FALSE	B-	early
1	762.234	861.5	1	fd_117	1	24	FALSE	C+	early
0	907.406	851.5	1	fd_117	1	26	FALSE	AB+	early
			1	fd_117	0	28	FALSE	AC-	early
0	864.151	861.5	1	fd_117	1	30	FALSE	AC-	early
			1	fd_117	0	32	FALSE	AC-	early
1	668.355	871.5	1	fd_117	1	34	FALSE	C+	early
			1	fd_117	0	36	FALSE	C+	early
			1	fd_117	0	38	FALSE	AB+	early
1	431.722	861.5	1	fd_117	1	40	FALSE	C+	late
			1	fd_117	0	42	FALSE	AC-	late
0	1007.62	851.5	1	fd_117	1	44	FALSE	AB+	late
			1	fd_117	0	46	FALSE	AC-	late
0	990.632	861.5	1	fd_117	1	48	FALSE	AB+	late
			1	fd_117	0	50	FALSE	B-	late
1	870.746	871.5	1	fd_117	1	52	FALSE	AB+	late
			1	fd_117	0	54	FALSE	B-	late
			1	fd_117	0	56	FALSE	AC-	late
0	1090.09	861.5	1	fd_117	1	58	FALSE	B-	late
1	811.16	871.5	1	fd_117	1	60	FALSE	AB+	late
			1	fd_117	0	62	FALSE	AC-	late
1	734.8	861.5	1	fd_117	1	64	FALSE	AB+	late
1	568.628	851.5	1	fd_117	1	66	FALSE	C+	late
1	822.342	841.5	1	fd_117	1	68	FALSE	AB+	late
			1	fd_117	0	70	FALSE	B-	late
0	1064.61	831.5	1	fd_117	1	72	FALSE	B-	late
0	891.44	841.5	1	fd_117	1	74	FALSE	AC-	late
			1	fd_117	0	76	FALSE	AB+	late
			1	fd_117	0	78	FALSE	C+	late
			1	fd_138	0	0	FALSE	B-	early
			1	fd_138	0	2	FALSE	B-	early
0	925.425	902.79	1	fd_138	1	4	FALSE	C+	early
			1	fd_138	0	6	FALSE	B-	early
0	973.172	912.79	1	fd_138	1	8	FALSE	C+	early
			1	fd_138	0	10	FALSE	C+	early
			1	fd_138	0	12	FALSE	AC-	early
1	756.374	922.79	1	fd_138	1	14	FALSE	C+	early
1	902.673	912.79	1	fd_138	1	16	FALSE	AC-	early
			1	fd_138	0	18	FALSE	B-	early
			1	fd_138	0	20	FALSE	AB+	early
0	953.025	902.79	1	fd_138	1	22	FALSE	B-	early
1	837.788	912.79	1	fd_138	1	24	FALSE	C+	early
1	852.652	902.79	1	fd_138	1	26	FALSE	AB+	early
			1	fd_138	0	28	FALSE	AC-	early
0	893.199	892.79	1	fd_138	1	30	FALSE	AC-	early
			1	fd_138	0	32	FALSE	AC-	early
1	653.075	902.79	1	fd_138	1	34	FALSE	C+	early
			1	fd_138	0	36	FALSE	C+	early
			1	fd_138	0	38	FALSE	AB+	early
1	631.259	892.79	1	fd_138	1	40	FALSE	C+	late
			1	fd_138	0	42	FALSE	AC-	late
0	904.065	882.79	1	fd_138	1	44	FALSE	AB+	late
			1	fd_138	0	46	FALSE	AC-	late
0	919.313	892.79	1	fd_138	1	48	FALSE	AB+	late
			1	fd_138	0	50	FALSE	B-	late
1	848.152	902.79	1	fd_138	1	52	FALSE	AB+	late
			1	fd_138	0	54	FALSE	B-	late
			1	fd_138	0	56	FALSE	AC-	late
0	976.58	892.79	1	fd_138	1	58	FALSE	B-	late
1	883.494	902.79	1	fd_138	1	60	FALSE	AB+	late
			1	fd_138	0	62	FALSE	AC-	late
1	841.058	892.79	1	fd_138	1	64	FALSE	AB+	late
1	603.694	882.79	1	fd_138	1	66	FALSE	C+	late
1	856.011	872.79	1	fd_138	1	68	FALSE	AB+	late
			1	fd_138	0	70	FALSE	B-	late
0	913.992	862.79	1	fd_138	1	72	FALSE	B-	late
1	830.868	872.79	1	fd_138	1	74	FALSE	AC-	late
			1	fd_138	0	76	FALSE	AB+	late
			1	fd_138	0	78	FALSE	C+	late
0	941.479	851.5	3	fd_117	1	0	FALSE	AB+	early
			3	fd_117	0	2	FALSE	B-	early
0	903.27	861.5	3	fd_117	1	4	FALSE	C+	early
0	886.746	871.5	3	fd_117	1	6	FALSE	AB+	early
1	790.547	881.5	3	fd_117	1	8	FALSE	C+	early
0	948.97	871.5	3	fd_117	1	10	FALSE	B-	early
			3	fd_117	0	12	FALSE	B-	early
1	517.087	881.5	3	fd_117	1	14	FALSE	AB+	early
1	846.958	871.5	3	fd_117	1	16	FALSE	C+	early
1	702.292	861.5	3	fd_117	1	18	FALSE	C+	early
			3	fd_117	0	20	FALSE	C+	early
			3	fd_117	0	22	FALSE	AB+	early
			3	fd_117	0	24	FALSE	AC-	early
			3	fd_117	0	26	FALSE	AB+	early
			3	fd_117	0	28	FALSE	B-	early
0	953.637	851.5	3	fd_117	1	30	FALSE	AB+	early
			3	fd_117	0	32	FALSE	AC-	early
0	885.677	861.5	3	fd_117	1	34	FALSE	AC-	early
			3	fd_117	0	36	FALSE	AC-	early
			3	fd_117	0	38	FALSE	B-	early
0	940.079	871.5	3	fd_117	1	40	FALSE	AC-	late
1	474.6	881.5	3	fd_117	1	42	FALSE	C+	late
			3	fd_117	0	44	FALSE	AC-	late
1	620.428	871.5	3	fd_117	1	46	FALSE	AB+	late
			3	fd_117	0	48	FALSE	C+	late
			3	fd_117	0	50	FALSE	AC-	late
0	906.243	861.5	3	fd_117	1	52	FALSE	C+	late
			3	fd_117	0	54	FALSE	B-	late
			3	fd_117	0	56	FALSE	B-	late
0	964.851	871.5	3	fd_117	1	58	FALSE	C+	late
			3	fd_117	0	60	FALSE	AC-	late
0	946.882	881.5	3	fd_117	1	62	FALSE	B-	late
			3	fd_117	0	64	FALSE	AC-	late
1	678.052	891.5	3	fd_117	1	66	FALSE	AB+	late
			3	fd_117	0	68	FALSE	B-	late
1	697.854	881.5	3	fd_117	1	70	FALSE	AB+	late
0	961.71	871.5	3	fd_117	1	72	FALSE	B-	late
			3	fd_117	0	74	FALSE	AB+	late
			3	fd_117	0	76	FALSE	C+	late
0	906.819	881.5	3	fd_117	1	78	FALSE	AC-	late
0	1052.99	902.79	3	fd_138	1	0	FALSE	AB+	early
			3	fd_138	0	2	FALSE	B-	early
0	914.38	912.79	3	fd_138	1	4	FALSE	C+	early
1	855.91	922.79	3	fd_138	1	6	FALSE	AB+	early
1	852.407	912.79	3	fd_138	1	8	FALSE	C+	early
0	937.595	902.79	3	fd_138	1	10	FALSE	B-	early
			3	fd_138	0	12	FALSE	B-	early
1	837.384	912.79	3	fd_138	1	14	FALSE	AB+	early
0	905.565	902.79	3	fd_138	1	16	FALSE	C+	early
1	690.977	912.79	3	fd_138	1	18	FALSE	C+	early
			3	fd_138	0	20	FALSE	C+	early
			3	fd_138	0	22	FALSE	AB+	early
			3	fd_138	0	24	FALSE	AC-	early
			3	fd_138	0	26	FALSE	AB+	early
			3	fd_138	0	28	FALSE	B-	early
0	903.279	902.79	3	fd_138	1	30	FALSE	AB+	early
			3	fd_138	0	32	FALSE	AC-	early
1	879.522	912.79	3	fd_138	1	34	FALSE	AC-	early
			3	fd_138	0	36	FALSE	AC-	early
			3	fd_138	0	38	FALSE	B-	early
0	1091.87	902.79	3	fd_138	1	40	FALSE	AC-	late
0	947.517	912.79	3	fd_138	1	42	FALSE	C+	late
			3	fd_138	0	44	FALSE	AC-	late
1	861.621	922.79	3	fd_138	1	46	FALSE	AB+	late
			3	fd_138	0	48	FALSE	C+	late
			3	fd_138	0	50	FALSE	AC-	late
1	900.115	912.79	3	fd_138	1	52	FALSE	C+	late
			3	fd_138	0	54	FALSE	B-	late
			3	fd_138	0	56	FALSE	B-	late
1	879.506	902.79	3	fd_138	1	58	FALSE	C+	late
			3	fd_138	0	60	FALSE	AC-	late
0	980.327	892.79	3	fd_138	1	62	FALSE	B-	late
			3	fd_138	0	64	FALSE	AC-	late
1	847.859	902.79	3	fd_138	1	66	FALSE	AB+	late
			3	fd_138	0	68	FALSE	B-	late
1	832.062	892.79	3	fd_138	1	70	FALSE	AB+	late
0	1079.47	882.79	3	fd_138	1	72	FALSE	B-	late
			3	fd_138	0	74	FALSE	AB+	late
			3	fd_138	0	76	FALSE	C+	late
0	897.879	892.79	3	fd_138	1	78	FALSE	AC-	late
			1	fd_140	0	0	FALSE	B-	early
			1	fd_140	0	2	FALSE	B-	early
1	833.182	900.16	1	fd_140	1	4	FALSE	C+	early
			1	fd_140	0	6	FALSE	B-	early
1	673.471	890.16	1	fd_140	1	8	FALSE	C+	early
			1	fd_140	0	10	FALSE	C+	early
			1	fd_140	0	12	FALSE	AC-	early
1	608.083	880.16	1	fd_140	1	14	FALSE	C+	early
1	850.763	870.16	1	fd_140	1	16	FALSE	AC-	early
			1	fd_140	0	18	FALSE	B-	early
			1	fd_140	0	20	FALSE	AB+	early
1	851.309	860.16	1	fd_140	1	22	FALSE	B-	early
1	846.802	850.16	1	fd_140	1	24	FALSE	C+	early
0	885.138	840.16	1	fd_140	1	26	FALSE	AB+	early
			1	fd_140	0	28	FALSE	AC-	early
1	845.132	850.16	1	fd_140	1	30	FALSE	AC-	early
			1	fd_140	0	32	FALSE	AC-	early
0	851.8	840.16	1	fd_140	1	34	FALSE	C+	early
			1	fd_140	0	36	FALSE	C+	early
			1	fd_140	0	38	FALSE	AB+	early
1	833.118	850.16	1	fd_140	1	40	FALSE	C+	late
			1	fd_140	0	42	FALSE	AC-	late
0	918.642	840.16	1	fd_140	1	44	FALSE	AB+	late
			1	fd_140	0	46	FALSE	AC-	late
0	870.255	850.16	1	fd_140	1	48	FALSE	AB+	late
			1	fd_140	0	50	FALSE	B-	late
1	856.635	860.16	1	fd_140	1	52	FALSE	AB+	late
			1	fd_140	0	54	FALSE	B-	late
			1	fd_140	0	56	FALSE	AC-	late
0	851.438	850.16	1	fd_140	1	58	FALSE	B-	late
0	866.735	860.16	1	fd_140	1	60	FALSE	AB+	late
			1	fd_140	0	62	FALSE	AC-	late
1	427.45	870.16	1	fd_140	1	64	FALSE	AB+	late
0	966.896	860.16	1	fd_140	1	66	FALSE	C+	late
1	411.633	870.16	1	fd_140	1	68	FALSE	AB+	late
			1	fd_140	0	70	FALSE	B-	late
1	721.61	860.16	1	fd_140	1	72	FALSE	B-	late
1	436.184	850.16	1	fd_140	1	74	FALSE	AC-	late
			1	fd_140	0	76	FALSE	AB+	late
			1	fd_140	0	78	FALSE	C+	late
0	922.837	900.16	3	fd_140	1	0	FALSE	AB+	early
			3	fd_140	0	2	FALSE	B-	early
0	1024.08	910.16	3	fd_140	1	4	FALSE	C+	early
1	575.403	920.16	3	fd_140	1	6	FALSE	AB+	early
1	425.667	910.16	3	fd_140	1	8	FALSE	C+	early
1	869.343	900.16	3	fd_140	1	10	FALSE	B-	early
			3	fd_140	0	12	FALSE	B-	early
1	703.311	890.16	3	fd_140	1	14	FALSE	AB+	early
1	606.772	880.16	3	fd_140	1	16	FALSE	C+	early
1	805.045	870.16	3	fd_140	1	18	FALSE	C+	early
			3	fd_140	0	20	FALSE	C+	early
			3	fd_140	0	22	FALSE	AB+	early
			3	fd_140	0	24	FALSE	AC-	early
			3	fd_140	0	26	FALSE	AB+	early
			3	fd_140	0	28	FALSE	B-	early
1	793.709	860.16	3	fd_140	1	30	FALSE	AB+	early
			3	fd_140	0	32	FALSE	AC-	early
0	861.507	850.16	3	fd_140	1	34	FALSE	AC-	early
			3	fd_140	0	36	FALSE	AC-	early
			3	fd_140	0	38	FALSE	B-	early
0	901.818	860.16	3	fd_140	1	40	FALSE	AC-	late
0	1078.84	870.16	3	fd_140	1	42	FALSE	C+	late
			3	fd_140	0	44	FALSE	AC-	late
1	865.036	880.16	3	fd_140	1	46	FALSE	AB+	late
			3	fd_140	0	48	FALSE	C+	late
			3	fd_140	0	50	FALSE	AC-	late
1	856.41	870.16	3	fd_140	1	52	FALSE	C+	late
			3	fd_140	0	54	FALSE	B-	late
			3	fd_140	0	56	FALSE	B-	late
1	623.925	860.16	3	fd_140	1	58	FALSE	C+	late
			3	fd_140	0	60	FALSE	AC-	late
0	908.017	850.16	3	fd_140	1	62	FALSE	B-	late
			3	fd_140	0	64	FALSE	AC-	late
1	657.016	860.16	3	fd_140	1	66	FALSE	AB+	late
			3	fd_140	0	68	FALSE	B-	late
1	671.516	850.16	3	fd_140	1	70	FALSE	AB+	late
0	981.783	840.16	3	fd_140	1	72	FALSE	B-	late
			3	fd_140	0	74	FALSE	AB+	late
			3	fd_140	0	76	FALSE	C+	late
0	878.602	850.16	3	fd_140	1	78	FALSE	AC-	late
			2	fd_140	0	0	FALSE	AB+	early
			2	fd_140	0	2	FALSE	C+	early
1	825.495	900.16	2	fd_140	1	4	FALSE	AB+	early
			2	fd_140	0	6	FALSE	C+	early
1	873.262	890.16	2	fd_140	1	8	FALSE	C+	early
1	879.779	880.16	2	fd_140	1	10	FALSE	AB+	early
1	841.241	870.16	2	fd_140	1	12	FALSE	AC-	early
			2	fd_140	0	14	FALSE	AC-	early
0	862.186	860.16	2	fd_140	1	16	FALSE	AB+	early
			2	fd_140	0	18	FALSE	B-	early
1	853.718	870.16	2	fd_140	1	20	FALSE	AB+	early
0	883.971	860.16	2	fd_140	1	22	FALSE	C+	early
1	694.101	870.16	2	fd_140	1	24	FALSE	AB+	early
			2	fd_140	0	26	FALSE	AC-	early
0	861.903	860.16	2	fd_140	1	28	FALSE	C+	early
0	874.425	870.16	2	fd_140	1	30	FALSE	C+	early
0	995.738	880.16	2	fd_140	1	32	FALSE	B-	early
			2	fd_140	0	34	FALSE	AB+	early
1	600.439	890.16	2	fd_140	1	36	FALSE	AB+	early
			2	fd_140	0	38	FALSE	AC-	early
			2	fd_140	0	40	FALSE	B-	late
			2	fd_140	0	42	FALSE	AC-	late
			2	fd_140	0	44	FALSE	B-	late
			2	fd_140	0	46	FALSE	AC-	late
1	871.153	880.16	2	fd_140	1	48	FALSE	C+	late
1	527.205	870.16	2	fd_140	1	50	FALSE	AB+	late
1	444.313	860.16	2	fd_140	1	52	FALSE	AC-	late
0			2	fd_140	1	54	TRUE	B-	late
			2	fd_140	0	56	FALSE	B-	late
			2	fd_140	0	58	FALSE	AC-	late
			2	fd_140	0	60	FALSE	B-	late
0	960.44	850.16	2	fd_140	1	62	FALSE	C+	late
			2	fd_140	0	64	FALSE	B-	late
1	430.307	860.16	2	fd_140	1	66	FALSE	C+	late
			2	fd_140	0	68	FALSE	AC-	late
			2	fd_140	0	70	FALSE	B-	late
0	930.852	850.16	2	fd_140	1	72	FALSE	B-	late
			2	fd_140	0	74	FALSE	AB+	late
			2	fd_140	0	76	FALSE	C+	late
1	851.369	860.16	2	fd_140	1	78	FALSE	AC-	late
			2	fd_118	0	0	FALSE	AB+	early
			2	fd_118	0	2	FALSE	C+	early
0	979.864	897	2	fd_118	1	4	FALSE	AB+	early
			2	fd_118	0	6	FALSE	C+	early
1	888.492	907	2	fd_118	1	8	FALSE	C+	early
1	832.882	897	2	fd_118	1	10	FALSE	AB+	early
1	840.538	887	2	fd_118	1	12	FALSE	AC-	early
			2	fd_118	0	14	FALSE	AC-	early
1	839.247	877	2	fd_118	1	16	FALSE	AB+	early
			2	fd_118	0	18	FALSE	B-	early
1	832.588	867	2	fd_118	1	20	FALSE	AB+	early
1	841.46	857	2	fd_118	1	22	FALSE	C+	early
1	416.646	847	2	fd_118	1	24	FALSE	AB+	early
			2	fd_118	0	26	FALSE	AC-	early
0	843.837	837	2	fd_118	1	28	FALSE	C+	early
1	833.042	847	2	fd_118	1	30	FALSE	C+	early
1	834.403	837	2	fd_118	1	32	FALSE	B-	early
			2	fd_118	0	34	FALSE	AB+	early
0	843.555	827	2	fd_118	1	36	FALSE	AB+	early
			2	fd_118	0	38	FALSE	AC-	early
			2	fd_118	0	40	FALSE	B-	late
			2	fd_118	0	42	FALSE	AC-	late
			2	fd_118	0	44	FALSE	B-	late
			2	fd_118	0	46	FALSE	AC-	late
1	648.885	837	2	fd_118	1	48	FALSE	C+	late
1	449.246	827	2	fd_118	1	50	FALSE	AB+	late
0	908.581	817	2	fd_118	1	52	FALSE	AC-	late
0	841.507	827	2	fd_118	1	54	FALSE	B-	late
			2	fd_118	0	56	FALSE	B-	late
			2	fd_118	0	58	FALSE	AC-	late
			2	fd_118	0	60	FALSE	B-	late
0	837.571	837	2	fd_118	1	62	FALSE	C+	late
			2	fd_118	0	64	FALSE	B-	late
1	432.212	847	2	fd_118	1	66	FALSE	C+	late
			2	fd_118	0	68	FALSE	AC-	late
			2	fd_118	0	70	FALSE	B-	late
0	888.795	837	2	fd_118	1	72	FALSE	B-	late
			2	fd_118	0	74	FALSE	AB+	late
			2	fd_118	0	76	FALSE	C+	late
0	868.65	847	2	fd_118	1	78	FALSE	AC-	late
			2	fd_124	0	0	FALSE	AB+	early
			2	fd_124	0	2	FALSE	C+	early
0	882.495	869.29	2	fd_124	1	4	FALSE	AB+	early
			2	fd_124	0	6	FALSE	C+	early
0	880.845	879.29	2	fd_124	1	8	FALSE	C+	early
1	881.604	889.29	2	fd_124	1	10	FALSE	AB+	early
0	885.532	879.29	2	fd_124	1	12	FALSE	AC-	early
			2	fd_124	0	14	FALSE	AC-	early
1	727.887	889.29	2	fd_124	1	16	FALSE	AB+	early
			2	fd_124	0	18	FALSE	B-	early
1	871.182	879.29	2	fd_124	1	20	FALSE	AB+	early
0	945.886	869.29	2	fd_124	1	22	FALSE	C+	early
1	487.282	879.29	2	fd_124	1	24	FALSE	AB+	early
			2	fd_124	0	26	FALSE	AC-	early
0	876.895	869.29	2	fd_124	1	28	FALSE	C+	early
1	643.187	879.29	2	fd_124	1	30	FALSE	C+	early
0	1310	869.29	2	fd_124	1	32	FALSE	B-	early
			2	fd_124	0	34	FALSE	AB+	early
1	711.426	879.29	2	fd_124	1	36	FALSE	AB+	early
			2	fd_124	0	38	FALSE	AC-	early
			2	fd_124	0	40	FALSE	B-	late
			2	fd_124	0	42	FALSE	AC-	late
			2	fd_124	0	44	FALSE	B-	late
			2	fd_124	0	46	FALSE	AC-	late
1	815.053	869.29	2	fd_124	1	48	FALSE	C+	late
1	634.435	859.29	2	fd_124	1	50	FALSE	AB+	late
0	1155.4	849.29	2	fd_124	1	52	FALSE	AC-	late
0	1020.79	859.29	2	fd_124	1	54	FALSE	B-	late
			2	fd_124	0	56	FALSE	B-	late
			2	fd_124	0	58	FALSE	AC-	late
			2	fd_124	0	60	FALSE	B-	late
1	800.786	869.29	2	fd_124	1	62	FALSE	C+	late
			2	fd_124	0	64	FALSE	B-	late
1	572.724	859.29	2	fd_124	1	66	FALSE	C+	late
			2	fd_124	0	68	FALSE	AC-	late
			2	fd_124	0	70	FALSE	B-	late
0			2	fd_124	1	72	TRUE	B-	late
			2	fd_124	0	74	FALSE	AB+	late
			2	fd_124	0	76	FALSE	C+	late
0	1031.61	849.29	2	fd_124	1	78	FALSE	AC-	late
			1	fd_118	0	0	FALSE	B-	early
			1	fd_118	0	2	FALSE	B-	early
1	853.172	897	1	fd_118	1	4	FALSE	C+	early
			1	fd_118	0	6	FALSE	B-	early
1	831.163	887	1	fd_118	1	8	FALSE	C+	early
			1	fd_118	0	10	FALSE	C+	early
			1	fd_118	0	12	FALSE	AC-	early
1	605.965	877	1	fd_118	1	14	FALSE	C+	early
0	872.505	867	1	fd_118	1	16	FALSE	AC-	early
			1	fd_118	0	18	FALSE	B-	early
			1	fd_118	0	20	FALSE	AB+	early
0	918.447	877	1	fd_118	1	22	FALSE	B-	early
1	574.132	887	1	fd_118	1	24	FALSE	C+	early
1	832.886	877	1	fd_118	1	26	FALSE	AB+	early
			1	fd_118	0	28	FALSE	AC-	early
1	829.12	867	1	fd_118	1	30	FALSE	AC-	early
			1	fd_118	0	32	FALSE	AC-	early
1	846.803	857	1	fd_118	1	34	FALSE	C+	early
			1	fd_118	0	36	FALSE	C+	early
			1	fd_118	0	38	FALSE	AB+	early
1	805.519	847	1	fd_118	1	40	FALSE	C+	late
			1	fd_118	0	42	FALSE	AC-	late
1	822.289	837	1	fd_118	1	44	FALSE	AB+	late
			1	fd_118	0	46	FALSE	AC-	late
0	839.894	827	1	fd_118	1	48	FALSE	AB+	late
			1	fd_118	0	50	FALSE	B-	late
0	841.227	837	1	fd_118	1	52	FALSE	AB+	late
			1	fd_118	0	54	FALSE	B-	late
			1	fd_118	0	56	FALSE	AC-	late
0	885.654	847	1	fd_118	1	58	FALSE	B-	late
1	522.936	857	1	fd_118	1	60	FALSE	AB+	late
			1	fd_118	0	62	FALSE	AC-	late
1	639.011	847	1	fd_118	1	64	FALSE	AB+	late
1	828.649	837	1	fd_118	1	66	FALSE	C+	late
1	809.726	827	1	fd_118	1	68	FALSE	AB+	late
			1	fd_118	0	70	FALSE	B-	late
0	984.568	817	1	fd_118	1	72	FALSE	B-	late
0	849.568	827	1	fd_118	1	74	FALSE	AC-	late
			1	fd_118	0	76	FALSE	AB+	late
			1	fd_118	0	78	FALSE	C+	late
			2	fd_110	0	0	FALSE	AB+	early
			2	fd_110	0	2	FALSE	C+	early
0	1015.4	999.62	2	fd_110	1	4	FALSE	AB+	early
			2	fd_110	0	6	FALSE	C+	early
0	1193.24	1009.62	2	fd_110	1	8	FALSE	C+	early
1	403.368	1019.62	2	fd_110	1	10	FALSE	AB+	early
0	1111.86	1009.62	2	fd_110	1	12	FALSE	AC-	early
			2	fd_110	0	14	FALSE	AC-	early
1	600.771	1019.62	2	fd_110	1	16	FALSE	AB+	early
			2	fd_110	0	18	FALSE	B-	early
1	630.751	1009.62	2	fd_110	1	20	FALSE	AB+	early
1	963.518	999.62	2	fd_110	1	22	FALSE	C+	early
1	489.995	989.62	2	fd_110	1	24	FALSE	AB+	early
			2	fd_110	0	26	FALSE	AC-	early
1	886.328	979.62	2	fd_110	1	28	FALSE	C+	early
1	912.354	969.62	2	fd_110	1	30	FALSE	C+	early
0	1103.81	959.62	2	fd_110	1	32	FALSE	B-	early
			2	fd_110	0	34	FALSE	AB+	early
1	649.879	969.62	2	fd_110	1	36	FALSE	AB+	early
			2	fd_110	0	38	FALSE	AC-	early
			2	fd_110	0	40	FALSE	B-	late
			2	fd_110	0	42	FALSE	AC-	late
			2	fd_110	0	44	FALSE	B-	late
			2	fd_110	0	46	FALSE	AC-	late
1	950.507	959.62	2	fd_110	1	48	FALSE	C+	late
1	619.477	949.62	2	fd_110	1	50	FALSE	AB+	late
0			2	fd_110	1	52	TRUE	AC-	late
0	944.259	939.62	2	fd_110	1	54	FALSE	B-	late
			2	fd_110	0	56	FALSE	B-	late
			2	fd_110	0	58	FALSE	AC-	late
			2	fd_110	0	60	FALSE	B-	late
1	934.184	949.62	2	fd_110	1	62	FALSE	C+	late
			2	fd_110	0	64	FALSE	B-	late
1	789.069	939.62	2	fd_110	1	66	FALSE	C+	late
			2	fd_110	0	68	FALSE	AC-	late
			2	fd_110	0	70	FALSE	B-	late
0	997.316	929.62	2	fd_110	1	72	FALSE	B-	late
			2	fd_110	0	74	FALSE	AB+	late
			2	fd_110	0	76	FALSE	C+	late
1	659.066	939.62	2	fd_110	1	78	FALSE	AC-	late
0	1376.91	999.62	3	fd_110	1	0	FALSE	AB+	early
			3	fd_110	0	2	FALSE	B-	early
0	1076.63	1009.62	3	fd_110	1	4	FALSE	C+	early
1	549.912	1019.62	3	fd_110	1	6	FALSE	AB+	early
1	672.283	1009.62	3	fd_110	1	8	FALSE	C+	early
0	1020.79	999.62	3	fd_110	1	10	FALSE	B-	early
			3	fd_110	0	12	FALSE	B-	early
1	448.338	1009.62	3	fd_110	1	14	FALSE	AB+	early
1	575.359	999.62	3	fd_110	1	16	FALSE	C+	early
1	645.756	989.62	3	fd_110	1	18	FALSE	C+	early
			3	fd_110	0	20	FALSE	C+	early
			3	fd_110	0	22	FALSE	AB+	early
			3	fd_110	0	24	FALSE	AC-	early
			3	fd_110	0	26	FALSE	AB+	early
			3	fd_110	0	28	FALSE	B-	early
1	614.63	979.62	3	fd_110	1	30	FALSE	AB+	early
			3	fd_110	0	32	FALSE	AC-	early
1	940.694	969.62	3	fd_110	1	34	FALSE	AC-	early
			3	fd_110	0	36	FALSE	AC-	early
			3	fd_110	0	38	FALSE	B-	early
1	949.145	959.62	3	fd_110	1	40	FALSE	AC-	late
1	644.452	949.62	3	fd_110	1	42	FALSE	C+	late
			3	fd_110	0	44	FALSE	AC-	late
1	645.309	939.62	3	fd_110	1	46	FALSE	AB+	late
			3	fd_110	0	48	FALSE	C+	late
			3	fd_110	0	50	FALSE	AC-	late
1	818.824	929.62	3	fd_110	1	52	FALSE	C+	late
			3	fd_110	0	54	FALSE	B-	late
			3	fd_110	0	56	FALSE	B-	late
0	1011.11	919.62	3	fd_110	1	58	FALSE	C+	late
			3	fd_110	0	60	FALSE	AC-	late
0	1160.85	929.62	3	fd_110	1	62	FALSE	B-	late
			3	fd_110	0	64	FALSE	AC-	late
1	769.697	939.62	3	fd_110	1	66	FALSE	AB+	late
			3	fd_110	0	68	FALSE	B-	late
1	676.12	929.62	3	fd_110	1	70	FALSE	AB+	late
0	1094.01	919.62	3	fd_110	1	72	FALSE	B-	late
			3	fd_110	0	74	FALSE	AB+	late
			3	fd_110	0	76	FALSE	C+	late
0	950.427	929.62	3	fd_110	1	78	FALSE	AC-	late
0	1009.18	910.8	3	fd_144	1	0	FALSE	AB+	early
			3	fd_144	0	2	FALSE	B-	early
0	975.425	920.8	3	fd_144	1	4	FALSE	C+	early
1	643.499	930.8	3	fd_144	1	6	FALSE	AB+	early
1	891.702	920.8	3	fd_144	1	8	FALSE	C+	early
0	973.778	910.8	3	fd_144	1	10	FALSE	B-	early
			3	fd_144	0	12	FALSE	B-	early
1	649.021	920.8	3	fd_144	1	14	FALSE	AB+	early
1	552.982	910.8	3	fd_144	1	16	FALSE	C+	early
1	451.358	900.8	3	fd_144	1	18	FALSE	C+	early
			3	fd_144	0	20	FALSE	C+	early
			3	fd_144	0	22	FALSE	AB+	early
			3	fd_144	0	24	FALSE	AC-	early
			3	fd_144	0	26	FALSE	AB+	early
			3	fd_144	0	28	FALSE	B-	early
1	658.128	890.8	3	fd_144	1	30	FALSE	AB+	early
			3	fd_144	0	32	FALSE	AC-	early
0	886.199	880.8	3	fd_144	1	34	FALSE	AC-	early
			3	fd_144	0	36	FALSE	AC-	early
			3	fd_144	0	38	FALSE	B-	early
0	919.877	890.8	3	fd_144	1	40	FALSE	AC-	late
0	912.984	900.8	3	fd_144	1	42	FALSE	C+	late
			3	fd_144	0	44	FALSE	AC-	late
1	887.99	910.8	3	fd_144	1	46	FALSE	AB+	late
			3	fd_144	0	48	FALSE	C+	late
			3	fd_144	0	50	FALSE	AC-	late
1	784.621	900.8	3	fd_144	1	52	FALSE	C+	late
			3	fd_144	0	54	FALSE	B-	late
			3	fd_144	0	56	FALSE	B-	late
1	874.885	890.8	3	fd_144	1	58	FALSE	C+	late
			3	fd_144	0	60	FALSE	AC-	late
0	907.584	880.8	3	fd_144	1	62	FALSE	B-	late
			3	fd_144	0	64	FALSE	AC-	late
1	871.699	890.8	3	fd_144	1	66	FALSE	AB+	late
			3	fd_144	0	68	FALSE	B-	late
1	628.792	880.8	3	fd_144	1	70	FALSE	AB+	late
1	400.254	870.8	3	fd_144	1	72	FALSE	B-	late
			3	fd_144	0	74	FALSE	AB+	late
			3	fd_144	0	76	FALSE	C+	late
1	613.111	860.8	3	fd_144	1	78	FALSE	AC-	late
			2	fd_144	0	0	FALSE	AB+	early
			2	fd_144	0	2	FALSE	C+	early
0	1012.55	910.8	2	fd_144	1	4	FALSE	AB+	early
			2	fd_144	0	6	FALSE	C+	early
1	615.782	920.8	2	fd_144	1	8	FALSE	C+	early
0	914.588	910.8	2	fd_144	1	10	FALSE	AB+	early
1	581.222	920.8	2	fd_144	1	12	FALSE	AC-	early
			2	fd_144	0	14	FALSE	AC-	early
1	561.148	910.8	2	fd_144	1	16	FALSE	AB+	early
			2	fd_144	0	18	FALSE	B-	early
1	555.451	900.8	2	fd_144	1	20	FALSE	AB+	early
0	998.869	890.8	2	fd_144	1	22	FALSE	C+	early
1	322.492	900.8	2	fd_144	1	24	FALSE	AB+	early
			2	fd_144	0	26	FALSE	AC-	early
1	696.336	890.8	2	fd_144	1	28	FALSE	C+	early
1	857.784	880.8	2	fd_144	1	30	FALSE	C+	early
1	495.554	870.8	2	fd_144	1	32	FALSE	B-	early
			2	fd_144	0	34	FALSE	AB+	early
0	926.187	860.8	2	fd_144	1	36	FALSE	AB+	early
			2	fd_144	0	38	FALSE	AC-	early
			2	fd_144	0	40	FALSE	B-	late
			2	fd_144	0	42	FALSE	AC-	late
			2	fd_144	0	44	FALSE	B-	late
			2	fd_144	0	46	FALSE	AC-	late
1	673.289	870.8	2	fd_144	1	48	FALSE	C+	late
1	729.314	860.8	2	fd_144	1	50	FALSE	AB+	late
0	984.502	850.8	2	fd_144	1	52	FALSE	AC-	late
0	1403.87	860.8	2	fd_144	1	54	FALSE	B-	late
			2	fd_144	0	56	FALSE	B-	late
			2	fd_144	0	58	FALSE	AC-	late
			2	fd_144	0	60	FALSE	B-	late
1	707.026	870.8	2	fd_144	1	62	FALSE	C+	late
			2	fd_144	0	64	FALSE	B-	late
1	814.204	860.8	2	fd_144	1	66	FALSE	C+	late
			2	fd_144	0	68	FALSE	AC-	late
			2	fd_144	0	70	FALSE	B-	late
0	922.566	850.8	2	fd_144	1	72	FALSE	B-	late
			2	fd_144	0	74	FALSE	AB+	late
			2	fd_144	0	76	FALSE	C+	late
0	900.516	860.8	2	fd_144	1	78	FALSE	AC-	late
			1	fd_104	0	0	FALSE	B-	early
			1	fd_104	0	2	FALSE	B-	early
0			1	fd_104	1	4	TRUE	C+	early
			1	fd_104	0	6	FALSE	B-	early
1	506	858.13	1	fd_104	1	8	FALSE	C+	early
			1	fd_104	0	10	FALSE	C+	early
			1	fd_104	0	12	FALSE	AC-	early
0	952	848.13	1	fd_104	1	14	FALSE	C+	early
0			1	fd_104	1	16	TRUE	AC-	early
			1	fd_104	0	18	FALSE	B-	early
			1	fd_104	0	20	FALSE	AB+	early
0			1	fd_104	1	22	TRUE	B-	early
1	573	858.13	1	fd_104	1	24	FALSE	C+	early
0			1	fd_104	1	26	TRUE	AB+	early
			1	fd_104	0	28	FALSE	AC-	early
1	707	848.13	1	fd_104	1	30	FALSE	AC-	early
			1	fd_104	0	32	FALSE	AC-	early
0	939	838.13	1	fd_104	1	34	FALSE	C+	early
			1	fd_104	0	36	FALSE	C+	early
			1	fd_104	0	38	FALSE	AB+	early
1	525	848.13	1	fd_104	1	40	FALSE	C+	late
			1	fd_104	0	42	FALSE	AC-	late
0			1	fd_104	1	44	TRUE	AB+	late
			1	fd_104	0	46	FALSE	AC-	late
1	625	838.13	1	fd_104	1	48	FALSE	AB+	late
			1	fd_104	0	50	FALSE	B-	late
1	646	828.13	1	fd_104	1	52	FALSE	AB+	late
			1	fd_104	0	54	FALSE	B-	late
			1	fd_104	0	56	FALSE	AC-	late
0			1	fd_104	1	58	TRUE	B-	late
0	865	818.13	1	fd_104	1	60	FALSE	AB+	late
			1	fd_104	0	62	FALSE	AC-	late
1	579	828.13	1	fd_104	1	64	FALSE	AB+	late
1	449	818.13	1	fd_104	1	66	FALSE	C+	late
1	560	808.13	1	fd_104	1	68	FALSE	AB+	late
			1	fd_104	0	70	FALSE	B-	late
0			1	fd_104	1	72	TRUE	B-	late
1	519	798.13	1	fd_104	1	74	FALSE	AC-	late
			1	fd_104	0	76	FALSE	AB+	late
			1	fd_104	0	78	FALSE	C+	late
0			3	fd_104	1	0	TRUE	AB+	early
			3	fd_104	0	2	FALSE	B-	early
0			3	fd_104	1	4	TRUE	C+	early
1	602	858.13	3	fd_104	1	6	FALSE	AB+	early
1	465	848.13	3	fd_104	1	8	FALSE	C+	early
0			3	fd_104	1	10	TRUE	B-	early
			3	fd_104	0	12	FALSE	B-	early
1	659	838.13	3	fd_104	1	14	FALSE	AB+	early
1	476	828.13	3	fd_104	1	16	FALSE	C+	early
1	772	818.13	3	fd_104	1	18	FALSE	C+	early
			3	fd_104	0	20	FALSE	C+	early
			3	fd_104	0	22	FALSE	AB+	early
			3	fd_104	0	24	FALSE	AC-	early
			3	fd_104	0	26	FALSE	AB+	early
			3	fd_104	0	28	FALSE	B-	early
1	453	808.13	3	fd_104	1	30	FALSE	AB+	early
			3	fd_104	0	32	FALSE	AC-	early
0			3	fd_104	1	34	TRUE	AC-	early
			3	fd_104	0	36	FALSE	AC-	early
			3	fd_104	0	38	FALSE	B-	early
0			3	fd_104	1	40	TRUE	AC-	late
1	590	798.13	3	fd_104	1	42	FALSE	C+	late
			3	fd_104	0	44	FALSE	AC-	late
1	597	788.13	3	fd_104	1	46	FALSE	AB+	late
			3	fd_104	0	48	FALSE	C+	late
			3	fd_104	0	50	FALSE	AC-	late
0			3	fd_104	1	52	TRUE	C+	late
			3	fd_104	0	54	FALSE	B-	late
			3	fd_104	0	56	FALSE	B-	late
1	451	778.13	3	fd_104	1	58	FALSE	C+	late
			3	fd_104	0	60	FALSE	AC-	late
0			3	fd_104	1	62	TRUE	B-	late
			3	fd_104	0	64	FALSE	AC-	late
1	716	768.13	3	fd_104	1	66	FALSE	AB+	late
			3	fd_104	0	68	FALSE	B-	late
1	614	758.13	3	fd_104	1	70	FALSE	AB+	late
0			3	fd_104	1	72	TRUE	B-	late
			3	fd_104	0	74	FALSE	AB+	late
			3	fd_104	0	76	FALSE	C+	late
1	283	748.13	3	fd_104	1	78	FALSE	AC-	late
			2	fd_104	0	0	FALSE	AB+	early
			2	fd_104	0	2	FALSE	C+	early
0			2	fd_104	1	4	TRUE	AB+	early
			2	fd_104	0	6	FALSE	C+	early
0			2	fd_104	1	8	TRUE	C+	early
0			2	fd_104	1	10	TRUE	AB+	early
0			2	fd_104	1	12	TRUE	AC-	early
			2	fd_104	0	14	FALSE	AC-	early
1	732	858.13	2	fd_104	1	16	FALSE	AB+	early
			2	fd_104	0	18	FALSE	B-	early
1	633	848.13	2	fd_104	1	20	FALSE	AB+	early
0			2	fd_104	1	22	TRUE	C+	early
1	606	838.13	2	fd_104	1	24	FALSE	AB+	early
			2	fd_104	0	26	FALSE	AC-	early
1	556	828.13	2	fd_104	1	28	FALSE	C+	early
1	452	818.13	2	fd_104	1	30	FALSE	C+	early
0			2	fd_104	1	32	TRUE	B-	early
			2	fd_104	0	34	FALSE	AB+	early
0			2	fd_104	1	36	TRUE	AB+	early
			2	fd_104	0	38	FALSE	AC-	early
			2	fd_104	0	40	FALSE	B-	late
			2	fd_104	0	42	FALSE	AC-	late
			2	fd_104	0	44	FALSE	B-	late
			2	fd_104	0	46	FALSE	AC-	late
1	690	808.13	2	fd_104	1	48	FALSE	C+	late
1	526	798.13	2	fd_104	1	50	FALSE	AB+	late
0			2	fd_104	1	52	TRUE	AC-	late
0			2	fd_104	1	54	TRUE	B-	late
			2	fd_104	0	56	FALSE	B-	late
			2	fd_104	0	58	FALSE	AC-	late
			2	fd_104	0	60	FALSE	B-	late
1	578	788.13	2	fd_104	1	62	FALSE	C+	late
			2	fd_104	0	64	FALSE	B-	late
1	600	778.13	2	fd_104	1	66	FALSE	C+	late
			2	fd_104	0	68	FALSE	AC-	late
			2	fd_104	0	70	FALSE	B-	late
0			2	fd_104	1	72	TRUE	B-	late
			2	fd_104	0	74	FALSE	AB+	late
			2	fd_104	0	76	FALSE	C+	late
1	280	768.13	2	fd_104	1	78	FALSE	AC-	late
			2	fd_132	0	0	FALSE	AB+	early
			2	fd_132	0	2	FALSE	C+	early
1	920.915	956.65	2	fd_132	1	4	FALSE	AB+	early
			2	fd_132	0	6	FALSE	C+	early
0	1051.41	946.65	2	fd_132	1	8	FALSE	C+	early
1	869.021	956.65	2	fd_132	1	10	FALSE	AB+	early
1	876.555	946.65	2	fd_132	1	12	FALSE	AC-	early
			2	fd_132	0	14	FALSE	AC-	early
1	858.648	936.65	2	fd_132	1	16	FALSE	AB+	early
			2	fd_132	0	18	FALSE	B-	early
1	804.531	926.65	2	fd_132	1	20	FALSE	AB+	early
1	891.575	916.65	2	fd_132	1	22	FALSE	C+	early
1	619.694	906.65	2	fd_132	1	24	FALSE	AB+	early
			2	fd_132	0	26	FALSE	AC-	early
0	901.76	896.65	2	fd_132	1	28	FALSE	C+	early
1	868.341	906.65	2	fd_132	1	30	FALSE	C+	early
1	816.666	896.65	2	fd_132	1	32	FALSE	B-	early
			2	fd_132	0	34	FALSE	AB+	early
1	874.528	886.65	2	fd_132	1	36	FALSE	AB+	early
			2	fd_132	0	38	FALSE	AC-	early
			2	fd_132	0	40	FALSE	B-	late
			2	fd_132	0	42	FALSE	AC-	late
			2	fd_132	0	44	FALSE	B-	late
			2	fd_132	0	46	FALSE	AC-	late
0	1000.29	876.65	2	fd_132	1	48	FALSE	C+	late
1	863.656	886.65	2	fd_132	1	50	FALSE	AB+	late
0	883.688	876.65	2	fd_132	1	52	FALSE	AC-	late
1	870.911	886.65	2	fd_132	1	54	FALSE	B-	late
			2	fd_132	0	56	FALSE	B-	late
			2	fd_132	0	58	FALSE	AC-	late
			2	fd_132	0	60	FALSE	B-	late
0	991.064	876.65	2	fd_132	1	62	FALSE	C+	late
			2	fd_132	0	64	FALSE	B-	late
0	1418.67	886.65	2	fd_132	1	66	FALSE	C+	late
			2	fd_132	0	68	FALSE	AC-	late
			2	fd_132	0	70	FALSE	B-	late
1	879.666	896.65	2	fd_132	1	72	FALSE	B-	late
			2	fd_132	0	74	FALSE	AB+	late
			2	fd_132	0	76	FALSE	C+	late
0	947.455	886.65	2	fd_132	1	78	FALSE	AC-	late
0	1031.77	956.65	3	fd_132	1	0	FALSE	AB+	early
			3	fd_132	0	2	FALSE	B-	early
1	897.221	966.65	3	fd_132	1	4	FALSE	C+	early
1	880.378	956.65	3	fd_132	1	6	FALSE	AB+	early
1	806.144	946.65	3	fd_132	1	8	FALSE	C+	early
0	1004.49	936.65	3	fd_132	1	10	FALSE	B-	early
			3	fd_132	0	12	FALSE	B-	early
1	901.767	946.65	3	fd_132	1	14	FALSE	AB+	early
1	449.59	936.65	3	fd_132	1	16	FALSE	C+	early
0	1225.56	926.65	3	fd_132	1	18	FALSE	C+	early
			3	fd_132	0	20	FALSE	C+	early
			3	fd_132	0	22	FALSE	AB+	early
			3	fd_132	0	24	FALSE	AC-	early
			3	fd_132	0	26	FALSE	AB+	early
			3	fd_132	0	28	FALSE	B-	early
0			3	fd_132	1	30	TRUE	AB+	early
			3	fd_132	0	32	FALSE	AC-	early
0			3	fd_132	1	34	TRUE	AC-	early
			3	fd_132	0	36	FALSE	AC-	early
			3	fd_132	0	38	FALSE	B-	early
0			3	fd_132	1	40	TRUE	AC-	late
1	904.185	936.65	3	fd_132	1	42	FALSE	C+	late
			3	fd_132	0	44	FALSE	AC-	late
0			3	fd_132	1	46	TRUE	AB+	late
			3	fd_132	0	48	FALSE	C+	late
			3	fd_132	0	50	FALSE	AC-	late
1	843.084	926.65	3	fd_132	1	52	FALSE	C+	late
			3	fd_132	0	54	FALSE	B-	late
			3	fd_132	0	56	FALSE	B-	late
1	887.685	916.65	3	fd_132	1	58	FALSE	C+	late
			3	fd_132	0	60	FALSE	AC-	late
0	967.535	906.65	3	fd_132	1	62	FALSE	B-	late
			3	fd_132	0	64	FALSE	AC-	late
0			3	fd_132	1	66	TRUE	AB+	late
			3	fd_132	0	68	FALSE	B-	late
1	879.034	916.65	3	fd_132	1	70	FALSE	AB+	late
1	893.789	906.65	3	fd_132	1	72	FALSE	B-	late
			3	fd_132	0	74	FALSE	AB+	late
			3	fd_132	0	76	FALSE	C+	late
0	984.336	896.65	3	fd_132	1	78	FALSE	AC-	late
			2	fd_141	0	0	FALSE	AB+	early
			2	fd_141	0	2	FALSE	C+	early
0			2	fd_141	1	4	TRUE	AB+	early
			2	fd_141	0	6	FALSE	C+	early
0			2	fd_141	1	8	TRUE	C+	early
0			2	fd_141	1	10	TRUE	AB+	early
1	545.727	994.03	2	fd_141	1	12	FALSE	AC-	early
			2	fd_141	0	14	FALSE	AC-	early
0			2	fd_141	1	16	TRUE	AB+	early
			2	fd_141	0	18	FALSE	B-	early
1	806.56	984.03	2	fd_141	1	20	FALSE	AB+	early
0			2	fd_141	1	22	TRUE	C+	early
1	870.635	974.03	2	fd_141	1	24	FALSE	AB+	early
			2	fd_141	0	26	FALSE	AC-	early
0			2	fd_141	1	28	TRUE	C+	early
1	858.526	964.03	2	fd_141	1	30	FALSE	C+	early
1	850.263	954.03	2	fd_141	1	32	FALSE	B-	early
			2	fd_141	0	34	FALSE	AB+	early
1	851.167	944.03	2	fd_141	1	36	FALSE	AB+	early
			2	fd_141	0	38	FALSE	AC-	early
			2	fd_141	0	40	FALSE	B-	late
			2	fd_141	0	42	FALSE	AC-	late
			2	fd_141	0	44	FALSE	B-	late
			2	fd_141	0	46	FALSE	AC-	late
1	908.257	934.03	2	fd_141	1	48	FALSE	C+	late
1	892.962	924.03	2	fd_141	1	50	FALSE	AB+	late
1	888.89	914.03	2	fd_141	1	52	FALSE	AC-	late
0			2	fd_141	1	54	TRUE	B-	late
			2	fd_141	0	56	FALSE	B-	late
			2	fd_141	0	58	FALSE	AC-	late
			2	fd_141	0	60	FALSE	B-	late
0	1043.28	904.03	2	fd_141	1	62	FALSE	C+	late
			2	fd_141	0	64	FALSE	B-	late
1	877.904	914.03	2	fd_141	1	66	FALSE	C+	late
			2	fd_141	0	68	FALSE	AC-	late
			2	fd_141	0	70	FALSE	B-	late
0	937.634	904.03	2	fd_141	1	72	FALSE	B-	late
			2	fd_141	0	74	FALSE	AB+	late
			2	fd_141	0	76	FALSE	C+	late
1	849.454	914.03	2	fd_141	1	78	FALSE	AC-	late
			1	fd_141	0	0	FALSE	B-	early
			1	fd_141	0	2	FALSE	B-	early
0			1	fd_141	1	4	TRUE	C+	early
			1	fd_141	0	6	FALSE	B-	early
1	821.124	994.03	1	fd_141	1	8	FALSE	C+	early
			1	fd_141	0	10	FALSE	C+	early
			1	fd_141	0	12	FALSE	AC-	early
0			1	fd_141	1	14	TRUE	C+	early
0			1	fd_141	1	16	TRUE	AC-	early
			1	fd_141	0	18	FALSE	B-	early
			1	fd_141	0	20	FALSE	AB+	early
0			1	fd_141	1	22	TRUE	B-	early
1	510.696	984.03	1	fd_141	1	24	FALSE	C+	early
0			1	fd_141	1	26	TRUE	AB+	early
			1	fd_141	0	28	FALSE	AC-	early
1	745.477	974.03	1	fd_141	1	30	FALSE	AC-	early
			1	fd_141	0	32	FALSE	AC-	early
1	530.31	964.03	1	fd_141	1	34	FALSE	C+	early
			1	fd_141	0	36	FALSE	C+	early
			1	fd_141	0	38	FALSE	AB+	early
1	618.961	954.03	1	fd_141	1	40	FALSE	C+	late
			1	fd_141	0	42	FALSE	AC-	late
0			1	fd_141	1	44	TRUE	AB+	late
			1	fd_141	0	46	FALSE	AC-	late
1	668.141	944.03	1	fd_141	1	48	FALSE	AB+	late
			1	fd_141	0	50	FALSE	B-	late
1	734.486	934.03	1	fd_141	1	52	FALSE	AB+	late
			1	fd_141	0	54	FALSE	B-	late
			1	fd_141	0	56	FALSE	AC-	late
0			1	fd_141	1	58	TRUE	B-	late
0			1	fd_141	1	60	TRUE	AB+	late
			1	fd_141	0	62	FALSE	AC-	late
1	619.248	924.03	1	fd_141	1	64	FALSE	AB+	late
0			1	fd_141	1	66	TRUE	C+	late
1	668.37	914.03	1	fd_141	1	68	FALSE	AB+	late
			1	fd_141	0	70	FALSE	B-	late
0			1	fd_141	1	72	TRUE	B-	late
1	500.395	904.03	1	fd_141	1	74	FALSE	AC-	late
			1	fd_141	0	76	FALSE	AB+	late
			1	fd_141	0	78	FALSE	C+	late
0			3	fd_124	1	0	TRUE	AB+	early
			3	fd_124	0	2	FALSE	B-	early
0	958.015	953.05	3	fd_124	1	4	FALSE	C+	early
1	881.856	963.05	3	fd_124	1	6	FALSE	AB+	early
1	776.86	953.05	3	fd_124	1	8	FALSE	C+	early
1	727.571	943.05	3	fd_124	1	10	FALSE	B-	early
			3	fd_124	0	12	FALSE	B-	early
1	820.852	933.05	3	fd_124	1	14	FALSE	AB+	early
1	749.621	923.05	3	fd_124	1	16	FALSE	C+	early
1	800.972	913.05	3	fd_124	1	18	FALSE	C+	early
			3	fd_124	0	20	FALSE	C+	early
			3	fd_124	0	22	FALSE	AB+	early
			3	fd_124	0	24	FALSE	AC-	early
			3	fd_124	0	26	FALSE	AB+	early
			3	fd_124	0	28	FALSE	B-	early
1	821.512	903.05	3	fd_124	1	30	FALSE	AB+	early
			3	fd_124	0	32	FALSE	AC-	early
0	1147.45	893.05	3	fd_124	1	34	FALSE	AC-	early
			3	fd_124	0	36	FALSE	AC-	early
			3	fd_124	0	38	FALSE	B-	early
0	1041.13	903.05	3	fd_124	1	40	FALSE	AC-	late
1	822.383	913.05	3	fd_124	1	42	FALSE	C+	late
			3	fd_124	0	44	FALSE	AC-	late
1	803.128	903.05	3	fd_124	1	46	FALSE	AB+	late
			3	fd_124	0	48	FALSE	C+	late
			3	fd_124	0	50	FALSE	AC-	late
1	892.299	893.05	3	fd_124	1	52	FALSE	C+	late
			3	fd_124	0	54	FALSE	B-	late
			3	fd_124	0	56	FALSE	B-	late
1	861.861	883.05	3	fd_124	1	58	FALSE	C+	late
			3	fd_124	0	60	FALSE	AC-	late
0	984.943	873.05	3	fd_124	1	62	FALSE	B-	late
			3	fd_124	0	64	FALSE	AC-	late
0	1104.88	883.05	3	fd_124	1	66	FALSE	AB+	late
			3	fd_124	0	68	FALSE	B-	late
1	827.794	893.05	3	fd_124	1	70	FALSE	AB+	late
0			3	fd_124	1	72	TRUE	B-	late
			3	fd_124	0	74	FALSE	AB+	late
			3	fd_124	0	76	FALSE	C+	late
0			3	fd_124	1	78	TRUE	AC-	late
0			3	fd_141	1	0	TRUE	AB+	early
			3	fd_141	0	2	FALSE	B-	early
0			3	fd_141	1	4	TRUE	C+	early
1	833.359	994.03	3	fd_141	1	6	FALSE	AB+	early
1	878.756	984.03	3	fd_141	1	8	FALSE	C+	early
0	976.259	974.03	3	fd_141	1	10	FALSE	B-	early
			3	fd_141	0	12	FALSE	B-	early
1	904.134	984.03	3	fd_141	1	14	FALSE	AB+	early
1	913.16	974.03	3	fd_141	1	16	FALSE	C+	early
1	839.025	964.03	3	fd_141	1	18	FALSE	C+	early
			3	fd_141	0	20	FALSE	C+	early
			3	fd_141	0	22	FALSE	AB+	early
			3	fd_141	0	24	FALSE	AC-	early
			3	fd_141	0	26	FALSE	AB+	early
			3	fd_141	0	28	FALSE	B-	early
1	872.291	954.03	3	fd_141	1	30	FALSE	AB+	early
			3	fd_141	0	32	FALSE	AC-	early
1	888.263	944.03	3	fd_141	1	34	FALSE	AC-	early
			3	fd_141	0	36	FALSE	AC-	early
			3	fd_141	0	38	FALSE	B-	early
1	886.053	934.03	3	fd_141	1	40	FALSE	AC-	late
1	917.415	924.03	3	fd_141	1	42	FALSE	C+	late
			3	fd_141	0	44	FALSE	AC-	late
1	872.527	914.03	3	fd_141	1	46	FALSE	AB+	late
			3	fd_141	0	48	FALSE	C+	late
			3	fd_141	0	50	FALSE	AC-	late
0	919.732	904.03	3	fd_141	1	52	FALSE	C+	late
			3	fd_141	0	54	FALSE	B-	late
			3	fd_141	0	56	FALSE	B-	late
0	991.177	914.03	3	fd_141	1	58	FALSE	C+	late
			3	fd_141	0	60	FALSE	AC-	late
1	890.031	924.03	3	fd_141	1	62	FALSE	B-	late
			3	fd_141	0	64	FALSE	AC-	late
1	848.374	914.03	3	fd_141	1	66	FALSE	AB+	late
			3	fd_141	0	68	FALSE	B-	late
1	877.416	904.03	3	fd_141	1	70	FALSE	AB+	late
1	875.022	894.03	3	fd_141	1	72	FALSE	B-	late
			3	fd_141	0	74	FALSE	AB+	late
			3	fd_141	0	76	FALSE	C+	late
0	901.949	884.03	3	fd_141	1	78	FALSE	AC-	late
			1	fd_148	0	0	FALSE	B-	early
			1	fd_148	0	2	FALSE	B-	early
0	1006.02	969.01	1	fd_148	1	4	FALSE	C+	early
			1	fd_148	0	6	FALSE	B-	early
1	882.668	979.01	1	fd_148	1	8	FALSE	C+	early
			1	fd_148	0	10	FALSE	C+	early
			1	fd_148	0	12	FALSE	AC-	early
1	937.368	969.01	1	fd_148	1	14	FALSE	C+	early
0	961.967	959.01	1	fd_148	1	16	FALSE	AC-	early
			1	fd_148	0	18	FALSE	B-	early
			1	fd_148	0	20	FALSE	AB+	early
0	1002.53	969.01	1	fd_148	1	22	FALSE	B-	early
1	918.476	979.01	1	fd_148	1	24	FALSE	C+	early
1	905.847	969.01	1	fd_148	1	26	FALSE	AB+	early
			1	fd_148	0	28	FALSE	AC-	early
1	849.022	959.01	1	fd_148	1	30	FALSE	AC-	early
			1	fd_148	0	32	FALSE	AC-	early
1	862.734	949.01	1	fd_148	1	34	FALSE	C+	early
			1	fd_148	0	36	FALSE	C+	early
			1	fd_148	0	38	FALSE	AB+	early
1	888.466	939.01	1	fd_148	1	40	FALSE	C+	late
			1	fd_148	0	42	FALSE	AC-	late
1	896.375	929.01	1	fd_148	1	44	FALSE	AB+	late
			1	fd_148	0	46	FALSE	AC-	late
1	899.028	919.01	1	fd_148	1	48	FALSE	AB+	late
			1	fd_148	0	50	FALSE	B-	late
1	863.752	909.01	1	fd_148	1	52	FALSE	AB+	late
			1	fd_148	0	54	FALSE	B-	late
			1	fd_148	0	56	FALSE	AC-	late
1	887.478	899.01	1	fd_148	1	58	FALSE	B-	late
0	895.107	889.01	1	fd_148	1	60	FALSE	AB+	late
			1	fd_148	0	62	FALSE	AC-	late
1	833.34	899.01	1	fd_148	1	64	FALSE	AB+	late
0	908.54	889.01	1	fd_148	1	66	FALSE	C+	late
1	887.89	899.01	1	fd_148	1	68	FALSE	AB+	late
			1	fd_148	0	70	FALSE	B-	late
0	963.747	889.01	1	fd_148	1	72	FALSE	B-	late
1	894.782	899.01	1	fd_148	1	74	FALSE	AC-	late
			1	fd_148	0	76	FALSE	AB+	late
			1	fd_148	0	78	FALSE	C+	late
			1	fd_124	0	0	FALSE	B-	early
			1	fd_124	0	2	FALSE	B-	early
0			1	fd_124	1	4	TRUE	C+	early
			1	fd_124	0	6	FALSE	B-	early
1	431.54	869.29	1	fd_124	1	8	FALSE	C+	early
			1	fd_124	0	10	FALSE	C+	early
			1	fd_124	0	12	FALSE	AC-	early
0	975.381	859.29	1	fd_124	1	14	FALSE	C+	early
0	977.08	869.29	1	fd_124	1	16	FALSE	AC-	early
			1	fd_124	0	18	FALSE	B-	early
			1	fd_124	0	20	FALSE	AB+	early
0			1	fd_124	1	22	TRUE	B-	early
1	438.061	879.29	1	fd_124	1	24	FALSE	C+	early
0	1120.93	869.29	1	fd_124	1	26	FALSE	AB+	early
			1	fd_124	0	28	FALSE	AC-	early
1	853.216	879.29	1	fd_124	1	30	FALSE	AC-	early
			1	fd_124	0	32	FALSE	AC-	early
0	893.784	869.29	1	fd_124	1	34	FALSE	C+	early
			1	fd_124	0	36	FALSE	C+	early
			1	fd_124	0	38	FALSE	AB+	early
1	687.012	879.29	1	fd_124	1	40	FALSE	C+	late
			1	fd_124	0	42	FALSE	AC-	late
1	860.799	869.29	1	fd_124	1	44	FALSE	AB+	late
			1	fd_124	0	46	FALSE	AC-	late
0	876.232	859.29	1	fd_124	1	48	FALSE	AB+	late
			1	fd_124	0	50	FALSE	B-	late
0	893.005	869.29	1	fd_124	1	52	FALSE	AB+	late
			1	fd_124	0	54	FALSE	B-	late
			1	fd_124	0	56	FALSE	AC-	late
0	1177.94	879.29	1	fd_124	1	58	FALSE	B-	late
1	882.262	889.29	1	fd_124	1	60	FALSE	AB+	late
			1	fd_124	0	62	FALSE	AC-	late
1	436.692	879.29	1	fd_124	1	64	FALSE	AB+	late
1	830.561	869.29	1	fd_124	1	66	FALSE	C+	late
0	872.855	859.29	1	fd_124	1	68	FALSE	AB+	late
			1	fd_124	0	70	FALSE	B-	late
1	648.989	869.29	1	fd_124	1	72	FALSE	B-	late
0	860.851	859.29	1	fd_124	1	74	FALSE	AC-	late
			1	fd_124	0	76	FALSE	AB+	late
			1	fd_124	0	78	FALSE	C+	late
0	1002.33	969.01	3	fd_148	1	0	FALSE	AB+	early
			3	fd_148	0	2	FALSE	B-	early
0	992.57	979.01	3	fd_148	1	4	FALSE	C+	early
1	928.73	989.01	3	fd_148	1	6	FALSE	AB+	early
1	887.946	979.01	3	fd_148	1	8	FALSE	C+	early
1	895.445	969.01	3	fd_148	1	10	FALSE	B-	early
			3	fd_148	0	12	FALSE	B-	early
1	881.232	959.01	3	fd_148	1	14	FALSE	AB+	early
1	889.995	949.01	3	fd_148	1	16	FALSE	C+	early
1	887.495	939.01	3	fd_148	1	18	FALSE	C+	early
			3	fd_148	0	20	FALSE	C+	early
			3	fd_148	0	22	FALSE	AB+	early
			3	fd_148	0	24	FALSE	AC-	early
			3	fd_148	0	26	FALSE	AB+	early
			3	fd_148	0	28	FALSE	B-	early
1	897.306	929.01	3	fd_148	1	30	FALSE	AB+	early
			3	fd_148	0	32	FALSE	AC-	early
1	836.679	919.01	3	fd_148	1	34	FALSE	AC-	early
			3	fd_148	0	36	FALSE	AC-	early
			3	fd_148	0	38	FALSE	B-	early
0	932.076	909.01	3	fd_148	1	40	FALSE	AC-	late
1	880.856	919.01	3	fd_148	1	42	FALSE	C+	late
			3	fd_148	0	44	FALSE	AC-	late
0	1068.49	909.01	3	fd_148	1	46	FALSE	AB+	late
			3	fd_148	0	48	FALSE	C+	late
			3	fd_148	0	50	FALSE	AC-	late
1	861.778	919.01	3	fd_148	1	52	FALSE	C+	late
			3	fd_148	0	54	FALSE	B-	late
			3	fd_148	0	56	FALSE	B-	late
1	864.885	909.01	3	fd_148	1	58	FALSE	C+	late
			3	fd_148	0	60	FALSE	AC-	late
0	918.382	899.01	3	fd_148	1	62	FALSE	B-	late
			3	fd_148	0	64	FALSE	AC-	late
0	1095.7	909.01	3	fd_148	1	66	FALSE	AB+	late
			3	fd_148	0	68	FALSE	B-	late
1	836.481	919.01	3	fd_148	1	70	FALSE	AB+	late
0	982.984	909.01	3	fd_148	1	72	FALSE	B-	late
			3	fd_148	0	74	FALSE	AB+	late
			3	fd_148	0	76	FALSE	C+	late
1	858.102	919.01	3	fd_148	1	78	FALSE	AC-	late
			2	fd_148	0	0	FALSE	AB+	early
			2	fd_148	0	2	FALSE	C+	early
0	970.549	969.01	2	fd_148	1	4	FALSE	AB+	early
			2	fd_148	0	6	FALSE	C+	early
1	941.26	979.01	2	fd_148	1	8	FALSE	C+	early
1	892.799	969.01	2	fd_148	1	10	FALSE	AB+	early
1	850.431	959.01	2	fd_148	1	12	FALSE	AC-	early
			2	fd_148	0	14	FALSE	AC-	early
1	846.847	949.01	2	fd_148	1	16	FALSE	AB+	early
			2	fd_148	0	18	FALSE	B-	early
1	862.362	939.01	2	fd_148	1	20	FALSE	AB+	early
0	937.261	929.01	2	fd_148	1	22	FALSE	C+	early
1	511.485	939.01	2	fd_148	1	24	FALSE	AB+	early
			2	fd_148	0	26	FALSE	AC-	early
1	892.26	929.01	2	fd_148	1	28	FALSE	C+	early
0	944.467	919.01	2	fd_148	1	30	FALSE	C+	early
1	874.65	929.01	2	fd_148	1	32	FALSE	B-	early
			2	fd_148	0	34	FALSE	AB+	early
1	845.572	919.01	2	fd_148	1	36	FALSE	AB+	early
			2	fd_148	0	38	FALSE	AC-	early
			2	fd_148	0	40	FALSE	B-	late
			2	fd_148	0	42	FALSE	AC-	late
			2	fd_148	0	44	FALSE	B-	late
			2	fd_148	0	46	FALSE	AC-	late
0	922.535	909.01	2	fd_148	1	48	FALSE	C+	late
0	932.844	919.01	2	fd_148	1	50	FALSE	AB+	late
1	880.791	929.01	2	fd_148	1	52	FALSE	AC-	late
1	882.846	919.01	2	fd_148	1	54	FALSE	B-	late
			2	fd_148	0	56	FALSE	B-	late
			2	fd_148	0	58	FALSE	AC-	late
			2	fd_148	0	60	FALSE	B-	late
1	884.411	909.01	2	fd_148	1	62	FALSE	C+	late
			2	fd_148	0	64	FALSE	B-	late
0	1012.88	899.01	2	fd_148	1	66	FALSE	C+	late
			2	fd_148	0	68	FALSE	AC-	late
			2	fd_148	0	70	FALSE	B-	late
1	908.904	909.01	2	fd_148	1	72	FALSE	B-	late
			2	fd_148	0	74	FALSE	AB+	late
			2	fd_148	0	76	FALSE	C+	late
1	886.823	899.01	2	fd_148	1	78	FALSE	AC-	late
			1	fd_127	0	0	FALSE	B-	early
			1	fd_127	0	2	FALSE	B-	early
1	846.056	981.92	1	fd_127	1	4	FALSE	C+	early
			1	fd_127	0	6	FALSE	B-	early
0	1097.23	971.92	1	fd_127	1	8	FALSE	C+	early
			1	fd_127	0	10	FALSE	C+	early
			1	fd_127	0	12	FALSE	AC-	early
0	1105.41	981.92	1	fd_127	1	14	FALSE	C+	early
0	1003.04	991.92	1	fd_127	1	16	FALSE	AC-	early
			1	fd_127	0	18	FALSE	B-	early
			1	fd_127	0	20	FALSE	AB+	early
0	1005.14	1001.92	1	fd_127	1	22	FALSE	B-	early
1	692.717	1011.92	1	fd_127	1	24	FALSE	C+	early
0	1057.58	1001.92	1	fd_127	1	26	FALSE	AB+	early
			1	fd_127	0	28	FALSE	AC-	early
0			1	fd_127	1	30	TRUE	AC-	early
			1	fd_127	0	32	FALSE	AC-	early
1	886.062	1011.92	1	fd_127	1	34	FALSE	C+	early
			1	fd_127	0	36	FALSE	C+	early
			1	fd_127	0	38	FALSE	AB+	early
1	906.1	1001.92	1	fd_127	1	40	FALSE	C+	late
			1	fd_127	0	42	FALSE	AC-	late
1	949.094	991.92	1	fd_127	1	44	FALSE	AB+	late
			1	fd_127	0	46	FALSE	AC-	late
1	912.614	981.92	1	fd_127	1	48	FALSE	AB+	late
			1	fd_127	0	50	FALSE	B-	late
1	875.021	971.92	1	fd_127	1	52	FALSE	AB+	late
			1	fd_127	0	54	FALSE	B-	late
			1	fd_127	0	56	FALSE	AC-	late
1	871.17	961.92	1	fd_127	1	58	FALSE	B-	late
1	858.171	951.92	1	fd_127	1	60	FALSE	AB+	late
			1	fd_127	0	62	FALSE	AC-	late
1	840.188	941.92	1	fd_127	1	64	FALSE	AB+	late
1	864.903	931.92	1	fd_127	1	66	FALSE	C+	late
1	854.289	921.92	1	fd_127	1	68	FALSE	AB+	late
			1	fd_127	0	70	FALSE	B-	late
1	874.713	911.92	1	fd_127	1	72	FALSE	B-	late
1	843.23	901.92	1	fd_127	1	74	FALSE	AC-	late
			1	fd_127	0	76	FALSE	AB+	late
			1	fd_127	0	78	FALSE	C+	late
0	1113.42	981.92	3	fd_127	1	0	FALSE	AB+	early
			3	fd_127	0	2	FALSE	B-	early
1	875.592	991.92	3	fd_127	1	4	FALSE	C+	early
1	863.684	981.92	3	fd_127	1	6	FALSE	AB+	early
1	870.844	971.92	3	fd_127	1	8	FALSE	C+	early
1	861.287	961.92	3	fd_127	1	10	FALSE	B-	early
			3	fd_127	0	12	FALSE	B-	early
1	879.67	951.92	3	fd_127	1	14	FALSE	AB+	early
1	861.661	941.92	3	fd_127	1	16	FALSE	C+	early
0	1068.65	931.92	3	fd_127	1	18	FALSE	C+	early
			3	fd_127	0	20	FALSE	C+	early
			3	fd_127	0	22	FALSE	AB+	early
			3	fd_127	0	24	FALSE	AC-	early
			3	fd_127	0	26	FALSE	AB+	early
			3	fd_127	0	28	FALSE	B-	early
1	857.029	941.92	3	fd_127	1	30	FALSE	AB+	early
			3	fd_127	0	32	FALSE	AC-	early
1	865.636	931.92	3	fd_127	1	34	FALSE	AC-	early
			3	fd_127	0	36	FALSE	AC-	early
			3	fd_127	0	38	FALSE	B-	early
1	874.306	921.92	3	fd_127	1	40	FALSE	AC-	late
1	857.101	911.92	3	fd_127	1	42	FALSE	C+	late
			3	fd_127	0	44	FALSE	AC-	late
1	871.856	901.92	3	fd_127	1	46	FALSE	AB+	late
			3	fd_127	0	48	FALSE	C+	late
			3	fd_127	0	50	FALSE	AC-	late
1	864.158	891.92	3	fd_127	1	52	FALSE	C+	late
			3	fd_127	0	54	FALSE	B-	late
			3	fd_127	0	56	FALSE	B-	late
1	868.84	881.92	3	fd_127	1	58	FALSE	C+	late
			3	fd_127	0	60	FALSE	AC-	late
0	893	871.92	3	fd_127	1	62	FALSE	B-	late
			3	fd_127	0	64	FALSE	AC-	late
1	866.372	881.92	3	fd_127	1	66	FALSE	AB+	late
			3	fd_127	0	68	FALSE	B-	late
1	863.56	871.92	3	fd_127	1	70	FALSE	AB+	late
0	869.011	861.92	3	fd_127	1	72	FALSE	B-	late
			3	fd_127	0	74	FALSE	AB+	late
			3	fd_127	0	76	FALSE	C+	late
1	852.293	871.92	3	fd_127	1	78	FALSE	AC-	late
			2	fd_127	0	0	FALSE	AB+	early
			2	fd_127	0	2	FALSE	C+	early
1	862.815	981.92	2	fd_127	1	4	FALSE	AB+	early
			2	fd_127	0	6	FALSE	C+	early
1	936.568	971.92	2	fd_127	1	8	FALSE	C+	early
1	869.704	961.92	2	fd_127	1	10	FALSE	AB+	early
1	855.434	951.92	2	fd_127	1	12	FALSE	AC-	early
			2	fd_127	0	14	FALSE	AC-	early
1	837.158	941.92	2	fd_127	1	16	FALSE	AB+	early
			2	fd_127	0	18	FALSE	B-	early
1	831.858	931.92	2	fd_127	1	20	FALSE	AB+	early
0	955.211	921.92	2	fd_127	1	22	FALSE	C+	early
1	839.214	931.92	2	fd_127	1	24	FALSE	AB+	early
			2	fd_127	0	26	FALSE	AC-	early
1	883.98	921.92	2	fd_127	1	28	FALSE	C+	early
1	850.321	911.92	2	fd_127	1	30	FALSE	C+	early
1	852.283	901.92	2	fd_127	1	32	FALSE	B-	early
			2	fd_127	0	34	FALSE	AB+	early
1	864.386	891.92	2	fd_127	1	36	FALSE	AB+	early
			2	fd_127	0	38	FALSE	AC-	early
			2	fd_127	0	40	FALSE	B-	late
			2	fd_127	0	42	FALSE	AC-	late
			2	fd_127	0	44	FALSE	B-	late
			2	fd_127	0	46	FALSE	AC-	late
0	894.444	881.92	2	fd_127	1	48	FALSE	C+	late
1	857.541	891.92	2	fd_127	1	50	FALSE	AB+	late
1	162.37	881.92	2	fd_127	1	52	FALSE	AC-	late
1	854.324	871.92	2	fd_127	1	54	FALSE	B-	late
			2	fd_127	0	56	FALSE	B-	late
			2	fd_127	0	58	FALSE	AC-	late
			2	fd_127	0	60	FALSE	B-	late
0	874.971	861.92	2	fd_127	1	62	FALSE	C+	late
			2	fd_127	0	64	FALSE	B-	late
0	884.305	871.92	2	fd_127	1	66	FALSE	C+	late
			2	fd_127	0	68	FALSE	AC-	late
			2	fd_127	0	70	FALSE	B-	late
0	917.262	881.92	2	fd_127	1	72	FALSE	B-	late
			2	fd_127	0	74	FALSE	AB+	late
			2	fd_127	0	76	FALSE	C+	late
1	883.819	891.92	2	fd_127	1	78	FALSE	AC-	late
			2	fd_138	0	0	FALSE	AB+	early
			2	fd_138	0	2	FALSE	C+	early
0	944.997	902.79	2	fd_138	1	4	FALSE	AB+	early
			2	fd_138	0	6	FALSE	C+	early
0	926.692	912.79	2	fd_138	1	8	FALSE	C+	early
1	832.193	922.79	2	fd_138	1	10	FALSE	AB+	early
1	840.467	912.79	2	fd_138	1	12	FALSE	AC-	early
			2	fd_138	0	14	FALSE	AC-	early
1	863.148	902.79	2	fd_138	1	16	FALSE	AB+	early
			2	fd_138	0	18	FALSE	B-	early
1	868.693	892.79	2	fd_138	1	20	FALSE	AB+	early
0	908.891	882.79	2	fd_138	1	22	FALSE	C+	early
1	832.92	892.79	2	fd_138	1	24	FALSE	AB+	early
			2	fd_138	0	26	FALSE	AC-	early
1	859.139	882.79	2	fd_138	1	28	FALSE	C+	early
1	823.612	872.79	2	fd_138	1	30	FALSE	C+	early
0	899.503	862.79	2	fd_138	1	32	FALSE	B-	early
			2	fd_138	0	34	FALSE	AB+	early
1	865.414	872.79	2	fd_138	1	36	FALSE	AB+	early
			2	fd_138	0	38	FALSE	AC-	early
			2	fd_138	0	40	FALSE	B-	late
			2	fd_138	0	42	FALSE	AC-	late
			2	fd_138	0	44	FALSE	B-	late
			2	fd_138	0	46	FALSE	AC-	late
0	904.005	862.79	2	fd_138	1	48	FALSE	C+	late
1	843.513	872.79	2	fd_138	1	50	FALSE	AB+	late
1	842.647	862.79	2	fd_138	1	52	FALSE	AC-	late
0	866.137	852.79	2	fd_138	1	54	FALSE	B-	late
			2	fd_138	0	56	FALSE	B-	late
			2	fd_138	0	58	FALSE	AC-	late
			2	fd_138	0	60	FALSE	B-	late
1	862.416	862.79	2	fd_138	1	62	FALSE	C+	late
			2	fd_138	0	64	FALSE	B-	late
0	888.031	852.79	2	fd_138	1	66	FALSE	C+	late
			2	fd_138	0	68	FALSE	AC-	late
			2	fd_138	0	70	FALSE	B-	late
0	919.703	862.79	2	fd_138	1	72	FALSE	B-	late
			2	fd_138	0	74	FALSE	AB+	late
			2	fd_138	0	76	FALSE	C+	late
0	890.938	872.79	2	fd_138	1	78	FALSE	AC-	late
			2	fd_117	0	0	FALSE	AB+	early
			2	fd_117	0	2	FALSE	C+	early
0	906.392	851.5	2	fd_117	1	4	FALSE	AB+	early
			2	fd_117	0	6	FALSE	C+	early
0	915.974	861.5	2	fd_117	1	8	FALSE	C+	early
1	749.907	871.5	2	fd_117	1	10	FALSE	AB+	early
1	738.304	861.5	2	fd_117	1	12	FALSE	AC-	early
			2	fd_117	0	14	FALSE	AC-	early
1	424.126	851.5	2	fd_117	1	16	FALSE	AB+	early
			2	fd_117	0	18	FALSE	B-	early
1	719.862	841.5	2	fd_117	1	20	FALSE	AB+	early
0	918.083	831.5	2	fd_117	1	22	FALSE	C+	early
1	514.807	841.5	2	fd_117	1	24	FALSE	AB+	early
			2	fd_117	0	26	FALSE	AC-	early
0	899.34	831.5	2	fd_117	1	28	FALSE	C+	early
0	912.565	841.5	2	fd_117	1	30	FALSE	C+	early
0	907.191	851.5	2	fd_117	1	32	FALSE	B-	early
			2	fd_117	0	34	FALSE	AB+	early
1	819.987	861.5	2	fd_117	1	36	FALSE	AB+	early
			2	fd_117	0	38	FALSE	AC-	early
			2	fd_117	0	40	FALSE	B-	late
			2	fd_117	0	42	FALSE	AC-	late
			2	fd_117	0	44	FALSE	B-	late
			2	fd_117	0	46	FALSE	AC-	late
1	674.669	851.5	2	fd_117	1	48	FALSE	C+	late
1	773.407	841.5	2	fd_117	1	50	FALSE	AB+	late
0	875.557	831.5	2	fd_117	1	52	FALSE	AC-	late
0	967.18	841.5	2	fd_117	1	54	FALSE	B-	late
			2	fd_117	0	56	FALSE	B-	late
			2	fd_117	0	58	FALSE	AC-	late
			2	fd_117	0	60	FALSE	B-	late
0	923.828	851.5	2	fd_117	1	62	FALSE	C+	late
			2	fd_117	0	64	FALSE	B-	late
1	831.047	861.5	2	fd_117	1	66	FALSE	C+	late
			2	fd_117	0	68	FALSE	AC-	late
			2	fd_117	0	70	FALSE	B-	late
0	1025.9	851.5	2	fd_117	1	72	FALSE	B-	late
			2	fd_117	0	74	FALSE	AB+	late
			2	fd_117	0	76	FALSE	C+	late
0	900.102	861.5	2	fd_117	1	78	FALSE	AC-	late
			1	fd_130	0	0	FALSE	B-	early
			1	fd_130	0	2	FALSE	B-	early
0	909.908	903.98	1	fd_130	1	4	FALSE	C+	early
			1	fd_130	0	6	FALSE	B-	early
1	855.778	913.98	1	fd_130	1	8	FALSE	C+	early
			1	fd_130	0	10	FALSE	C+	early
			1	fd_130	0	12	FALSE	AC-	early
1	850.907	903.98	1	fd_130	1	14	FALSE	C+	early
0	937.739	893.98	1	fd_130	1	16	FALSE	AC-	early
			1	fd_130	0	18	FALSE	B-	early
			1	fd_130	0	20	FALSE	AB+	early
1	859.742	903.98	1	fd_130	1	22	FALSE	B-	early
1	852.343	893.98	1	fd_130	1	24	FALSE	C+	early
1	876.842	883.98	1	fd_130	1	26	FALSE	AB+	early
			1	fd_130	0	28	FALSE	AC-	early
1	842.184	873.98	1	fd_130	1	30	FALSE	AC-	early
			1	fd_130	0	32	FALSE	AC-	early
1	859.908	863.98	1	fd_130	1	34	FALSE	C+	early
			1	fd_130	0	36	FALSE	C+	early
			1	fd_130	0	38	FALSE	AB+	early
1	834.827	853.98	1	fd_130	1	40	FALSE	C+	late
			1	fd_130	0	42	FALSE	AC-	late
0	845.947	843.98	1	fd_130	1	44	FALSE	AB+	late
			1	fd_130	0	46	FALSE	AC-	late
1	851.565	853.98	1	fd_130	1	48	FALSE	AB+	late
			1	fd_130	0	50	FALSE	B-	late
0	875.294	843.98	1	fd_130	1	52	FALSE	AB+	late
			1	fd_130	0	54	FALSE	B-	late
			1	fd_130	0	56	FALSE	AC-	late
0	902.15	853.98	1	fd_130	1	58	FALSE	B-	late
1	849.446	863.98	1	fd_130	1	60	FALSE	AB+	late
			1	fd_130	0	62	FALSE	AC-	late
0	858.967	853.98	1	fd_130	1	64	FALSE	AB+	late
0	882.318	863.98	1	fd_130	1	66	FALSE	C+	late
1	860.117	873.98	1	fd_130	1	68	FALSE	AB+	late
			1	fd_130	0	70	FALSE	B-	late
1	635.269	863.98	1	fd_130	1	72	FALSE	B-	late
0	906.235	853.98	1	fd_130	1	74	FALSE	AC-	late
			1	fd_130	0	76	FALSE	AB+	late
			1	fd_130	0	78	FALSE	C+	late
			2	fd_130	0	0	FALSE	AB+	early
			2	fd_130	0	2	FALSE	C+	early
0			2	fd_130	1	4	TRUE	AB+	early
			2	fd_130	0	6	FALSE	C+	early
0			2	fd_130	1	8	TRUE	C+	early
0	954.529	903.98	2	fd_130	1	10	FALSE	AB+	early
0	979.178	913.98	2	fd_130	1	12	FALSE	AC-	early
			2	fd_130	0	14	FALSE	AC-	early
1	663.61	923.98	2	fd_130	1	16	FALSE	AB+	early
			2	fd_130	0	18	FALSE	B-	early
1	843.265	913.98	2	fd_130	1	20	FALSE	AB+	early
1	900.489	903.98	2	fd_130	1	22	FALSE	C+	early
1	883.896	893.98	2	fd_130	1	24	FALSE	AB+	early
			2	fd_130	0	26	FALSE	AC-	early
1	880.516	883.98	2	fd_130	1	28	FALSE	C+	early
0	897.309	873.98	2	fd_130	1	30	FALSE	C+	early
1	658.055	883.98	2	fd_130	1	32	FALSE	B-	early
			2	fd_130	0	34	FALSE	AB+	early
1	677.549	873.98	2	fd_130	1	36	FALSE	AB+	early
			2	fd_130	0	38	FALSE	AC-	early
			2	fd_130	0	40	FALSE	B-	late
			2	fd_130	0	42	FALSE	AC-	late
			2	fd_130	0	44	FALSE	B-	late
			2	fd_130	0	46	FALSE	AC-	late
0	890.662	863.98	2	fd_130	1	48	FALSE	C+	late
1	866.532	873.98	2	fd_130	1	50	FALSE	AB+	late
0	887.284	863.98	2	fd_130	1	52	FALSE	AC-	late
1	845.23	873.98	2	fd_130	1	54	FALSE	B-	late
			2	fd_130	0	56	FALSE	B-	late
			2	fd_130	0	58	FALSE	AC-	late
			2	fd_130	0	60	FALSE	B-	late
0	889.958	863.98	2	fd_130	1	62	FALSE	C+	late
			2	fd_130	0	64	FALSE	B-	late
0	912.633	873.98	2	fd_130	1	66	FALSE	C+	late
			2	fd_130	0	68	FALSE	AC-	late
			2	fd_130	0	70	FALSE	B-	late
0	1015.66	883.98	2	fd_130	1	72	FALSE	B-	late
			2	fd_130	0	74	FALSE	AB+	late
			2	fd_130	0	76	FALSE	C+	late
1	859.776	893.98	2	fd_130	1	78	FALSE	AC-	late
0	941.586	903.98	3	fd_130	1	0	FALSE	AB+	early
			3	fd_130	0	2	FALSE	B-	early
0	975.609	913.98	3	fd_130	1	4	FALSE	C+	early
1	848.902	923.98	3	fd_130	1	6	FALSE	AB+	early
1	859.538	913.98	3	fd_130	1	8	FALSE	C+	early
1	869.766	903.98	3	fd_130	1	10	FALSE	B-	early
			3	fd_130	0	12	FALSE	B-	early
1	862.706	893.98	3	fd_130	1	14	FALSE	AB+	early
1	846.281	883.98	3	fd_130	1	16	FALSE	C+	early
1	853.604	873.98	3	fd_130	1	18	FALSE	C+	early
			3	fd_130	0	20	FALSE	C+	early
			3	fd_130	0	22	FALSE	AB+	early
			3	fd_130	0	24	FALSE	AC-	early
			3	fd_130	0	26	FALSE	AB+	early
			3	fd_130	0	28	FALSE	B-	early
0	881.184	863.98	3	fd_130	1	30	FALSE	AB+	early
			3	fd_130	0	32	FALSE	AC-	early
1	860.224	873.98	3	fd_130	1	34	FALSE	AC-	early
			3	fd_130	0	36	FALSE	AC-	early
			3	fd_130	0	38	FALSE	B-	early
0	882.058	863.98	3	fd_130	1	40	FALSE	AC-	late
0	896.618	873.98	3	fd_130	1	42	FALSE	C+	late
			3	fd_130	0	44	FALSE	AC-	late
0	893.798	883.98	3	fd_130	1	46	FALSE	AB+	late
			3	fd_130	0	48	FALSE	C+	late
			3	fd_130	0	50	FALSE	AC-	late
0	895.831	893.98	3	fd_130	1	52	FALSE	C+	late
			3	fd_130	0	54	FALSE	B-	late
			3	fd_130	0	56	FALSE	B-	late
1	870.013	903.98	3	fd_130	1	58	FALSE	C+	late
			3	fd_130	0	60	FALSE	AC-	late
0	945.261	893.98	3	fd_130	1	62	FALSE	B-	late
			3	fd_130	0	64	FALSE	AC-	late
0	974.549	903.98	3	fd_130	1	66	FALSE	AB+	late
			3	fd_130	0	68	FALSE	B-	late
1	870.181	913.98	3	fd_130	1	70	FALSE	AB+	late
0	1135.28	903.98	3	fd_130	1	72	FALSE	B-	late
			3	fd_130	0	74	FALSE	AB+	late
			3	fd_130	0	76	FALSE	C+	late
1	870.544	913.98	3	fd_130	1	78	FALSE	AC-	late
			2	fd_147	0	0	FALSE	AB+	early
			2	fd_147	0	2	FALSE	C+	early
0	1021.92	958.03	2	fd_147	1	4	FALSE	AB+	early
			2	fd_147	0	6	FALSE	C+	early
1	859.847	968.03	2	fd_147	1	8	FALSE	C+	early
1	943.913	958.03	2	fd_147	1	10	FALSE	AB+	early
1	831.085	948.03	2	fd_147	1	12	FALSE	AC-	early
			2	fd_147	0	14	FALSE	AC-	early
1	846.793	938.03	2	fd_147	1	16	FALSE	AB+	early
			2	fd_147	0	18	FALSE	B-	early
1	860.535	928.03	2	fd_147	1	20	FALSE	AB+	early
0	920.703	918.03	2	fd_147	1	22	FALSE	C+	early
1	838.68	928.03	2	fd_147	1	24	FALSE	AB+	early
			2	fd_147	0	26	FALSE	AC-	early
1	853.421	918.03	2	fd_147	1	28	FALSE	C+	early
1	892.827	908.03	2	fd_147	1	30	FALSE	C+	early
1	886.607	898.03	2	fd_147	1	32	FALSE	B-	early
			2	fd_147	0	34	FALSE	AB+	early
1	859.269	888.03	2	fd_147	1	36	FALSE	AB+	early
			2	fd_147	0	38	FALSE	AC-	early
			2	fd_147	0	40	FALSE	B-	late
			2	fd_147	0	42	FALSE	AC-	late
			2	fd_147	0	44	FALSE	B-	late
			2	fd_147	0	46	FALSE	AC-	late
0	1014.2	878.03	2	fd_147	1	48	FALSE	C+	late
0	929.926	888.03	2	fd_147	1	50	FALSE	AB+	late
1	838.51	898.03	2	fd_147	1	52	FALSE	AC-	late
1	886.154	888.03	2	fd_147	1	54	FALSE	B-	late
			2	fd_147	0	56	FALSE	B-	late
			2	fd_147	0	58	FALSE	AC-	late
			2	fd_147	0	60	FALSE	B-	late
1	873.315	878.03	2	fd_147	1	62	FALSE	C+	late
			2	fd_147	0	64	FALSE	B-	late
0	947.002	868.03	2	fd_147	1	66	FALSE	C+	late
			2	fd_147	0	68	FALSE	AC-	late
			2	fd_147	0	70	FALSE	B-	late
1	855.076	878.03	2	fd_147	1	72	FALSE	B-	late
			2	fd_147	0	74	FALSE	AB+	late
			2	fd_147	0	76	FALSE	C+	late
1	862.677	868.03	2	fd_147	1	78	FALSE	AC-	late
1	927.582	958.03	3	fd_147	1	0	FALSE	AB+	early
			3	fd_147	0	2	FALSE	B-	early
1	906.09	948.03	3	fd_147	1	4	FALSE	C+	early
1	841.251	938.03	3	fd_147	1	6	FALSE	AB+	early
1	858.555	928.03	3	fd_147	1	8	FALSE	C+	early
1	864.349	918.03	3	fd_147	1	10	FALSE	B-	early
			3	fd_147	0	12	FALSE	B-	early
1	856.347	908.03	3	fd_147	1	14	FALSE	AB+	early
1	843.092	898.03	3	fd_147	1	16	FALSE	C+	early
1	828.968	888.03	3	fd_147	1	18	FALSE	C+	early
			3	fd_147	0	20	FALSE	C+	early
			3	fd_147	0	22	FALSE	AB+	early
			3	fd_147	0	24	FALSE	AC-	early
			3	fd_147	0	26	FALSE	AB+	early
			3	fd_147	0	28	FALSE	B-	early
1	870.417	878.03	3	fd_147	1	30	FALSE	AB+	early
			3	fd_147	0	32	FALSE	AC-	early
0	891.26	868.03	3	fd_147	1	34	FALSE	AC-	early
			3	fd_147	0	36	FALSE	AC-	early
			3	fd_147	0	38	FALSE	B-	early
0	975.364	878.03	3	fd_147	1	40	FALSE	AC-	late
1	863.306	888.03	3	fd_147	1	42	FALSE	C+	late
			3	fd_147	0	44	FALSE	AC-	late
1	857.879	878.03	3	fd_147	1	46	FALSE	AB+	late
			3	fd_147	0	48	FALSE	C+	late
			3	fd_147	0	50	FALSE	AC-	late
0	872.04	868.03	3	fd_147	1	52	FALSE	C+	late
			3	fd_147	0	54	FALSE	B-	late
			3	fd_147	0	56	FALSE	B-	late
1	855.521	878.03	3	fd_147	1	58	FALSE	C+	late
			3	fd_147	0	60	FALSE	AC-	late
0	900.56	868.03	3	fd_147	1	62	FALSE	B-	late
			3	fd_147	0	64	FALSE	AC-	late
1	852.335	878.03	3	fd_147	1	66	FALSE	AB+	late
			3	fd_147	0	68	FALSE	B-	late
1	828.947	868.03	3	fd_147	1	70	FALSE	AB+	late
0	937.707	858.03	3	fd_147	1	72	FALSE	B-	late
			3	fd_147	0	74	FALSE	AB+	late
			3	fd_147	0	76	FALSE	C+	late
1	859.023	868.03	3	fd_147	1	78	FALSE	AC-	late
			1	fd_147	0	0	FALSE	B-	early
			1	fd_147	0	2	FALSE	B-	early
0	960.317	958.03	1	fd_147	1	4	FALSE	C+	early
			1	fd_147	0	6	FALSE	B-	early
1	836.779	968.03	1	fd_147	1	8	FALSE	C+	early
			1	fd_147	0	10	FALSE	C+	early
			1	fd_147	0	12	FALSE	AC-	early
1	897.83	958.03	1	fd_147	1	14	FALSE	C+	early
1	885.021	948.03	1	fd_147	1	16	FALSE	AC-	early
			1	fd_147	0	18	FALSE	B-	early
			1	fd_147	0	20	FALSE	AB+	early
1	899.28	938.03	1	fd_147	1	22	FALSE	B-	early
1	878.248	928.03	1	fd_147	1	24	FALSE	C+	early
1	866.132	918.03	1	fd_147	1	26	FALSE	AB+	early
			1	fd_147	0	28	FALSE	AC-	early
1	849.342	908.03	1	fd_147	1	30	FALSE	AC-	early
			1	fd_147	0	32	FALSE	AC-	early
1	868.897	898.03	1	fd_147	1	34	FALSE	C+	early
			1	fd_147	0	36	FALSE	C+	early
			1	fd_147	0	38	FALSE	AB+	early
1	853.091	888.03	1	fd_147	1	40	FALSE	C+	late
			1	fd_147	0	42	FALSE	AC-	late
0	907.405	878.03	1	fd_147	1	44	FALSE	AB+	late
			1	fd_147	0	46	FALSE	AC-	late
1	866.899	888.03	1	fd_147	1	48	FALSE	AB+	late
			1	fd_147	0	50	FALSE	B-	late
1	843.614	878.03	1	fd_147	1	52	FALSE	AB+	late
			1	fd_147	0	54	FALSE	B-	late
			1	fd_147	0	56	FALSE	AC-	late
1	854.456	868.03	1	fd_147	1	58	FALSE	B-	late
0	878.202	858.03	1	fd_147	1	60	FALSE	AB+	late
			1	fd_147	0	62	FALSE	AC-	late
0	879.902	868.03	1	fd_147	1	64	FALSE	AB+	late
1	853.803	878.03	1	fd_147	1	66	FALSE	C+	late
1	865.714	868.03	1	fd_147	1	68	FALSE	AB+	late
			1	fd_147	0	70	FALSE	B-	late
1	853.288	858.03	1	fd_147	1	72	FALSE	B-	late
0	856.005	848.03	1	fd_147	1	74	FALSE	AC-	late
			1	fd_147	0	76	FALSE	AB+	late
			1	fd_147	0	78	FALSE	C+	late
1	866.73	977.18	3	fd_133	1	0	FALSE	AB+	early
			3	fd_133	0	2	FALSE	B-	early
1	925.341	967.18	3	fd_133	1	4	FALSE	C+	early
1	565.466	957.18	3	fd_133	1	6	FALSE	AB+	early
1	850.392	947.18	3	fd_133	1	8	FALSE	C+	early
0			3	fd_133	1	10	TRUE	B-	early
			3	fd_133	0	12	FALSE	B-	early
1	481.804	937.18	3	fd_133	1	14	FALSE	AB+	early
1	563.431	927.18	3	fd_133	1	16	FALSE	C+	early
1	555.172	917.18	3	fd_133	1	18	FALSE	C+	early
			3	fd_133	0	20	FALSE	C+	early
			3	fd_133	0	22	FALSE	AB+	early
			3	fd_133	0	24	FALSE	AC-	early
			3	fd_133	0	26	FALSE	AB+	early
			3	fd_133	0	28	FALSE	B-	early
1	703.455	907.18	3	fd_133	1	30	FALSE	AB+	early
			3	fd_133	0	32	FALSE	AC-	early
0			3	fd_133	1	34	TRUE	AC-	early
			3	fd_133	0	36	FALSE	AC-	early
			3	fd_133	0	38	FALSE	B-	early
1	459.811	897.18	3	fd_133	1	40	FALSE	AC-	late
1	672.059	887.18	3	fd_133	1	42	FALSE	C+	late
			3	fd_133	0	44	FALSE	AC-	late
1	496.003	877.18	3	fd_133	1	46	FALSE	AB+	late
			3	fd_133	0	48	FALSE	C+	late
			3	fd_133	0	50	FALSE	AC-	late
1	496.605	867.18	3	fd_133	1	52	FALSE	C+	late
			3	fd_133	0	54	FALSE	B-	late
			3	fd_133	0	56	FALSE	B-	late
1	525.559	857.18	3	fd_133	1	58	FALSE	C+	late
			3	fd_133	0	60	FALSE	AC-	late
0			3	fd_133	1	62	TRUE	B-	late
			3	fd_133	0	64	FALSE	AC-	late
1	621.734	847.18	3	fd_133	1	66	FALSE	AB+	late
			3	fd_133	0	68	FALSE	B-	late
1	729.542	837.18	3	fd_133	1	70	FALSE	AB+	late
0			3	fd_133	1	72	TRUE	B-	late
			3	fd_133	0	74	FALSE	AB+	late
			3	fd_133	0	76	FALSE	C+	late
1	634.393	827.18	3	fd_133	1	78	FALSE	AC-	late
			2	fd_133	0	0	FALSE	AB+	early
			2	fd_133	0	2	FALSE	C+	early
0			2	fd_133	1	4	TRUE	AB+	early
			2	fd_133	0	6	FALSE	C+	early
0			2	fd_133	1	8	TRUE	C+	early
0			2	fd_133	1	10	TRUE	AB+	early
1	518.257	977.18	2	fd_133	1	12	FALSE	AC-	early
			2	fd_133	0	14	FALSE	AC-	early
1	853.742	967.18	2	fd_133	1	16	FALSE	AB+	early
			2	fd_133	0	18	FALSE	B-	early
1	502.216	957.18	2	fd_133	1	20	FALSE	AB+	early
1	455.573	947.18	2	fd_133	1	22	FALSE	C+	early
1	638.528	937.18	2	fd_133	1	24	FALSE	AB+	early
			2	fd_133	0	26	FALSE	AC-	early
1	543.901	927.18	2	fd_133	1	28	FALSE	C+	early
1	828.937	917.18	2	fd_133	1	30	FALSE	C+	early
1	615.523	907.18	2	fd_133	1	32	FALSE	B-	early
			2	fd_133	0	34	FALSE	AB+	early
1	536.988	897.18	2	fd_133	1	36	FALSE	AB+	early
			2	fd_133	0	38	FALSE	AC-	early
			2	fd_133	0	40	FALSE	B-	late
			2	fd_133	0	42	FALSE	AC-	late
			2	fd_133	0	44	FALSE	B-	late
			2	fd_133	0	46	FALSE	AC-	late
1	631.333	887.18	2	fd_133	1	48	FALSE	C+	late
1	492.199	877.18	2	fd_133	1	50	FALSE	AB+	late
0			2	fd_133	1	52	TRUE	AC-	late
1	528.134	867.18	2	fd_133	1	54	FALSE	B-	late
			2	fd_133	0	56	FALSE	B-	late
			2	fd_133	0	58	FALSE	AC-	late
			2	fd_133	0	60	FALSE	B-	late
0	1007.83	857.18	2	fd_133	1	62	FALSE	C+	late
			2	fd_133	0	64	FALSE	B-	late
1	662.625	867.18	2	fd_133	1	66	FALSE	C+	late
			2	fd_133	0	68	FALSE	AC-	late
			2	fd_133	0	70	FALSE	B-	late
0			2	fd_133	1	72	TRUE	B-	late
			2	fd_133	0	74	FALSE	AB+	late
			2	fd_133	0	76	FALSE	C+	late
0			2	fd_133	1	78	TRUE	AC-	late
			1	fd_133	0	0	FALSE	B-	early
			1	fd_133	0	2	FALSE	B-	early
1	686.287	977.18	1	fd_133	1	4	FALSE	C+	early
			1	fd_133	0	6	FALSE	B-	early
1	493.115	967.18	1	fd_133	1	8	FALSE	C+	early
			1	fd_133	0	10	FALSE	C+	early
			1	fd_133	0	12	FALSE	AC-	early
1	689.734	957.18	1	fd_133	1	14	FALSE	C+	early
0			1	fd_133	1	16	TRUE	AC-	early
			1	fd_133	0	18	FALSE	B-	early
			1	fd_133	0	20	FALSE	AB+	early
0			1	fd_133	1	22	TRUE	B-	early
1	567.41	947.18	1	fd_133	1	24	FALSE	C+	early
1	705.21	937.18	1	fd_133	1	26	FALSE	AB+	early
			1	fd_133	0	28	FALSE	AC-	early
0			1	fd_133	1	30	TRUE	AC-	early
			1	fd_133	0	32	FALSE	AC-	early
0			1	fd_133	1	34	TRUE	C+	early
			1	fd_133	0	36	FALSE	C+	early
			1	fd_133	0	38	FALSE	AB+	early
1	500.254	927.18	1	fd_133	1	40	FALSE	C+	late
			1	fd_133	0	42	FALSE	AC-	late
1	622.515	917.18	1	fd_133	1	44	FALSE	AB+	late
			1	fd_133	0	46	FALSE	AC-	late
1	552.57	907.18	1	fd_133	1	48	FALSE	AB+	late
			1	fd_133	0	50	FALSE	B-	late
1	568.273	897.18	1	fd_133	1	52	FALSE	AB+	late
			1	fd_133	0	54	FALSE	B-	late
			1	fd_133	0	56	FALSE	AC-	late
0			1	fd_133	1	58	TRUE	B-	late
1	829.215	887.18	1	fd_133	1	60	FALSE	AB+	late
			1	fd_133	0	62	FALSE	AC-	late
1	669.142	877.18	1	fd_133	1	64	FALSE	AB+	late
1	437.969	867.18	1	fd_133	1	66	FALSE	C+	late
1	464.84	857.18	1	fd_133	1	68	FALSE	AB+	late
			1	fd_133	0	70	FALSE	B-	late
0			1	fd_133	1	72	TRUE	B-	late
1	503.271	847.18	1	fd_133	1	74	FALSE	AC-	late
[truncated: 1,460 more rows]

## Sheet: Figure 3
contrast	cope	run	sub	cope_within
PE_mb	-260.758	3	fd_104	158.9
PE_mb	-115.924	2	fd_104	303.734
PE_mb	-116.172	1	fd_104	303.486
PE_mb	40.9067	3	fd_105	337.425
PE_mb	1.31506	2	fd_105	297.833
PE_mb	-165.657	1	fd_105	130.861
PE_mb	191.383	3	fd_107	52.4509
PE_mb	40.7703	2	fd_107	-98.162
PE_mb	950.763	1	fd_107	811.831
PE_mb	408.011	3	fd_108	237.21
PE_mb	225.9	2	fd_108	55.0983
PE_mb	644.613	1	fd_108	473.812
PE_mb	-167.395	3	fd_109	104.22
PE_mb	206.312	2	fd_109	477.927
PE_mb	-87.6426	1	fd_109	183.973
PE_mb	473.956	3	fd_110	229.841
PE_mb	1284.9	2	fd_110	1040.79
PE_mb	-260.394	1	fd_110	-504.509
PE_mb	670.168	3	fd_112	231.155
PE_mb	233.33	2	fd_112	-205.683
PE_mb	1179.66	1	fd_112	740.648
PE_mb	433.973	3	fd_113	701.282
PE_mb	-422.345	2	fd_113	-155.036
PE_mb	-47.4348	1	fd_113	219.874
PE_mb	-67.4388	3	fd_114	292.456
PE_mb	99.9087	2	fd_114	459.803
PE_mb	-346.033	1	fd_114	13.861
PE_mb	174.76	3	fd_115	-125.463
PE_mb	679.899	2	fd_115	379.675
PE_mb	812.131	1	fd_115	511.907
PE_mb	-154.112	3	fd_117	210.827
PE_mb	218.794	2	fd_117	583.733
PE_mb	-393.378	1	fd_117	-28.4395
PE_mb	618.341	3	fd_118	572.068
PE_mb	502.708	2	fd_118	456.434
PE_mb	-216.109	1	fd_118	-262.382
PE_mb	-212.711	3	fd_119	46.5526
PE_mb	338.616	2	fd_119	597.879
PE_mb	-137.575	1	fd_119	121.688
PE_mb	-325.172	3	fd_122	-11.4694
PE_mb	-515.309	2	fd_122	-201.607
PE_mb	665.494	1	fd_122	979.196
PE_mb	-80.3142	3	fd_123	468.642
PE_mb	-539.182	2	fd_123	9.77415
PE_mb	-261.252	1	fd_123	287.704
PE_mb	1092.4	3	fd_124	1036.83
PE_mb	231.639	2	fd_124	176.066
PE_mb	-391.206	1	fd_124	-446.778
PE_mb	-160.055	3	fd_126	-110.388
PE_mb	88.0173	2	fd_126	137.685
PE_mb	689.155	1	fd_126	738.823
PE_mb	381.706	2	fd_127	203.869
PE_mb	484.715	1	fd_127	306.878
PE_mb	410.323	3	fd_128	607.139
PE_mb	283.519	2	fd_128	480.335
PE_mb	-518.169	1	fd_128	-321.354
PE_mb	-183.01	3	fd_129	-2.02819
PE_mb	457.152	2	fd_129	638.134
PE_mb	-50.967	1	fd_129	130.014
PE_mb	569.177	3	fd_130	38.0276
PE_mb	668.537	2	fd_130	137.387
PE_mb	1121.85	1	fd_130	590.705
PE_mb	20.5763	3	fd_132	420.31
PE_mb	-12.6639	2	fd_132	387.069
PE_mb	-440.993	1	fd_132	-41.2593
PE_mb	2089.29	2	fd_133	1147.51
PE_mb	305.022	1	fd_133	-636.76
PE_mb	564.503	3	fd_135	13.6912
PE_mb	928.932	2	fd_135	378.121
PE_mb	925.119	1	fd_135	374.308
PE_mb	-124.77	3	fd_136	216.875
PE_mb	4.07131	2	fd_136	345.716
PE_mb	-138.116	1	fd_136	203.529
PE_mb	501.17	3	fd_137	343.316
PE_mb	-75.1603	2	fd_137	-233.014
PE_mb	813.672	1	fd_137	655.818
PE_mb	483.594	3	fd_138	532.521
PE_mb	-31.2878	2	fd_138	17.6389
PE_mb	167.033	1	fd_138	215.96
PE_mb	1926.66	3	fd_140	1311.75
PE_mb	831.626	2	fd_140	216.713
PE_mb	-147.428	1	fd_140	-762.341
PE_mb	392.005	3	fd_141	689.314
PE_mb	-346.961	2	fd_141	-49.6528
PE_mb	-170.849	1	fd_141	126.459
PE_mb	-138.278	3	fd_144	82.364
PE_mb	322.351	2	fd_144	542.993
PE_mb	-79.8792	1	fd_144	140.763
PE_mb	1411.78	3	fd_147	871.666
PE_mb	825.18	2	fd_147	285.064
PE_mb	149.506	1	fd_147	-390.61
PE_mb	1012.67	3	fd_148	711.288
PE_mb	737.483	2	fd_148	436.098
PE_mb	-79.8806	1	fd_148	-381.266
PE_mf	-347.314	3	fd_104	-15.4471
PE_mf	-144.895	2	fd_104	186.972
PE_mf	232.296	1	fd_104	564.163
PE_mf	325.562	3	fd_105	433.21
PE_mf	26.0281	2	fd_105	133.676
PE_mf	61.1533	1	fd_105	168.801
PE_mf	220.654	3	fd_107	61.702
PE_mf	360.23	2	fd_107	201.278
PE_mf	631.66	1	fd_107	472.707
PE_mf	110.282	3	fd_108	256.62
PE_mf	-143.989	2	fd_108	2.34846
PE_mf	330.381	1	fd_108	476.719
PE_mf	156.985	3	fd_109	334.603
PE_mf	-127.866	2	fd_109	49.7516
PE_mf	173.715	1	fd_109	351.333
PE_mf	73.3092	3	fd_110	155.553
PE_mf	282.283	2	fd_110	364.526
PE_mf	133.365	1	fd_110	215.608
PE_mf	1224.15	3	fd_112	464.858
PE_mf	978.228	2	fd_112	218.933
PE_mf	811.19	1	fd_112	51.8958
PE_mf	321.469	3	fd_113	270.259
PE_mf	242.337	2	fd_113	191.127
PE_mf	325.513	1	fd_113	274.302
PE_mf	192.263	3	fd_114	223.641
PE_mf	296.811	2	fd_114	328.19
PE_mf	152.478	1	fd_114	183.856
PE_mf	205.435	3	fd_115	245.292
PE_mf	364.58	2	fd_115	404.437
PE_mf	46.1019	1	fd_115	85.9589
PE_mf	41.3768	3	fd_117	28.1945
PE_mf	374.993	2	fd_117	361.811
PE_mf	358.864	1	fd_117	345.682
PE_mf	202.824	3	fd_118	349.724
PE_mf	181.991	2	fd_118	328.89
PE_mf	-89.8265	1	fd_118	57.073
PE_mf	-172.854	3	fd_119	-21.3051
PE_mf	424.458	2	fd_119	576.007
PE_mf	29.4368	1	fd_119	180.985
PE_mf	189.273	3	fd_122	339.798
PE_mf	-196.758	2	fd_122	-46.2327
PE_mf	291.597	1	fd_122	442.122
PE_mf	133.551	3	fd_123	181.355
PE_mf	-19.6877	2	fd_123	28.1157
PE_mf	478.414	1	fd_123	526.217
PE_mf	434.136	3	fd_124	617.102
PE_mf	16.8201	2	fd_124	199.786
PE_mf	-264.167	1	fd_124	-81.2005
PE_mf	28.609	3	fd_126	86.5055
PE_mf	99.1537	2	fd_126	157.05
PE_mf	434.235	1	fd_126	492.132
PE_mf	430.175	2	fd_127	165.066
PE_mf	590.501	1	fd_127	325.392
PE_mf	142.379	3	fd_128	12.0925
PE_mf	468.098	2	fd_128	337.812
PE_mf	516.069	1	fd_128	385.783
PE_mf	365.048	3	fd_129	329.852
PE_mf	296.428	2	fd_129	261.231
PE_mf	179.801	1	fd_129	144.604
PE_mf	283.173	3	fd_130	43.2191
PE_mf	615.878	2	fd_130	375.925
PE_mf	556.497	1	fd_130	316.543
PE_mf	218.115	3	fd_132	376.535
PE_mf	-17.2253	2	fd_132	141.195
PE_mf	59.5355	1	fd_132	217.956
PE_mf	600.12	2	fd_133	425.723
PE_mf	239.131	1	fd_133	64.7349
PE_mf	500.453	3	fd_135	409.605
PE_mf	123.56	2	fd_135	32.713
PE_mf	384.216	1	fd_135	293.369
PE_mf	-230.518	3	fd_136	105.25
PE_mf	131.363	2	fd_136	467.131
PE_mf	-172.461	1	fd_136	163.306
PE_mf	361.557	3	fd_137	238.043
PE_mf	190.624	2	fd_137	67.1108
PE_mf	554.046	1	fd_137	430.533
PE_mf	334.531	3	fd_138	287.145
PE_mf	336.357	2	fd_138	288.972
PE_mf	206.955	1	fd_138	159.57
PE_mf	906.934	3	fd_140	786.096
PE_mf	247.52	2	fd_140	126.681
PE_mf	-56.2514	1	fd_140	-177.09
PE_mf	100.647	3	fd_141	213.597
PE_mf	250.741	2	fd_141	363.69
PE_mf	45.4511	1	fd_141	158.4
PE_mf	143.71	3	fd_144	156.455
PE_mf	274.36	2	fd_144	287.106
PE_mf	279.38	1	fd_144	292.126
PE_mf	647.236	3	fd_147	621.221
PE_mf	14.9487	2	fd_147	-11.0672
PE_mf	151.55	1	fd_147	125.534
PE_mf	612.228	3	fd_148	427.436
PE_mf	602.868	2	fd_148	418.077
PE_mf	74.9658	1	fd_148	-109.826

## Sheet: Figure 4
Intercept	identity	mask	overlap	pe	response	run	sub	time	time2	time:identity	valence	value_next	roi
0.209877	0.0760362	peri_sim	-0.00598376	0.00641784	0.00362195	1	fd_148	-0.0315862	0.00832885	-0.00595042	-0.00193039	-0.000353648	PRc
0.453196	0.0884289	V1	0.00638136	0.0119433	0.0146354	2	fd_115	-0.0453464	0.00897357	0.00332281	-0.0231133	-0.0175219	V1
0.245817	0.0749228	peri_sim	-0.000894888	0.0041335	-0.00379193	1	fd_135	-0.0389847	0.00827819	-0.00876576	0.0158979	-0.00959074	PRc
0.567447	0.110376	V1	-0.000646328	0.00338853	-0.00724493	2	fd_123	-0.0400589	0.00611758	-0.0142209	0.0179825	-0.00268983	V1
0.330368	0.0962851	hipp	-0.00237886	-0.000784413	0.00258443	2	fd_108	-0.0604073	0.0110707	-0.0118757	-0.00282603	-4.99868e-05	Hippocampus
0.0986138	-0.00127326	mOFC_fill_sim	0.00350374	-0.00602736	0.0010396	2	fd_118	-0.0411636	0.026638	0.00782895	0.000787243	0.00375446	mOFC
0.260747	0.0847419	peri_sim	-0.00790504	0.00174538	0.00501328	1	fd_107	-0.0493417	0.0230467	-0.0137281	0.000966093	-0.0137496	PRc
0.515871	0.112053	V1	-0.00563487	0.0103324	0.026243	1	fd_114	-0.0398712	-0.000168353	-0.0123518	0.00155592	0.00769876	V1
0.40441	0.0915875	para_sim	0.0123662	0.00255773	-0.00632225	2	fd_123	-0.0447344	0.00393874	-0.0112715	0.0198651	-0.000353564	PHc
0.0982647	-0.0124182	mOFC_fill_sim	0.0229054	-0.0124114	0.00710391	3	fd_148	-0.0539915	0.0280115	0.00165432	-0.0135195	0.0590567	mOFC
0.394455	0.0903917	para_sim	0.0247568	0.0157785	0.0148775	3	fd_104	-0.034333	0.0195638	-0.00321855	-0.0146128	-0.00610671	PHc
0.335272	0.111237	hipp	0.00568684	0.00118472	0.00647551	1	fd_135	-0.0322371	0.00473565	-0.0116908	0.00306692	-0.00917675	Hippocampus
0.325133	0.0772636	para_sim	0.0134035	0.0137181	0.00941191	3	fd_119	-0.0528646	0.0459972	0.00116839	-0.0144485	-0.0120841	PHc
0.307457	0.0824368	para_sim	0.00866	0.000243308	-0.00230098	2	fd_112	-0.0575338	0.024875	-0.00826628	0.0200964	0.00470382	PHc
0.185263	0.0765927	peri_sim	0.0130797	-0.00231252	0.00170548	1	fd_130	-0.0392382	0.0170801	-0.0107333	0.00788702	0.00579437	PRc
0.244503	0.0921117	hipp	0.0031956	0.00294905	0.0117217	3	fd_112	-0.0413208	0.0107242	-0.00806517	0.00239273	0.00845688	Hippocampus
0.117945	-0.000484834	mOFC_fill_sim	-0.0128876	-0.0168577	-0.0153055	3	fd_124	-0.049692	0.00525589	-0.0118849	0.0194524	0.00170197	mOFC
0.302513	0.0902233	para_sim	-0.01327	0.00347322	-0.00435517	2	fd_118	-0.0368659	0.0106435	-0.010813	0.0116893	-0.0153739	PHc
0.716691	0.160004	V1	0.0403269	0.0148463	0.039031	1	fd_104	-0.0314374	-0.00953689	-0.0152849	-0.037444	-0.0141888	V1
0.265745	0.0878957	para_sim	-0.0203397	0.00715733	0.00254227	1	fd_148	-0.030371	0.00427706	-0.00553981	0.00105543	-0.00235341	PHc
0.385056	0.051872	V1	0.0137534	0.00670862	0.00150014	1	fd_113	-0.0463878	0.0236982	0.00440963	0.00174785	0.0107656	V1
0.377878	0.0879105	yeo17_ifs	0.00314804	0.015401	0.00482505	3	fd_132	-0.0531477	0.0262203	-0.00549866	0.00648023	0.00356291	IFS
0.348551	0.156608	hipp	0.0110665	-0.0012729	0.00375478	2	fd_127	-0.0198901	0.00281247	0.00141609	-0.000656167	0.00696372	Hippocampus
0.293541	0.0648305	peri_sim	0.00684645	0.00835557	-0.00223627	2	fd_122	-0.0404075	0.0150809	-0.00218887	0.00998827	0.001106	PRc
0.273703	0.0723715	yeo17_ifs	-0.0148754	0.000433964	0.00280201	3	fd_148	-0.0348227	0.0256417	0.000759615	-0.00882576	-0.00598811	IFS
0.342962	0.128167	para_sim	0.00501752	0.0112907	0.0230776	1	fd_137	-0.0294175	0.00110014	-0.0111532	-0.00731539	-0.00852612	PHc
0.268825	0.106294	yeo17_ifs	-0.00985174	0.00130362	0.0129327	3	fd_108	-0.0302863	0.0158783	-0.00426054	-0.0122028	0.000540819	IFS
0.370707	0.080057	hipp	-0.00299377	-0.0123604	-0.00742295	2	fd_117	-0.0527447	0.0154175	-0.00557142	0.0147846	0.00339424	Hippocampus
0.270578	0.0683154	peri_sim	0.00204952	0.00455852	0.00657396	2	fd_140	-0.0570848	0.0188706	-0.00668582	-0.00283519	0.0027164	PRc
0.32594	0.080605	para_sim	0.000265036	0.00669318	-0.00670821	2	fd_114	-0.038136	0.00812174	-0.00212976	0.024917	0.0095322	PHc
0.220281	0.0785769	peri_sim	0.0113793	0.00503359	-0.000651885	1	fd_118	-0.0336162	0.00828832	-0.00601238	0.0106109	-0.00136698	PRc
0.606424	0.100339	V1	0.0120752	0.016499	0.0287379	1	fd_108	-0.0313379	-0.00682075	-0.00934469	0.00447389	-0.00174543	V1
0.288855	0.0851165	hipp	-0.00171448	0.0140263	-0.00411537	1	fd_109	-0.0498376	0.0104301	-0.00709082	0.0113033	-0.010855	Hippocampus
0.160536	0.00360871	mOFC_fill_sim	0.00321544	-0.0317163	-0.0136596	2	fd_141	-0.044786	0.002726	-0.00428469	0.0226518	-0.0132478	mOFC
0.354103	0.0808641	hipp	-0.0135605	0.0022157	-0.000574361	2	fd_132	-0.0445698	0.0191154	-0.00779467	0.006533	0.0148404	Hippocampus
0.321289	0.124547	para_sim	0.00377003	0.0103194	0.00917138	1	fd_122	-0.0385718	0.00892689	-0.0119483	0.000693399	-0.00429456	PHc
0.365359	0.102449	V1	-0.00947939	0.00147455	0.016282	2	fd_129	-0.0467289	0.019211	-0.0128888	-0.00519304	-0.00793458	V1
0.336899	0.0945592	yeo17_ifs	0.0137928	0.0190525	0.0295543	3	fd_104	-0.0337866	0.0156888	-0.00342954	-0.0328316	-0.000277946	IFS
0.276455	0.0661504	para_sim	-0.000844687	0.00159449	0.0122804	2	fd_140	-0.0594335	0.014033	-0.00451836	-0.0108946	0.00806152	PHc
0.346858	0.0547646	para_sim	0.0120822	0.0024488	0.00770065	1	fd_113	-0.060491	0.021028	0.00220327	-0.00596989	0.0101606	PHc
0.17749	-0.00405481	mOFC_fill_sim	0.015134	0.0330843	-0.0014892	2	fd_123	-0.0730605	0.0238151	0.00428207	-0.00454431	0.0112404	mOFC
0.426699	0.0918915	V1	-0.0156909	0.00495131	0.00731211	2	fd_140	-0.0448371	0.0130878	-0.0153905	0.0073194	-0.00174078	V1
0.781273	0.111145	V1	-0.00914464	-0.000654093	0.0812624	2	fd_137	-0.0312412	-0.00350137	-0.00839111	-0.0929966	-0.0102536	V1
0.482443	0.116266	yeo17_ifs	0.00982493	0.0292455	0.0123831	3	fd_114	-0.027637	0.0115302	0.00233599	0.0280279	0.0115128	IFS
0.524614	0.0882883	V1	0.00518599	-0.00195242	-0.003913	2	fd_105	-0.0389353	0.0239062	0.000828105	0.0124668	0.00644614	V1
0.563319	0.263235	para_sim	-0.063286	-0.0191926	0.00306292	1	fd_127	-0.0126765	0.0097626	-0.0248762	-0.0135188	-0.0283864	PHc
0.0983662	-0.00359049	mOFC_fill_sim	0.000880865	0.00844609	0.00954202	3	fd_132	-0.0680817	0.0355735	-0.00191184	-0.0128719	-0.00144014	mOFC
0.368148	0.112461	yeo17_ifs	0.0160743	0.0114317	0.0101321	1	fd_118	-0.0281095	0.00426895	-0.0101858	0.0122504	-0.0115955	IFS
0.329961	0.10628	hipp	-0.0122574	-0.002552	0.00794958	3	fd_124	-0.0411421	0.00505369	-0.00535248	-0.00215916	-0.017748	Hippocampus
0.31429	0.0828676	yeo17_ifs	0.0124893	0.00991386	0.0224543	2	fd_137	-0.036948	0.00693873	-0.00109019	-0.0149799	-0.00379376	IFS
0.542461	0.116302	V1	0.0265217	0.0127962	-0.0061645	3	fd_115	-0.0423104	0.0197631	-0.00864157	0.0159457	-0.00168955	V1
0.773128	0.105302	V1	0.000610058	0.00859249	0.00605137	3	fd_110	-0.0298161	0.0246819	-0.00366875	0.00642334	-0.020327	V1
0.367264	0.10453	para_sim	0.000329115	0.00792631	0.0265646	1	fd_141	-0.0584883	0.0203907	-0.0138358	-0.0277618	-0.0204194	PHc
0.374546	0.0796937	hipp	0.00900747	0.0124604	-0.007425	2	fd_138	-0.0447649	0.0217156	-0.00298704	0.0167958	-0.0116101	Hippocampus
0.299827	0.0742885	peri_sim	0.00339982	0.0105378	0.0122408	3	fd_128	-0.0455038	0.0170733	-0.00168506	-0.00694824	0.00217497	PRc
0.242456	0.117078	hipp	0.00136567	0.00445157	0.0152058	2	fd_107	-0.0330029	0.0109719	0.000822691	-0.00443945	0.010035	Hippocampus
0.361699	0.127	V1	0.028607	-0.00232686	0.0109202	1	fd_130	-0.0365651	0.00838438	-0.0175486	0.0216774	0.0129611	V1
0.28068	0.0736962	V1	-0.00735579	0.0424197	0.0222075	2	fd_109	-0.0542053	0.0153591	-0.031913	-0.0321944	-0.00242403	V1
0.258382	0.07978	peri_sim	0.0174288	0.012388	0.0154243	3	fd_104	-0.0408051	0.0242589	-0.00493942	-0.0203665	-0.0109522	PRc
0.385236	0.103949	para_sim	0.00950628	0.0263721	0.0165174	1	fd_144	-0.0571163	0.00819349	-0.0115042	-0.0155746	-0.0034463	PHc
0.454577	0.114426	V1	0.0174819	0.025796	-0.00942362	1	fd_105	-0.0460347	-0.0130088	-0.0187364	0.0242865	-0.00708121	V1
0.327916	0.0667868	hipp	0.0193882	0.00255105	0.00704165	1	fd_113	-0.059465	0.022337	0.00355338	-0.000381572	0.0121083	Hippocampus
0.390027	0.0702301	yeo17_ifs	0.0279507	0.0289717	-0.00303086	1	fd_138	-0.0439777	0.00518923	-0.0128618	0.0251289	-0.00147618	IFS
0.553391	0.14108	V1	0.0172229	0.0154593	0.00943855	1	fd_135	-0.0258609	-0.00575934	-0.0155541	0.0146844	-0.0125322	V1
0.112561	-0.00790221	mOFC_fill_sim	0.00629926	-0.0140984	0.00164512	1	fd_140	-0.0640641	0.0520715	-0.00837009	-0.0048031	0.0174586	mOFC
0.0411494	0.000659974	mOFC_fill_sim	-0.00961832	0.00298919	0.00635141	2	fd_109	-0.0486438	0.0229808	-0.0028728	-0.00476464	-0.0146022	mOFC
0.217569	0.0694817	peri_sim	-0.00547958	0.00239679	0.00795295	3	fd_138	-0.0418208	0.0169147	-0.00188204	-0.00429675	-0.0071031	PRc
0.340081	0.0990774	hipp	0.0124422	0.0102097	-0.00417197	3	fd_147	-0.0356045	0.0102119	-0.00798588	0.0216699	-0.00459407	Hippocampus
0.298254	0.10067	hipp	-0.00564271	-0.00922006	-0.00529493	3	fd_137	-0.0295803	0.0159959	-0.00300446	0.0184535	-0.0151189	Hippocampus
0.392141	0.0699795	V1	-0.00208009	0.031528	0.00716167	3	fd_136	-0.0531705	0.0139648	-0.0121348	-0.00141852	-0.00988594	V1
0.137066	0.00320863	mOFC_fill_sim	-0.0188687	0.0289466	-0.0200282	1	fd_122	-0.0688805	0.0124642	-0.00217914	0.0334399	-0.0305151	mOFC
0.417068	0.116905	yeo17_ifs	0.00800173	0.00147215	0.0117855	1	fd_135	-0.0313948	0.000855831	-0.0102288	0.00439154	-0.00307886	IFS
0.630068	0.123583	V1	-0.0232383	0.022894	0.0331447	1	fd_141	-0.0464941	0.0111401	-0.0236201	-0.0365965	-0.0307284	V1
0.415577	0.0751523	para_sim	-0.0155152	0.00119816	0.0016429	2	fd_128	-0.0441421	0.0123968	-0.00130638	0.00359087	-0.0100712	PHc
0.342092	0.0697302	yeo17_ifs	0.00974878	-0.00247959	-0.000365301	2	fd_113	-0.0424663	0.0224371	0.00122522	0.00719891	0.0229071	IFS
0.165545	-0.000980007	mOFC_fill_sim	0.00874271	0.0124725	-0.00798826	3	fd_114	-0.0680798	0.0503736	0.00172569	0.0294361	0.0229028	mOFC
0.348639	0.070434	para_sim	0.00866148	-0.0105126	0.00687716	2	fd_126	-0.0614882	0.0186143	-0.0153525	-0.00641307	0.00300923	PHc
0.388512	0.0779145	para_sim	0.00389802	0.0133347	0.00105714	3	fd_136	-0.057773	0.00639821	-0.00769318	-0.00172779	-0.00265389	PHc
0.104798	0.00292406	mOFC_fill_sim	-1.24928e-06	0.0108893	0.000369122	1	fd_115	-0.0573338	0.042404	-0.00777904	-0.00621496	-0.0100379	mOFC
0.33271	0.0604651	peri_sim	-0.00966697	0.00135968	0.00889481	3	fd_115	-0.0622311	0.0277736	-0.000241673	-0.00718812	-0.0160844	PRc
0.295885	0.0967219	hipp	0.00411415	0.00359346	-0.00470119	2	fd_118	-0.0404903	0.0106983	-0.00527223	0.0185283	-0.00566966	Hippocampus
0.419661	0.0757666	para_sim	-0.00601063	-0.0142343	-0.00423765	2	fd_117	-0.0478356	0.0168417	-0.00104245	0.00866196	0.00205479	PHc
0.355967	0.0924734	para_sim	-0.012674	-0.00108497	0.012221	3	fd_141	-0.0340227	0.010144	-0.00755269	-0.0213209	0.012216	PHc
0.493717	0.151033	V1	0.0179156	0.0400885	0.0365103	1	fd_144	-0.0544082	-0.00380741	-0.0198913	-0.0341026	-0.00161533	V1
0.558929	0.112569	V1	-0.0113664	-0.00880387	0.00404876	2	fd_117	-0.038743	0.0196606	-0.00501427	-0.000253788	0.00620224	V1
0.355733	0.110044	hipp	0.0053564	0.00829935	0.00978215	3	fd_108	-0.0376168	0.00881395	-0.00735651	-0.0102212	-0.00534473	Hippocampus
0.116717	-0.00662799	mOFC_fill_sim	0.0199564	-0.0216352	0.011769	3	fd_118	-0.0536786	0.0241014	-0.000559197	-0.0130278	0.0414809	mOFC
0.179484	0.0761644	peri_sim	0.00723779	0.0041448	0.0123727	2	fd_107	-0.0399573	0.0166098	0.00165955	-0.00653703	0.00799398	PRc
0.412228	0.0911671	V1	0.0052652	0.0241241	0.0423921	3	fd_128	-0.0314262	0.0112905	-0.00139051	-0.0359836	0.000519997	V1
0.437125	0.0833111	para_sim	0.0109861	-0.00259221	0.011264	3	fd_123	-0.031843	0.0122553	-0.00481345	-0.00633731	0.0143934	PHc
0.0664123	-0.00408176	mOFC_fill_sim	0.00611203	0.00387176	-0.0186873	2	fd_148	-0.0986763	0.0635878	0.000595761	0.0270417	-0.000426319	mOFC
0.255192	0.0786951	para_sim	-0.00739545	0.0132496	0.009585	3	fd_112	-0.0370981	0.00621436	-0.00450596	0.0021586	0.0111213	PHc
0.313126	0.0855331	hipp	0.005847	0.00177716	-0.00232532	2	fd_112	-0.0520041	0.0175149	-0.00807293	0.0217492	0.00132455	Hippocampus
0.131419	-0.00404992	mOFC_fill_sim	0.0128561	0.0421611	0.00792462	2	fd_124	-0.0917164	0.05788	0.0090024	0.00634903	0.0253453	mOFC
0.353222	0.101049	para_sim	-0.00828554	-0.00545648	0.00495003	3	fd_118	-0.0299152	0.0195232	-0.00194648	3.38644e-05	-0.00688313	PHc
0.348081	0.0848483	yeo17_ifs	-0.00792668	0.0153862	0.00429426	3	fd_129	-0.0383127	0.0185581	-0.00801031	-0.000333005	-0.00685066	IFS
0.122821	0.00629437	mOFC_fill_sim	0.011951	-0.00346877	-0.0133414	1	fd_108	-0.0985645	0.0661156	-0.00418854	0.0294868	0.00511396	mOFC
0.317503	0.0841074	hipp	-0.00738905	0.0133601	0.0143178	2	fd_140	-0.0540701	0.0136784	-0.00634404	-0.0101211	0.00294181	Hippocampus
0.206673	0.0820398	peri_sim	-0.00116612	0.0102958	0.0134814	1	fd_147	-0.0479343	0.0166839	-0.00796229	-0.00419885	-0.0084368	PRc
0.482604	0.140872	V1	-0.0016607	-0.0123341	0.0396927	3	fd_138	-0.0199741	0.0115987	-0.000167299	-0.0157129	-0.00960055	V1
0.195739	0.096873	yeo17_ifs	-0.00383478	0.013829	0.0159378	1	fd_112	-0.0405071	0.0194207	-0.00530141	-0.00917426	0.00229084	IFS
0.286824	0.0518048	peri_sim	0.00479183	-0.00208396	0.00791244	2	fd_112	-0.0602255	0.0253509	-0.00521562	0.0022999	0.000701567	PRc
0.336897	0.110685	hipp	-0.028935	-0.00464729	-0.00106005	3	fd_117	-0.0426696	0.029526	-0.00164363	0.00583378	-0.0138471	Hippocampus
0.325774	0.0831887	para_sim	0.00916496	0.0173381	-0.00158731	3	fd_114	-0.0350474	0.0105399	-0.000942466	0.0138153	-0.0060378	PHc
0.205624	-0.00466353	mOFC_fill_sim	0.00632203	-0.0224554	-0.0206181	1	fd_105	-0.0509236	0.0167526	-0.00987166	0.043436	0.0250629	mOFC
0.314467	0.0608942	peri_sim	0.0156803	0.0211321	-0.00924399	1	fd_129	-0.0585018	0.017039	-0.0113528	0.0161431	-0.00835431	PRc
0.943373	0.133898	V1	-0.00919413	0.0119699	0.00389836	3	fd_137	-0.0153343	0.0153298	0.000292687	0.0116676	-0.0208018	V1
0.278007	0.0702282	peri_sim	0.0142461	0.015627	-0.0149331	1	fd_105	-0.050185	-0.000842103	-0.0133099	0.025997	-0.0156879	PRc
0.438946	0.0821899	yeo17_ifs	0.0156234	0.00223447	0.0157909	3	fd_123	-0.030768	0.0134466	-0.00490973	-0.0085324	0.00976936	IFS
0.147991	-0.00255233	mOFC_fill_sim	0.0175261	-0.0289882	-0.0129568	1	fd_104	-0.0756482	0.0350362	0.00530634	0.0279584	0.0107064	mOFC
0.364165	0.084188	yeo17_ifs	-0.00426859	-0.00601245	0.00277266	2	fd_105	-0.0401122	0.0246294	-0.00635298	0.000952924	0.00769729	IFS
0.241982	0.0839741	peri_sim	-0.00441361	0.00285915	0.00964045	1	fd_136	-0.0436597	0.00861459	-0.0120704	-0.00654356	-0.00178709	PRc
0.283447	0.0940725	para_sim	-0.0153094	0.0141516	0.00583629	1	fd_133	-0.0353734	0.00511781	-0.00619662	0.00694748	0.00198824	PHc
0.0900082	-0.00614297	mOFC_fill_sim	-0.00327425	-0.00485108	0.0092967	3	fd_141	-0.0472823	0.0206956	-0.00210497	-0.000515168	0.00460332	mOFC
0.257791	0.092045	hipp	0.00176618	0.00925181	-0.0104942	1	fd_132	-0.0344083	0.00872484	-0.0117098	0.0387803	-0.00226644	Hippocampus
0.235115	0.0867872	para_sim	0.00736706	-0.00474593	0.00751017	1	fd_130	-0.0398554	0.012618	-0.0106898	0.00981844	0.0068997	PHc
0.129526	-0.00591752	mOFC_fill_sim	0.00800046	0.0289341	0.0092618	3	fd_123	-0.0468046	0.0275464	-0.00152376	-0.0147509	0.0309187	mOFC
0.679798	0.112966	V1	-0.013339	0.00352169	0.021387	3	fd_140	-0.0277905	0.0148595	-0.0117763	-0.0119755	-0.0210574	V1
0.354652	0.0926787	yeo17_ifs	0.00109698	-0.000453937	0.00499458	2	fd_126	-0.0624707	0.0174091	-0.012254	0.00453483	0.00564375	IFS
0.0615894	-0.0152058	mOFC_fill_sim	-0.0014791	-0.0367909	-0.00567918	3	fd_129	-0.0299151	0.0122342	-0.0105199	0.025144	-0.00442819	mOFC
0.373204	0.0999045	yeo17_ifs	0.0117052	0.014053	0.0020671	2	fd_114	-0.0361274	0.0097653	-0.0016903	0.0223967	0.00846858	IFS
0.327592	0.0771116	para_sim	-0.00387839	-0.00441453	-0.0054873	2	fd_105	-0.0477392	0.0255529	-0.00310735	0.0115367	-0.00055539	PHc
0.346239	0.0915631	hipp	-0.00376215	0.00515895	0.0179048	1	fd_141	-0.0600727	0.0230389	-0.010836	-0.017356	-0.0215604	Hippocampus
0.380904	0.143799	para_sim	0.00903608	0.00767449	0.00405779	1	fd_135	-0.0316118	-0.000773453	-0.0142156	0.0159837	-0.00652372	PHc
0.399284	0.100565	yeo17_ifs	0.038264	0.0170704	-0.00482814	3	fd_147	-0.0330557	0.00271697	-0.0111533	0.0211227	0.00599827	IFS
0.41257	0.0886831	yeo17_ifs	-0.0115503	0.00397679	0.00312934	3	fd_137	-0.0243001	0.0185271	-0.000728738	0.00590565	-0.00738325	IFS
0.667784	0.12002	V1	-0.00477813	0.0186997	-9.96382e-05	2	fd_110	-0.0172354	0.00947071	-0.0159362	0.00946776	-0.0202279	V1
0.256952	0.0881931	para_sim	-0.00310417	0.00381806	-0.00829563	1	fd_132	-0.035904	0.00601297	-0.0110922	0.0307828	-0.00846351	PHc
0.231861	0.0466228	peri_sim	0.00661135	-0.00188678	0.00641312	1	fd_113	-0.0608118	0.0262131	0.000936457	-0.00635123	0.00274662	PRc
0.374195	0.0754899	para_sim	0.0308094	0.0294434	-0.00846276	1	fd_138	-0.0459726	-0.00116667	-0.0127373	0.0341095	-0.000251212	PHc
0.330332	0.0691473	yeo17_ifs	0.007946	0.00297211	0.0275826	3	fd_109	-0.0353726	0.0136347	-0.00524936	-0.0385307	0.0127657	IFS
0.292613	0.128422	hipp	0.0109522	0.00193584	0.0106166	1	fd_107	-0.0425116	0.0128332	-0.0162058	0.00213689	-0.0112354	Hippocampus
0.331094	0.0921334	yeo17_ifs	-0.015315	-0.000525772	0.00109347	2	fd_118	-0.0389237	0.00753609	-0.00603146	0.0134551	-0.00453197	IFS
0.34019	0.0718478	peri_sim	-0.000820264	-0.00248565	0.00330812	2	fd_104	-0.0533065	0.0154464	-0.00845523	-0.00474303	0.00494612	PRc
0.194066	0.064092	para_sim	-0.0138274	0.0217936	0.0143648	2	fd_109	-0.0578594	0.0193002	-0.0236782	-0.0195059	-0.009845	PHc
0.101227	-0.00944416	mOFC_fill_sim	0.00733725	-0.00477842	0.020184	3	fd_135	-0.0513481	0.0216269	-0.00982487	-0.0275294	0.0145907	mOFC
0.264569	0.0724728	peri_sim	0.0103815	0.00168986	0.0215437	3	fd_126	-0.0354258	0.0188431	-0.00208565	-0.0278357	-0.00340323	PRc
0.100397	-0.0141922	mOFC_fill_sim	0.00598028	-0.0115355	-0.00106321	3	fd_109	-0.0499313	0.0295231	0.00411092	-0.00919792	0.0153994	mOFC
0.355489	0.0933757	yeo17_ifs	-0.0105435	-0.0141058	0.0067433	3	fd_105	-0.029367	0.0139796	-0.004541	1.66268e-05	-0.0105272	IFS
0.251753	0.0992971	hipp	0.00212284	0.00398408	0.00722311	2	fd_147	-0.0520822	0.0100362	-0.00591671	0.000102342	-0.00352696	Hippocampus
0.307777	0.0686556	peri_sim	-0.0127794	-0.000768536	0.0161054	3	fd_144	-0.05086	0.00874291	-0.00350772	-0.00824068	0.00219322	PRc
0.351797	0.0990808	para_sim	0.0185173	0.0204236	0.00512394	1	fd_110	-0.0450295	0.00161626	-0.0196344	0.00922339	-0.00144463	PHc
0.309297	0.103746	hipp	0.0149836	0.025546	-0.0112282	1	fd_128	-0.0345275	-0.00270563	-0.0157899	0.0375791	0.00235312	Hippocampus
0.445802	0.115798	yeo17_ifs	-0.0235223	-0.00155805	-0.000862239	1	fd_127	-0.0143737	0.00151994	-0.0127156	0.000498161	-0.00902364	IFS
0.35225	0.0801846	para_sim	0.0285308	0.0231443	-0.00769985	1	fd_128	-0.0372164	-0.00348876	-0.0156561	0.0339796	0.00811268	PHc
0.232363	0.103927	yeo17_ifs	0.0231085	0.0108773	0.0127664	3	fd_113	-0.0404185	0.0180693	-0.00321545	-0.00158641	0.0179009	IFS
0.452286	0.142391	para_sim	0.0152375	0.0123751	0.00787177	1	fd_104	-0.0293511	-0.0039797	-0.00975391	0.00574285	-0.00391938	PHc
0.215123	0.0494593	peri_sim	0.00326946	-0.00562796	0.0084114	2	fd_115	-0.0558027	0.0108161	0.00083896	-0.0113641	-0.00552334	PRc
0.0902163	0.00652224	mOFC_fill_sim	-0.00408002	0.0136641	-0.0019149	2	fd_138	-0.0665286	0.0553838	0.00283706	0.0084346	-0.0017158	mOFC
0.379866	0.107881	hipp	0.00844458	0.00667683	0.0144824	1	fd_118	-0.0303505	0.00781641	-0.0100291	-0.000924089	-0.00905018	Hippocampus
0.123164	-0.00391801	mOFC_fill_sim	0.00744928	-0.00629856	-0.00223892	2	fd_136	-0.0460025	0.00675042	0.000400667	0.00765363	0.00754494	mOFC
0.342186	0.0899933	yeo17_ifs	-0.00597903	0.000459046	0.00672533	2	fd_140	-0.0449955	0.0119541	-0.00938062	-0.00176979	0.00584703	IFS
0.679145	0.136157	V1	0.00785535	0.0286625	0.0451927	3	fd_126	-0.0251698	0.00658286	-0.00533274	-0.0495949	-0.0111503	V1
0.547629	0.145	V1	-0.0240973	-0.0076264	0.0133489	3	fd_117	-0.0312815	0.0295923	-0.000658327	-0.0142801	-0.0143829	V1
0.373478	0.0794227	hipp	0.00466851	0.00466535	0.000768879	3	fd_136	-0.0561128	0.0128169	-0.00874836	-0.00224189	-0.00397107	Hippocampus
0.245101	0.0699977	peri_sim	-0.00879771	0.00590749	-0.000287222	3	fd_148	-0.0435992	0.0222299	-0.00199154	-0.00243526	-0.0194096	PRc
0.293037	0.0670117	peri_sim	0.00349476	-0.00350425	-0.00180279	3	fd_135	-0.043778	0.0146977	-0.00912228	0.0122474	0.00456556	PRc
0.427303	0.100511	hipp	-0.0131135	0.00932508	-0.00335041	1	fd_115	-0.0382445	0.00885844	-0.012706	0.02226	-0.0160211	Hippocampus
0.264546	0.0615	peri_sim	-0.0151299	-0.014184	0.00456988	3	fd_105	-0.0373006	0.0168252	-0.00129157	0.0024107	-0.0143025	PRc
0.548983	0.100022	V1	-0.00491764	0.0233904	0.0551262	3	fd_107	-0.039452	0.0199876	-0.00796115	-0.0384641	0.0100618	V1
0.629726	0.113078	V1	-0.00300453	0.0174466	0.0272427	1	fd_133	-0.0346112	-0.00470954	-0.00750111	-0.021729	0.000109593	V1
0.225853	0.07248	peri_sim	-0.0139818	-0.00274872	0.00162064	3	fd_107	-0.0457107	0.0200336	-0.00535525	0.00924454	-0.00812024	PRc
0.298189	0.078229	para_sim	0.0107712	0.00820759	-0.0108128	1	fd_108	-0.040877	0.0054931	-0.00961795	0.0303714	-0.0070488	PHc
0.317664	0.108594	hipp	0.00114595	0.00654419	-0.00222814	2	fd_122	-0.0329097	0.0126052	-0.004034	0.0103221	-0.000975266	Hippocampus
0.723202	0.0977521	V1	-0.00452756	0.00186422	0.00690479	2	fd_128	-0.0272529	0.0123357	-0.000652425	-0.00434811	-0.00110964	V1
0.111418	0.00241997	mOFC_fill_sim	-0.0103766	-0.00182788	-0.00865687	1	fd_124	-0.0648013	0.0366739	-0.00671158	0.0308519	-0.010137	mOFC
0.276601	0.0953216	yeo17_ifs	0.00113362	-0.00449153	0.0101955	2	fd_129	-0.0418183	0.0265749	-0.0111048	-0.00940757	0.0010476	IFS
0.298784	0.0836669	para_sim	-0.013459	0.00196161	0.00371686	3	fd_148	-0.0393065	0.0154325	-0.00123392	-0.00504241	-0.0136728	PHc
0.284552	0.115898	hipp	0.00533559	-0.00052433	0.00161516	3	fd_140	-0.0422618	0.0241659	-0.0116931	0.00496223	-0.01914	Hippocampus
0.246107	0.0694629	peri_sim	0.00272478	0.000548837	0.00995108	2	fd_147	-0.0567949	0.0115731	-0.00427037	-0.00878406	-0.000338982	PRc
0.0965447	-0.00719414	mOFC_fill_sim	0.00977872	0.00123571	0.000559562	3	fd_119	-0.083068	0.101985	0.0043851	-0.0045828	-0.00435631	mOFC
0.650127	0.0907083	V1	-0.0180955	0.0209246	0.00888578	3	fd_129	-0.0342746	0.0135874	-0.00787771	0.0072993	-0.00619497	V1
0.262621	0.100757	yeo17_ifs	-0.0254985	0.00335258	0.00058497	1	fd_148	-0.0263359	0.0045099	-0.00467152	-0.000543708	-0.00744047	IFS
0.225615	0.0652784	peri_sim	-0.00198883	0.0202453	0.00684209	3	fd_112	-0.0509097	0.00869453	-0.00381484	-0.00538315	0.00253962	PRc
0.651713	0.166144	V1	-0.0447372	-0.00489767	-0.00367478	1	fd_127	-0.00961577	0.0021913	-0.0114329	0.001018	-0.0227422	V1
0.34978	0.079361	yeo17_ifs	0.00461241	0.00778203	-0.00658954	1	fd_108	-0.0372009	0.00849056	-0.00507638	0.0391083	0.00917465	IFS
0.298811	0.0646956	peri_sim	-0.00418206	0.00625423	0.00070129	3	fd_118	-0.0412576	0.0207737	-0.00511577	0.00670936	-0.00224202	PRc
0.190158	0.0693153	peri_sim	-0.00505319	-0.014462	0.00656061	2	fd_129	-0.0559296	0.0216746	-0.0100845	-5.88975e-05	-0.00718175	PRc
0.330851	0.0824045	yeo17_ifs	-0.00290056	0.00659242	0.0130977	1	fd_141	-0.0608876	0.0199794	-0.0132378	-0.00915898	-0.0200809	IFS
0.442894	0.107793	yeo17_ifs	0.00342939	0.00110315	-0.00613164	2	fd_123	-0.0413054	0.00535882	-0.0133272	0.0161275	-0.00430677	IFS
0.194349	0.060016	peri_sim	0.00242597	-0.0027532	0.00786574	2	fd_136	-0.0408165	0.00739223	-0.000743364	-0.000544888	0.00123202	PRc
0.143378	0.00116762	mOFC_fill_sim	0.00260974	0.0112342	-0.00847797	2	fd_112	-0.0735938	0.0158265	0.000678784	0.0177616	0.00890308	mOFC
0.566687	0.223988	peri_sim	-0.0204014	-0.0054382	0.00200923	1	fd_127	-0.0162342	0.00349647	-0.0206677	-0.0068938	-0.0136282	PRc
0.276756	0.0729377	hipp	0.00139049	0.00360652	0.0240042	3	fd_109	-0.0469233	0.014237	-0.00273247	-0.0324939	0.0016599	Hippocampus
0.353615	0.0962341	para_sim	-0.012913	0.00834335	0.00308313	3	fd_124	-0.0412138	0.00521003	-0.00916302	-0.00467186	-0.0131932	PHc
0.254137	0.105106	para_sim	-0.00555047	0.0099254	-0.00679829	3	fd_122	-0.0449416	0.0169495	-0.00386844	0.0191068	-0.00157297	PHc
0.393811	0.0891034	para_sim	0.00643556	0.00767515	-0.00154174	3	fd_115	-0.0583952	0.0258134	-0.00417593	0.00371125	-0.00921256	PHc
0.380633	0.138312	yeo17_ifs	0.0286334	0.0112205	0.00853805	1	fd_104	-0.0336105	-0.00267875	-0.0129574	0.00363147	-0.00223662	IFS
0.307128	0.110978	hipp	0.00376312	0.000603556	0.000321146	1	fd_123	-0.0374493	0.00706056	-0.0147578	0.0169938	-0.00790897	Hippocampus
0.228495	0.0903307	para_sim	0.0119624	0.00167144	0.0220853	3	fd_113	-0.0472693	0.0226855	-0.00333406	-0.0188297	-0.00111346	PHc
0.342713	0.101344	yeo17_ifs	-0.00377408	0.00192864	0.00342095	3	fd_126	-0.0307275	0.0160308	-0.00282314	0.00668242	-0.00389457	IFS
0.343883	0.129731	yeo17_ifs	-0.025685	0.0106753	0.0216096	1	fd_114	-0.0401217	0.00154939	-0.0132145	0.0140238	0.0207582	IFS
0.56402	0.133095	V1	0.0422993	0.0112236	0.0168312	1	fd_119	-0.0464302	-0.00987803	-0.0261264	0.00822436	-0.00294989	V1
0.344091	0.0898397	yeo17_ifs	0.0210473	0.00130973	0.00321693	2	fd_147	-0.0443293	0.0115651	-0.00239629	0.00610602	0.0060659	IFS
0.345246	0.0902041	hipp	0.00295468	-0.00756895	0.00103804	2	fd_104	-0.051578	0.0182709	-0.00752573	0.00683719	0.00436718	Hippocampus
0.61165	0.13134	V1	0.0201829	0.0266611	0.022878	1	fd_110	-0.0438295	-0.00873746	-0.0229254	-0.00347839	-0.0132976	V1
0.0967175	8.34909e-06	mOFC_fill_sim	0.00918876	-0.00761495	0.00694518	2	fd_127	-0.0198128	0.0138726	0.00527019	-0.0142676	0.00970088	mOFC
0.415508	0.0833326	hipp	0.00227873	-0.0039226	-0.00634986	3	fd_110	-0.0433995	0.0141918	-0.00213977	0.0206973	-0.00541176	Hippocampus
0.146157	0.069163	yeo17_ifs	-0.00473932	0.0175852	0.0083427	2	fd_109	-0.0463886	0.017687	-0.0249667	-0.00814442	-0.015383	IFS
0.0972912	-0.00351841	mOFC_fill_sim	0.0300581	0.0239294	0.0266574	3	fd_128	-0.0397579	0.0254767	-0.00738024	-0.0356973	0.0480161	mOFC
0.521044	0.0980437	V1	0.00432406	0.00135423	0.0216542	3	fd_130	-0.0319835	0.0115476	-0.000395257	-0.0259579	-0.00976261	V1
0.393539	0.135319	V1	-0.00141135	-0.00379504	0.0733882	2	fd_107	-0.026823	0.00121512	-0.00553163	-0.0681582	0.0245748	V1
0.678709	0.136391	V1	-0.0295282	0.015109	0.00526829	1	fd_115	-0.031124	0.0105822	-0.0142436	0.00923074	-0.0190169	V1
0.243928	0.103837	hipp	0.0125716	-0.0025448	0.00723849	1	fd_130	-0.0367791	0.0132282	-0.0144564	0.00774189	0.00462595	Hippocampus
0.0457284	0.0146041	mOFC_fill_sim	0.0093542	-0.00807611	-0.00282111	2	fd_133	-0.00937994	0.00271787	-0.00683638	0.00901212	-0.00753809	mOFC
0.331152	0.0708128	yeo17_ifs	0.00758237	0.0129039	0.00502538	3	fd_136	-0.0561527	0.0164174	-0.0042932	-0.0122081	-0.00542658	IFS
0.0871569	-0.00761789	mOFC_fill_sim	-0.00258652	-0.012376	-0.00702349	2	fd_135	-0.108726	0.0878928	-0.00364463	0.0168844	0.00936412	mOFC
0.323632	0.0925588	yeo17_ifs	0.00787549	0.00194579	0.0169903	3	fd_138	-0.0329061	0.0178194	-0.00337207	-0.00630676	0.00944032	IFS
0.100399	-0.00851665	mOFC_fill_sim	0.00771257	0.00901941	-0.0128044	1	fd_113	-0.0532623	0.0253429	0.00175859	0.0142713	0.0197918	mOFC
0.267376	0.064515	peri_sim	-0.0202363	-0.0150384	0.000610757	2	fd_126	-0.0657758	0.0247065	-0.012939	0.00374663	-0.00682288	PRc
0.0965604	0.00203802	mOFC_fill_sim	-0.0156063	-0.0248601	-0.00139276	3	fd_140	-0.0404639	0.0382274	0.000520866	-0.00952299	0.00139463	mOFC
0.28322	0.0614446	peri_sim	0.0205056	0.0246872	-0.00611504	1	fd_138	-0.0520299	0.0103002	-0.0139501	0.0166637	-0.00408587	PRc
0.267637	0.124179	hipp	-0.000939055	0.0176384	0.0162079	1	fd_147	-0.042147	0.00897811	-0.0182673	-0.00123261	-0.00538476	Hippocampus
0.242247	0.0534682	peri_sim	0.00959342	0.00038231	0.0020845	2	fd_144	-0.0392192	0.00856786	-0.000229667	-0.0020045	0.0088359	PRc
0.384898	0.108683	para_sim	-0.00852289	0.00955332	0.00469433	2	fd_110	-0.0286625	0.0111862	-0.0114375	-0.000119249	-0.0112497	PHc
0.694445	0.130678	V1	0.0238103	0.0359288	0.0238	3	fd_147	-0.0292657	0.00322225	-0.0080284	-0.0021576	-0.00232339	V1
0.0848131	0.0131856	mOFC_fill_sim	-0.0168291	-0.00553018	0.0059978	3	fd_122	-0.0398597	0.0168262	-0.00112722	-0.0168244	0.0148073	mOFC
0.690643	0.107225	V1	-0.0102403	-0.0157458	0.0295235	3	fd_141	-0.0218044	0.0102699	-0.00733675	-0.0534486	-0.0119468	V1
0.276541	0.0946169	hipp	-0.00274367	-0.00183194	0.0136452	2	fd_129	-0.0453933	0.0212952	-0.0147141	-0.0115901	-0.00243209	Hippocampus
0.288869	0.0607659	peri_sim	-0.00932722	0.00612729	0.000174061	1	fd_115	-0.0485081	0.0152214	-0.00492384	0.00659345	-0.0112404	PRc
0.067417	0.016644	mOFC_fill_sim	-0.00046155	-0.00142609	-0.000191176	3	fd_138	-0.0472782	0.032471	0.00345847	0.00778619	-0.0158959	mOFC
0.373422	0.106769	yeo17_ifs	-0.0158977	-0.000250633	-0.00541218	3	fd_140	-0.0274241	0.0303002	-0.00878478	0.0224026	-0.016493	IFS
0.310154	0.0819803	hipp	0.0175666	0.0164897	-0.0150602	1	fd_105	-0.0501415	-0.00174766	-0.0134101	0.0319103	-0.0085743	Hippocampus
0.27646	0.0718141	hipp	0.0111815	-0.000490038	0.00962866	2	fd_136	-0.0396303	0.00713001	-0.0039089	-0.00646896	0.0105364	Hippocampus
0.237114	0.107323	peri_sim	-0.00757272	0.000339237	-0.00137138	2	fd_133	-0.0218944	0.00499711	-0.0135917	-0.00176375	-0.00479153	PRc
0.196909	0.0746068	peri_sim	-0.0150613	0.00174511	-0.000194003	2	fd_148	-0.0655826	0.0299041	0.000419511	0.000809153	-0.0142134	PRc
0.274968	0.0828721	peri_sim	0.00891598	0.0119307	-0.00636729	1	fd_110	-0.0458225	0.00854306	-0.0133747	0.018121	-0.00326864	PRc
0.285375	0.0624906	peri_sim	-0.00686012	0.00052223	0.0148868	2	fd_135	-0.0488641	0.0206682	0.00258448	-0.0145535	-0.00860056	PRc
0.294818	0.0853013	hipp	0.00413449	-0.0102386	0.00850312	2	fd_115	-0.0512539	0.00699842	-0.0006747	-0.0168577	-0.0124238	Hippocampus
0.685666	0.0989863	V1	-0.00431427	-0.00831203	0.0192031	3	fd_118	-0.0294946	0.0193664	-0.00155505	-0.0154246	-0.0117095	V1
0.320006	0.0979233	hipp	-0.00643222	0.0161618	0.0200951	3	fd_128	-0.035609	0.0142288	-0.00695529	-0.0169309	0.00755305	Hippocampus
0.0722806	0.00170353	mOFC_fill_sim	-0.00816698	-0.0166182	-0.0110651	2	fd_115	-0.0464417	0.0365503	-0.0004906	0.0132532	-0.00226641	mOFC
0.276164	0.0938182	hipp	-0.00132811	0.0118448	-0.00147943	1	fd_108	-0.0409633	0.0046565	-0.0117142	0.019719	-0.00731917	Hippocampus
0.389561	0.0963375	V1	-0.00634345	0.0213007	0.01367	2	fd_133	-0.0250931	-0.00526324	-0.0120738	-0.0142112	-0.000146778	V1
0.259922	0.107665	hipp	-0.00429267	0.00542313	-0.0128117	3	fd_122	-0.0477675	0.011641	-0.00438435	0.03231	-0.00581196	Hippocampus
0.341443	0.111006	para_sim	0.0149523	0.00657267	-0.00835782	1	fd_123	-0.0394514	0.00775385	-0.015652	0.0290783	-0.00646386	PHc
0.0901275	0.0210297	mOFC_fill_sim	-0.0145378	0.0374993	0.0017689	2	fd_129	-0.0488879	0.0274441	0.0181008	-0.00172771	0.00975789	mOFC
0.103474	0.00464443	mOFC_fill_sim	-0.0044822	0.0201857	-0.00411627	3	fd_136	-0.0789914	0.0633818	0.00327838	-0.0110652	0.00487116	mOFC
0.320445	0.0659191	para_sim	0.0246794	0.00579282	0.0167196	2	fd_144	-0.0391781	0.00191944	0.000862239	-0.0134189	0.0134662	PHc
0.372813	0.0862312	yeo17_ifs	0.0266822	0.0235011	-0.00963842	1	fd_129	-0.054022	0.0159462	-0.0129187	0.0200135	-0.00851002	IFS
0.0847661	0.00525895	mOFC_fill_sim	-0.0125127	-0.0194473	0.00485295	2	fd_117	-0.0690406	0.0453088	-0.00360324	-0.000729639	-0.00508045	mOFC
0.0702805	-0.00713496	mOFC_fill_sim	-0.00223487	0.00687014	0.0117074	3	fd_108	-0.0389917	0.0459988	-0.0111443	-0.0224468	0.00453675	mOFC
0.256978	0.0980595	para_sim	0.00393384	0.0136975	-0.000244723	2	fd_133	-0.0243103	-0.000177724	-0.0157156	-0.00225676	0.000996191	PHc
0.283675	0.0726295	peri_sim	-0.000343979	0.0147448	-0.0025696	3	fd_147	-0.0440994	0.0109277	-0.00372968	0.00972539	-0.00863416	PRc
0.115568	-0.00205966	mOFC_fill_sim	0.00261869	0.00228132	-0.0172279	2	fd_119	-0.0613142	0.0375823	0.00431388	0.020158	0.0115276	mOFC
0.358761	0.118026	V1	-0.0108923	0.0165912	-0.00844289	2	fd_148	-0.0486307	0.0209351	-0.000580222	0.0242023	-0.0109689	V1
0.40183	0.119302	yeo17_ifs	0.0216386	0.00696417	0.0069786	1	fd_124	-0.0425873	0.0162389	-0.00640896	0.0107687	0.00936417	IFS
0.284653	0.0773077	yeo17_ifs	-0.00875948	0.00399355	0.00576409	3	fd_112	-0.042327	0.00967244	-0.00273195	0.0107639	0.00193767	IFS
0.319506	0.112952	para_sim	-0.00153677	0.00789583	0.0106439	1	fd_107	-0.0410116	0.0162564	-0.0140599	0.00304896	-0.00845401	PHc
0.381282	0.0780629	para_sim	0.00938081	-0.00582064	0.00327078	2	fd_119	-0.0495942	0.0265447	-0.00510256	-0.00321085	0.00866393	PHc
0.333257	0.102819	hipp	0.0215768	0.0207921	-0.00436625	1	fd_117	-0.0402015	0.00771944	-0.0101773	0.0198284	0.000367495	Hippocampus
0.227555	0.0593453	peri_sim	-0.0170802	0.0106316	-0.00314433	3	fd_129	-0.0435465	0.0138766	0.000256291	0.00209365	-0.00859166	PRc
0.170426	-0.00393487	mOFC_fill_sim	0.00992444	-0.0137497	-0.000492361	1	fd_144	-0.0656854	0.0243783	-0.0001731	-0.000207392	0.00574257	mOFC
0.0919122	-0.00177661	mOFC_fill_sim	0.0151617	0.0062342	0.0139783	3	fd_104	-0.0519023	0.0320496	0.00525958	-0.0215909	0.010222	mOFC
0.307282	0.0741712	peri_sim	-0.00628929	0.00575477	-0.00112744	3	fd_136	-0.0537478	0.0149405	-0.00333223	-0.00766496	-0.0143959	PRc
0.181157	0.00680322	mOFC_fill_sim	0.0225551	0.00013702	0.00147044	1	fd_126	-0.0715656	0.0211039	-0.00839037	-0.00721093	0.000845986	mOFC
0.0743367	-0.00155167	mOFC_fill_sim	-0.00423474	0.00336057	-0.00824686	3	fd_112	-0.05644	0.0091074	0.000439414	0.0192289	0.00177219	mOFC
0.196105	0.0689472	hipp	-0.0109861	0.0226592	0.0121021	2	fd_109	-0.0608001	0.0182594	-0.0233521	-0.0150004	-0.00622209	Hippocampus
0.309556	0.0992608	para_sim	-0.0123539	0.0132168	-0.00165264	2	fd_124	-0.0404609	0.0213206	-0.00700955	0.017343	-0.00438545	PHc
0.376558	0.0787852	yeo17_ifs	-0.0125589	-0.0125336	-0.00905754	2	fd_117	-0.0421426	0.0214174	-0.00303079	0.0172425	-0.00222419	IFS
0.118145	0.00790101	mOFC_fill_sim	0.00959849	-0.0125859	0.0112579	1	fd_141	-0.0843292	0.0352345	-0.00379113	-0.0203306	-0.00714507	mOFC
0.359865	0.101505	para_sim	0.00898842	0.0135707	-0.000695432	2	fd_122	-0.0328082	0.0110616	-0.0025888	0.0126021	0.00269668	PHc
0.30458	0.0764651	para_sim	0.00830793	-0.00913567	0.00820362	2	fd_115	-0.0491425	0.00862691	-0.000556272	-0.0149941	-0.0135004	PHc
0.267114	0.0693281	peri_sim	0.00897429	-0.00399303	0.00248487	3	fd_119	-0.0606932	0.0354727	0.000413719	0.000992939	-0.00745369	PRc
0.260908	0.0902655	yeo17_ifs	0.0127006	-0.00157719	0.00302355	1	fd_130	-0.0400088	0.0122233	-0.0129677	0.0180263	0.00988228	IFS
0.283392	0.062068	para_sim	0.0125041	-0.00618229	0.00326391	2	fd_113	-0.0520062	0.0199971	0.00225517	0.000181698	0.024093	PHc
0.123204	-0.00190176	mOFC_fill_sim	0.00396399	-0.00506817	-0.000963903	1	fd_123	-0.0452921	0.0206532	-0.00340523	0.0183486	0.00490236	mOFC
0.542397	0.109968	V1	0.00203421	0.00813526	0.011101	1	fd_140	-0.0413035	0.0101153	-0.0120797	0.00768657	-0.0240294	V1
0.418495	0.0876035	V1	0.0182718	0.00134839	0.0011938	2	fd_113	-0.0422461	0.0247696	0.00554412	0.00852862	0.0267769	V1
0.679414	0.101187	V1	0.0167322	-0.00793488	0.0236273	2	fd_119	-0.0291179	0.0219557	-0.00725233	-0.0365811	0.0161671	V1
0.382304	0.0823153	yeo17_ifs	0.025099	0.0292182	-0.00945931	1	fd_128	-0.0352457	-0.0031163	-0.0154203	0.0370144	-0.000287447	IFS
0.296021	0.0916217	hipp	-0.0143476	-0.0117025	-9.15529e-05	3	fd_141	-0.0332445	0.0167533	-0.00222045	-0.00594625	-0.00602977	Hippocampus
0.135338	0.0440272	peri_sim	-0.00803021	0.0182347	0.0108994	2	fd_109	-0.0516139	0.0221144	-0.0200411	-0.016165	-0.00958926	PRc
0.317872	0.138954	yeo17_ifs	0.0064808	0.0197137	0.021659	1	fd_147	-0.0359691	0.00537238	-0.0181568	-0.0025863	-0.00301666	IFS
0.27164	0.0840949	hipp	0.0164713	0.0138108	0.0159352	3	fd_104	-0.0405224	0.0187632	-0.00269573	-0.016544	-0.00870265	Hippocampus
0.314997	0.107036	hipp	-0.00744577	0.00601015	-0.0152888	2	fd_110	-0.0340467	0.0164633	-0.0126664	0.0309613	-0.0122379	Hippocampus
0.199364	0.0777507	peri_sim	0.0142257	0.000301099	0.00917694	3	fd_113	-0.0493667	0.0135604	-7.48912e-05	0.00460331	0.00803135	PRc
0.517956	0.191979	V1	0.00298983	0.000810093	0.00247769	1	fd_124	-0.0355657	0.0165478	-0.0135139	0.0198307	0.0049754	V1
0.134	-0.0114179	mOFC_fill_sim	0.00583537	-0.0180849	-0.0248298	2	fd_128	-0.0594428	0.0351913	0.0192098	0.0479086	0.0104737	mOFC
0.603831	0.0814866	V1	-0.0108997	0.011529	0.023209	2	fd_130	-0.0447391	-0.00175481	-0.0041121	-0.0245885	0.000651425	V1
0.0739084	-0.00411972	mOFC_fill_sim	0.000282822	-0.0138733	0.0317614	2	fd_107	-0.0530723	0.0405523	0.00454094	-0.0228205	-0.000522087	mOFC
0.0808702	-0.0017037	mOFC_fill_sim	-0.0153322	0.0120937	-0.00549006	1	fd_133	-0.0348947	0.0429366	-0.00831113	0.0054466	0.00243101	mOFC
0.340102	0.0797623	hipp	0.0198316	0.00315978	0.00601011	2	fd_144	-0.034815	0.00747608	0.000783307	-0.0017922	0.00606536	Hippocampus
0.306147	0.0696266	yeo17_ifs	-0.000164338	0.00334641	0.00654363	2	fd_136	-0.0375854	0.00774752	-0.00354803	-0.0040579	0.0123787	IFS
0.550978	0.103625	V1	-0.000778728	0.00959137	0.0155294	2	fd_126	-0.0652842	0.0174546	-0.0156924	0.00666856	0.0141452	V1
0.0880675	-0.00372326	mOFC_fill_sim	-0.00445677	0.000467103	-0.000836578	3	fd_107	-0.0686716	0.0406564	-0.00234231	0.00665214	0.0107699	mOFC
0.297308	0.114228	V1	0.0322779	0.0189183	0.0203335	3	fd_113	-0.0406858	0.0250117	-0.00658161	0.00119096	0.0272085	V1
0.117269	-0.00521113	mOFC_fill_sim	0.00306018	-0.0067992	0.005319	2	fd_140	-0.0616965	0.0231757	0.000943713	-0.015103	-0.00264334	mOFC
0.0876055	0.00336521	mOFC_fill_sim	0.00720948	-0.0115445	-0.00791138	1	fd_109	-0.046474	0.0227851	0.00285332	0.00732425	-0.00623252	mOFC
0.467695	0.0964156	para_sim	0.00867454	0.00955832	0.00473605	3	fd_110	-0.0413251	0.0164551	-0.00580065	0.00749342	0.00535078	PHc
0.671979	0.113656	V1	0.0169337	0.0152459	0.0160335	2	fd_147	-0.0486968	0.000699788	-0.00520356	-0.000287929	0.00989627	V1
0.0904595	-0.00144816	mOFC_fill_sim	0.00466453	0.00874602	-0.00169622	2	fd_122	-0.0412618	0.020015	-0.0105295	-0.00457797	-0.00710396	mOFC
0.586949	0.0904155	V1	-0.0102376	0.00206964	0.00893877	2	fd_141	-0.0385415	0.00900464	-0.0104223	-0.00716175	0.000788923	V1
0.290636	0.0929808	para_sim	0.00360729	0.0167116	0.0129069	1	fd_147	-0.0474422	0.00910067	-0.0117502	0.00267811	-0.00722081	PHc
0.253172	0.144918	V1	0.000311744	0.0173478	0.0205953	1	fd_112	-0.0329667	0.0171341	-0.0103254	-0.0114428	-0.00474409	V1
0.304815	0.0528887	yeo17_ifs	0.0120577	-0.00207078	0.00132453	1	fd_113	-0.0516666	0.0252668	0.0046104	0.000267844	0.00791021	IFS
0.239151	0.099467	hipp	-0.0173981	0.00256502	0.00240651	2	fd_148	-0.0612267	0.022791	-0.00350269	-0.00185594	-0.0165517	Hippocampus
0.493482	0.103744	V1	0.0204543	0.0203412	0.0187753	3	fd_119	-0.0378866	0.0254239	8.77351e-05	-0.0163206	0.00199711	V1
0.385548	0.0990098	hipp	0.0153216	0.0317247	-0.00890909	1	fd_129	-0.056674	0.0129066	-0.0121874	0.0180135	-0.00150452	Hippocampus
0.245928	0.0660345	para_sim	0.00552861	0.000244341	0.00436977	2	fd_136	-0.0389527	0.00873408	-0.00265498	0.00154527	0.0063913	PHc
0.266928	0.0642694	peri_sim	0.00742135	0.00824049	0.000826497	1	fd_108	-0.0432543	0.00841991	-0.0069372	0.0118513	-0.00124815	PRc
0.553497	0.15458	V1	0.0568478	0.0468223	-0.0046788	1	fd_117	-0.0356125	0.00467696	-0.0124055	0.0276743	0.0105091	V1
0.276443	0.112078	hipp	-0.00897047	0.00578418	0.00519609	1	fd_136	-0.0417643	0.00475517	-0.0156887	-0.000149478	-0.0114575	Hippocampus
0.450307	0.0913618	para_sim	-0.00455814	-0.000768175	0.00638088	2	fd_135	-0.0402046	0.0157078	-0.000145137	0.00351902	0.000590631	PHc
0.238464	0.0784913	peri_sim	0.00293165	0.013824	0.0097294	1	fd_133	-0.0416513	0.00522451	-0.00207888	-0.00281121	0.00109408	PRc
0.290267	0.0838675	peri_sim	0.00675281	0.0113451	-0.00780304	2	fd_110	-0.0296441	0.0209535	-0.0164701	0.0185701	-0.00329585	PRc
0.417206	0.0960267	hipp	-0.0069368	0.00304537	-0.0025023	3	fd_115	-0.0537446	0.0198044	-0.00350558	0.0111679	-0.0123387	Hippocampus
0.711178	0.146817	V1	-0.00685883	0.0181215	0.0431271	1	fd_107	-0.0300482	0.0055977	-0.0175981	-0.0212323	-0.00392614	V1
0.31439	0.0968716	hipp	-0.0137641	0.00622767	-0.0027063	3	fd_129	-0.0348276	0.0181666	-0.00152396	0.0148807	-0.0117633	Hippocampus
0.353449	0.117771	yeo17_ifs	-0.00889839	0.0114255	0.0101507	1	fd_122	-0.0367898	0.00872314	-0.00785532	-0.00780504	-0.0109327	IFS
0.410275	0.0988673	para_sim	0.000134346	0.0148307	0.0149678	3	fd_108	-0.0350167	0.0174758	-0.00320946	-0.0252243	-0.00836706	PHc
0.327387	0.098066	hipp	-0.0121916	0.0119843	0.000516666	1	fd_133	-0.0328438	0.00519089	-0.00820835	0.0149681	-0.00297544	Hippocampus
0.0878753	-0.00208099	mOFC_fill_sim	0.000850611	-0.0102	0.0124597	3	fd_105	-0.0382827	0.0247641	0.00354269	-0.0181523	-0.0107945	mOFC
0.0590143	-0.00653641	mOFC_fill_sim	0.00142701	0.0174248	-0.00351958	1	fd_110	-0.0402347	0.0284911	-0.00737079	-8.3025e-05	0.0157732	mOFC
0.402372	0.0965072	yeo17_ifs	-0.00937543	0.0145307	-0.0008241	3	fd_118	-0.0368608	0.0154882	-0.00556713	0.00930183	0.00418117	IFS
0.0874188	0.00796099	mOFC_fill_sim	-0.0146895	-0.016031	-0.00879116	2	fd_108	-0.057648	0.00462148	0.00235197	0.0238815	0.0137219	mOFC
0.261013	0.0776933	peri_sim	0.0195739	0.0156155	0.00238949	1	fd_117	-0.0465636	0.013806	-0.0111405	0.00823807	0.00517625	PRc
0.392393	0.104048	hipp	0.0122672	0.0127264	-0.00492387	1	fd_140	-0.0574501	0.00455836	-0.0128914	0.0162746	-0.00884737	Hippocampus
0.151231	0.00671746	mOFC_fill_sim	0.0107099	-0.0130848	0.00188699	1	fd_119	-0.0723938	0.0166284	-0.00106966	-0.00687196	-0.00789923	mOFC
0.450242	0.108992	V1	-0.0260375	-0.002481	0.0093445	3	fd_148	-0.0258148	0.0185748	0.00273157	-0.0190678	-0.023132	V1
0.432164	0.105725	yeo17_ifs	0.00316709	0.0214208	-0.00411502	2	fd_124	-0.0335733	0.0173293	6.07647e-05	0.0179402	0.0015152	IFS
0.408721	0.0740422	yeo17_ifs	-0.01486	0.00737051	-0.00128992	2	fd_112	-0.0549291	0.0205121	-0.0101763	0.020124	-0.00102368	IFS
0.0837443	0.00553312	mOFC_fill_sim	0.00792632	-0.00103964	0.00497489	3	fd_137	-0.0474075	0.0386223	0.000859152	-0.00362239	-0.0016543	mOFC
0.207892	0.110336	para_sim	0.00197217	-5.4305e-05	0.0176709	2	fd_107	-0.0342634	0.0104491	0.000111633	-0.00843116	0.0103354	PHc
0.15519	0.0707298	peri_sim	-0.00779563	0.00946085	0.0196302	1	fd_112	-0.0444196	0.0246064	-0.00535268	-0.0202829	0.00436513	PRc
0.334346	0.111172	para_sim	0.0272688	0.00533771	0.00675873	1	fd_119	-0.0445531	0.00163057	-0.0207991	0.00460167	-0.00992885	PHc
0.28017	0.101093	peri_sim	-0.0100051	-0.0141735	0.00440248	3	fd_124	-0.0431739	0.0111603	-0.00546563	0.000536086	-0.0281368	PRc
0.257675	0.0838149	yeo17_ifs	-0.0111919	-0.013563	0.00526033	3	fd_141	-0.0368409	0.0199151	-0.00312906	-0.011974	-0.00416429	IFS
0.285189	0.0810322	yeo17_ifs	-0.0135567	-0.000585153	0.00327148	3	fd_107	-0.0442615	0.0222942	-0.00595484	0.0194233	0.00734075	IFS
0.0991988	-0.00484356	mOFC_fill_sim	0.00427692	-0.022398	0.00778728	2	fd_104	-0.0771782	0.0457048	-0.00372468	-0.00686685	-0.00258117	mOFC
0.102595	-0.00197357	mOFC_fill_sim	-0.00318957	0.00598656	0.0122245	1	fd_107	-0.0577354	0.046319	-0.0119857	-0.0141827	-0.00657638	mOFC
0.330833	0.0947529	para_sim	0.0115764	0.0100824	-0.000769872	1	fd_124	-0.0565295	0.0154449	-0.0106672	0.0121655	-0.00526403	PHc
0.342531	0.0964151	yeo17_ifs	-0.00669916	-0.00668638	0.0031447	3	fd_117	-0.0363509	0.0309206	0.00193869	-0.00258446	-0.00285574	IFS
0.401305	0.108317	para_sim	-0.0138399	0.00428259	-0.00619951	1	fd_115	-0.0378079	0.0133938	-0.0136175	0.0205804	-0.0210916	PHc
0.268931	0.0749859	peri_sim	0.0107039	-0.00353331	0.00126636	2	fd_119	-0.0568567	0.0289639	-0.0043886	-0.00308081	-0.00365574	PRc
0.512612	0.137073	V1	-0.00441355	0.00119303	0.00274061	2	fd_122	-0.0144475	0.00801929	0.00160413	0.00168844	-0.011855	V1
0.335609	0.0850971	hipp	0.0056464	-0.00961499	0.0157792	3	fd_123	-0.0402011	0.011467	-0.00424228	-0.00806519	0.00224164	Hippocampus
0.104306	0.015243	mOFC_fill_sim	0.0212623	-0.00682425	0.0141511	3	fd_115	-0.0866104	0.0346672	0.00300045	-0.00722656	0.0148076	mOFC
0.332333	0.0520448	yeo17_ifs	0.0110914	-0.000355393	0.00282158	2	fd_144	-0.0441464	0.00893504	0.00312008	0.00367299	0.00968817	IFS
0.379709	0.113166	yeo17_ifs	0.0167558	0.023975	0.00101493	1	fd_126	-0.043623	0.0059745	-0.0131638	0.00368017	0.00329371	IFS
0.383407	0.0885439	para_sim	0.0183525	0.0277748	-0.00824883	1	fd_129	-0.0542272	0.0113884	-0.0139508	0.0168377	-0.0069774	PHc
0.262186	0.0679466	peri_sim	-0.0163441	-0.000623045	0.00335529	3	fd_137	-0.0401179	0.0184941	-0.00061861	0.0120241	-0.0038522	PRc
0.303508	0.0846899	para_sim	0.0183113	0.0118439	-0.0140494	1	fd_105	-0.0500006	-0.00203338	-0.0128516	0.0262195	-0.0093962	PHc
0.399163	0.0818229	hipp	-0.000258791	-0.000293822	-0.0035418	2	fd_141	-0.0408569	0.0159705	-0.010251	0.00894107	-0.00798304	Hippocampus
0.318605	0.1113	hipp	0.0354864	0.00703981	0.0161394	1	fd_119	-0.04276	0.00141294	-0.020169	-0.00322902	0.00795919	Hippocampus
0.199223	0.0518849	peri_sim	0.00246392	0.0032799	0.00911618	3	fd_109	-0.0431248	0.0223744	-0.00242514	-0.0161559	0.000276635	PRc
0.218865	0.0780147	para_sim	-0.00662207	0.00771049	-0.00277085	2	fd_148	-0.0559711	0.0245226	-0.00264326	0.00866766	-0.0141912	PHc
0.0716551	-0.0106068	mOFC_fill_sim	-0.00200483	-0.00994407	0.0112357	2	fd_130	-0.064834	0.0421865	0.005423	-0.00806831	0.000549476	mOFC
0.314961	0.100428	hipp	0.00728068	0.0173418	-0.00428819	1	fd_110	-0.0456045	0.00331739	-0.0189401	0.0178159	-0.00807585	Hippocampus
0.342933	0.0913436	hipp	-0.0136173	-0.00996729	0.00971336	2	fd_126	-0.0683013	0.0147004	-0.0163443	-0.0115267	0.00559048	Hippocampus
0.271787	0.0436057	peri_sim	0.0079821	-0.00862076	0.00638701	2	fd_113	-0.0557269	0.0151459	0.000696691	-0.00665701	0.0193594	PRc
0.665564	0.165702	V1	0.00270088	0.0340448	-0.0208379	2	fd_124	-0.0249592	0.015665	0.000657347	0.0458179	0.00112526	V1
0.493207	0.159125	V1	-0.00771927	0.0110334	0.0283639	1	fd_136	-0.0332749	-0.00542515	-0.0187671	-0.0191499	-0.0133139	V1
0.245252	0.0618643	peri_sim	0.0163298	0.00894016	-0.0116014	2	fd_123	-0.0549525	0.0116248	-0.00874721	0.0212442	0.00331344	PRc
0.202276	0.00162709	mOFC_fill_sim	0.00352133	0.0103459	-0.0106599	1	fd_128	-0.0379025	0.00159855	0.00370435	0.0251436	-0.0239033	mOFC
0.0626358	0.00369596	mOFC_fill_sim	0.00753428	0.00143169	-0.00154353	1	fd_147	-0.0473645	0.0403487	-0.0047531	0.00837184	-0.00152766	mOFC
0.31641	0.0849515	para_sim	0.00693009	0.0140923	0.00235668	1	fd_109	-0.0529431	0.00677949	-0.00774246	0.0025287	-0.00685412	PHc
0.293803	0.0871309	hipp	0.00784802	-0.00305437	0.00234717	3	fd_130	-0.0412833	0.0157314	-0.00031051	-0.00386807	-0.0103051	Hippocampus
0.394605	0.0699333	peri_sim	-0.00648849	-0.0018176	-0.00054597	2	fd_141	-0.0379507	0.015177	-0.0102667	0.00409002	-0.0123433	PRc
0.359316	0.079846	hipp	-0.0223136	-0.00860154	0.0225109	3	fd_144	-0.0484186	0.00949956	-0.00626906	-0.0136019	-0.00706741	Hippocampus
0.34304	0.099148	yeo17_ifs	0.00581678	0.0114432	0.0165091	1	fd_136	-0.0391534	0.00293596	-0.0132148	-0.0130776	-0.00250451	IFS
0.108209	0.00798295	mOFC_fill_sim	0.0150433	-0.0115286	0.0151768	3	fd_113	-0.0848088	0.0352161	-0.00101691	-0.0255502	0.00869138	mOFC
0.621278	0.108842	V1	0.0287103	0.0455589	0.012233	1	fd_138	-0.0378013	-0.0109702	-0.0142577	0.0264428	-0.00136313	V1
0.423587	0.1644	V1	-0.00174197	0.00415214	-0.00280755	1	fd_123	-0.0327667	0.00815293	-0.018428	0.0249697	-0.0217343	V1
0.296759	0.095174	yeo17_ifs	-0.00946667	0.00999077	0.0122332	1	fd_133	-0.0336725	0.0090992	-0.00361887	-0.00416176	0.00206101	IFS
0.707049	0.157174	V1	0.00972279	0.0349686	0.047487	1	fd_147	-0.0368944	-0.00661029	-0.0266943	-0.0170888	-0.00524144	V1
0.274173	0.0745026	yeo17_ifs	0.00854421	0.00537769	0.00661872	2	fd_127	-0.0216878	0.00111779	0.000257023	-0.00863706	0.00530095	IFS
0.348453	0.0936121	hipp	-0.0039084	0.0052246	0.00429869	2	fd_135	-0.0469962	0.0153835	-0.00101613	0.005229	-0.000524757	Hippocampus
0.0867337	0.00277445	mOFC_fill_sim	0.0113351	-0.0375197	-0.0121437	1	fd_129	-0.08017	0.0673769	-0.012812	0.0239619	-0.0149411	mOFC
0.303736	0.082916	hipp	-0.0163334	0.00337368	0.000591132	3	fd_148	-0.0412679	0.0195424	-0.000470897	0.000841038	-0.0179868	Hippocampus
0.217057	0.0566277	peri_sim	0.00178884	0.00197295	0.00347211	2	fd_130	-0.05393	0.0170261	-0.000214005	-0.00315184	0.000949078	PRc
0.509679	0.0969546	para_sim	0.00175202	0.00285176	0.00741399	2	fd_104	-0.0507815	0.0103457	-0.0114336	-0.00620963	0.0076478	PHc
0.101095	-0.00069397	mOFC_fill_sim	0.0141935	-0.0170081	-0.0117586	1	fd_138	-0.0454555	0.0207831	-0.0047573	0.0285994	0.000352386	mOFC
0.389945	0.0758892	para_sim	-0.0113688	-0.00214225	0.0215173	3	fd_144	-0.0461941	0.00579743	-0.00584952	-0.0140313	-0.00455818	PHc
0.693086	0.102534	V1	0.0038592	-0.0097541	0.0138109	2	fd_104	-0.0386644	0.00728961	-0.00567817	-0.00367711	0.00462362	V1
0.454793	0.0990229	yeo17_ifs	0.00440744	0.0091912	0.00666905	1	fd_140	-0.0537151	0.00646206	-0.0129296	0.00903965	-0.0121956	IFS
0.285091	0.0954913	hipp	-0.0120426	-0.012749	0.0102533	3	fd_105	-0.0344898	0.0129478	-0.00453284	0.0010801	-0.0138638	Hippocampus
0.509046	0.109709	V1	-0.0204164	-0.0165272	0.0135469	3	fd_105	-0.0273483	0.00487331	-0.00611423	0.00687386	-0.0105084	V1
0.627068	0.255081	hipp	-0.0566318	-0.0128237	0.00265099	1	fd_127	-0.0156238	0.0130506	-0.0196875	-0.0143079	-0.0270694	Hippocampus
0.391205	0.0749943	peri_sim	-0.0074478	0.00128997	-0.0103197	3	fd_110	-0.0445605	0.0195892	-0.00410277	0.0302381	0.00216961	PRc
0.258071	0.0810006	peri_sim	-0.00081944	0.0126101	0.0129511	1	fd_122	-0.049202	0.0135286	-0.00563279	-0.00339337	0.00768382	PRc
0.275505	0.0651809	para_sim	0.00917062	0.00282168	-0.00271612	3	fd_130	-0.0419316	0.0155882	-0.00085792	0.00659613	-0.00280908	PHc
0.334949	0.077256	para_sim	-0.00412719	-0.00667321	0.00865502	2	fd_108	-0.0509115	0.0107998	-0.0102596	-0.0126646	0.00714038	PHc
0.257363	0.105794	hipp	-0.0129004	0.00548787	-0.000299272	2	fd_133	-0.0260028	0.00273248	-0.014381	-0.00503761	-0.00716882	Hippocampus
0.307262	0.0862382	peri_sim	0.00227281	0.00578981	0.0066528	1	fd_140	-0.0523245	0.0164271	-0.0105189	-0.00246575	-0.0107087	PRc
0.377465	0.0892649	peri_sim	0.002525	0.00249334	0.0145212	3	fd_132	-0.0561804	0.0293424	-0.00492099	-0.0179737	-0.0103099	PRc
0.342465	0.135371	hipp	-0.00350743	0.0143235	0.00303854	1	fd_122	-0.039153	0.00727548	-0.0123142	0.00640339	-0.00633067	Hippocampus
0.670472	0.126415	V1	0.0307232	0.00511651	0.0284517	2	fd_108	-0.0487325	-0.000279278	-0.0149255	-0.0383373	0.0137146	V1
0.138426	0.00597045	mOFC_fill_sim	-0.00408475	0.0236018	-0.00972906	2	fd_110	-0.019824	0.0272659	-0.0222369	0.018223	-0.0260568	mOFC
0.379472	0.0868632	yeo17_ifs	-0.0156789	0.000129835	0.000465893	1	fd_115	-0.0377284	0.0136421	-0.00947669	0.00578287	-0.0146111	IFS
0.309422	0.0743048	hipp	0.000634424	0.017483	-0.00583353	3	fd_114	-0.037075	0.0119435	0.000355181	0.0250205	-0.000939795	Hippocampus
0.171467	0.093127	para_sim	0.00283493	0.00904274	0.0141313	1	fd_112	-0.0434344	0.0188526	-0.00785205	-0.00934462	-0.00748816	PHc
0.527234	0.113423	V1	0.01675	0.0149413	0.0102283	3	fd_132	-0.0433603	0.0183476	-0.00982396	0.00577681	0.0102244	V1
0.334266	0.0936446	yeo17_ifs	-0.0148996	-0.00327221	-0.00220233	3	fd_124	-0.0358806	0.0152555	-0.00716327	0.0121318	-0.0102996	IFS
0.394242	0.103379	para_sim	0.00919447	0.0111462	0.00332181	1	fd_140	-0.0567716	0.00389058	-0.0131512	0.0120618	-0.00715184	PHc
0.121762	-0.00119768	mOFC_fill_sim	-0.00213721	0.00667973	-0.0071782	2	fd_137	-0.0431512	0.0239788	0.00189358	0.0148095	-0.00478367	mOFC
0.32053	0.0693693	para_sim	0.006017	0.00100459	0.0178488	3	fd_109	-0.0413087	0.0179346	-0.0017771	-0.0229321	0.00313803	PHc
0.267078	0.0959386	para_sim	-0.012637	0.00604457	0.010739	3	fd_107	-0.0423899	0.0158462	-0.00665092	-0.001363	0.00255803	PHc
0.316796	0.0762431	V1	0.0250755	0.013343	0.00566528	2	fd_127	-0.0169403	0.00385805	0.00396084	-0.0046104	0.00714875	V1
0.274993	0.0837256	peri_sim	0.0178031	0.0103701	0.0054481	2	fd_124	-0.0424273	0.0227487	-0.00288688	0.0046245	0.00558564	PRc
0.12262	0.00773916	mOFC_fill_sim	0.00712087	0.0169974	-0.00645051	1	fd_117	-0.0422948	0.0297059	-0.0026434	0.00642364	-0.00157686	mOFC
0.368356	0.0662049	yeo17_ifs	-0.00719929	-0.00705215	-0.000809496	2	fd_141	-0.0417967	0.0184823	-0.0092184	0.00386663	-0.0111317	IFS
0.341302	0.0972026	yeo17_ifs	0.0231723	0.00558303	0.00609868	1	fd_119	-0.0432509	0.00312627	-0.0170418	0.006672	-0.0100948	IFS
0.36918	0.145975	para_sim	0.0176244	-0.0012884	0.00873735	2	fd_127	-0.0188364	0.00113043	0.00209356	-0.00968313	0.000580567	PHc
0.176533	-0.0051901	mOFC_fill_sim	0.0129859	0.00283645	0.0190335	3	fd_144	-0.0532985	0.0143233	-0.0071968	-0.0231828	0.0387273	mOFC
0.216353	0.100451	yeo17_ifs	0.00878011	-0.00354201	0.0189034	2	fd_107	-0.036642	0.0102289	8.19473e-05	-0.00812441	0.00960145	IFS
0.0879514	0.0216862	mOFC_fill_sim	0.00273424	-0.000686268	0.00539849	3	fd_126	-0.0573213	0.0486755	0.00134325	-0.000491498	-0.00893539	mOFC
0.0866344	0.000115647	mOFC_fill_sim	-0.0049112	0.0050298	0.00733378	1	fd_112	-0.0552697	0.0375604	-0.000833771	-0.0101874	0.000874448	mOFC
0.357991	0.0798908	hipp	0.0216517	0.0305427	-0.010306	1	fd_138	-0.0477274	0.00119619	-0.0130093	0.0315616	-0.00686883	Hippocampus
0.343482	0.0863916	yeo17_ifs	0.00311809	0.0118596	-0.00380806	1	fd_132	-0.0347105	0.00446396	-0.00983513	0.0284668	0.00586906	IFS
0.248377	0.0825168	peri_sim	0.0146491	0.00630211	0.00857427	1	fd_119	-0.0441232	0.00806763	-0.0120088	0.00960785	0.0022689	PRc
0.318501	0.119882	V1	-0.0188827	-6.44673e-05	-0.028743	3	fd_122	-0.0380515	0.0143753	0.00265321	0.0644747	-0.00918213	V1
0.324956	0.0923315	hipp	0.0181354	0.00619439	-0.00914802	2	fd_123	-0.0463088	0.00768233	-0.0145848	0.0192461	-0.00420212	Hippocampus
0.270572	0.0629719	yeo17_ifs	0.0165799	0.00246884	0.00449325	3	fd_130	-0.0392919	0.0199664	-0.00128813	-0.00306622	0.00601077	IFS
0.504817	0.103532	V1	0.00642375	0.0232384	0.00489152	1	fd_109	-0.0415205	0.00292272	-0.011055	-0.00295253	-0.0100383	V1
0.428185	0.0695122	yeo17_ifs	-0.0169522	7.58742e-05	0.0354944	3	fd_144	-0.0445038	0.0088608	-0.00713376	-0.0300871	-0.00172603	IFS
0.289364	0.0940438	para_sim	-0.00686386	0.00348078	0.0199816	2	fd_129	-0.0483569	0.0156903	-0.0117439	-0.0176198	0.00599749	PHc
0.236215	0.0640999	peri_sim	-0.00827002	0.00186292	0.00793315	2	fd_137	-0.0409754	0.0104099	-0.00477419	-0.00285104	-0.00933543	PRc
0.313796	0.0708626	hipp	0.0147833	-0.00302705	0.00375769	2	fd_113	-0.0505357	0.0193717	0.000998895	-0.000449207	0.023558	Hippocampus
0.262259	0.0570985	peri_sim	0.0104163	0.00776188	0.00206196	1	fd_114	-0.0516712	0.0048223	-0.00632427	0.013009	0.00770074	PRc
0.368655	0.0901732	hipp	0.0161509	-0.0114743	0.0130244	2	fd_119	-0.0511296	0.0254052	-0.00463307	-0.0156403	0.0123027	Hippocampus
0.629442	0.0971147	V1	0.00433122	0.00501585	0.0197675	2	fd_135	-0.0282453	0.0171229	-0.00225689	-0.0139133	-0.00548292	V1
0.325433	0.116309	hipp	-0.00222224	0.00483662	0.00101157	1	fd_104	-0.0345785	0.000903867	-0.00823565	0.0101912	-0.0085316	Hippocampus
0.102974	-0.00655972	mOFC_fill_sim	0.0104731	0.0434568	-0.00966634	3	fd_130	-0.0666295	0.0306884	0.00623924	-0.000173402	0.0440287	mOFC
0.335133	0.118968	hipp	-0.00304042	0.00324611	-0.000807319	3	fd_126	-0.0337149	0.0149319	-0.00263483	0.00828324	-0.013386	Hippocampus
0.43723	0.0802507	yeo17_ifs	-0.00201203	0.00550334	0.0160202	2	fd_135	-0.0386697	0.021636	-0.000731886	-0.0116606	0.00291797	IFS
0.641683	0.171689	V1	-0.046227	0.0017009	-0.00190097	3	fd_124	-0.0340397	0.0107376	-0.0110032	0.0173589	-0.0357359	V1
0.304148	0.061656	peri_sim	0.00346881	-0.00813487	0.0086531	3	fd_123	-0.0411451	0.0129128	-0.00380219	-0.00528434	-0.000671273	PRc
0.364977	0.0991343	para_sim	0.00200325	0.0281214	-0.00601234	1	fd_126	-0.0541734	0.00961049	-0.0157018	0.013139	-0.0017522	PHc
0.104771	-0.00163798	mOFC_fill_sim	-0.00602992	0.00230933	-0.00493506	2	fd_147	-0.0713292	0.0204372	-0.00353918	0.00360891	-0.0120051	mOFC
0.342265	0.0814885	hipp	-0.014027	0.0149218	0.00177815	2	fd_130	-0.0473783	0.0117404	-0.00356091	0.00449756	-0.0047676	Hippocampus
0.212669	0.0570788	peri_sim	-0.00899544	-0.00961512	0.000825754	3	fd_141	-0.0392253	0.0104401	-0.00172315	-0.00304682	0.00361826	PRc
0.343126	0.105593	para_sim	0.0308237	0.0233162	-0.00191985	1	fd_117	-0.0410182	0.00992554	-0.00976142	0.0170013	0.00119674	PHc
0.677454	0.0729568	V1	0.0253622	0.0174023	0.0251313	2	fd_144	-0.0429832	-0.00653195	-0.00168931	-0.017562	0.0192315	V1
0.403171	0.0830416	yeo17_ifs	0.00366965	-0.000581065	-0.00402427	3	fd_110	-0.0395507	0.0232182	-0.00488985	0.0144885	-0.000573726	IFS
0.101756	-0.00494664	mOFC_fill_sim	5.88204e-05	-0.0113435	0.0161126	2	fd_113	-0.0646104	0.0242487	0.00124634	-0.00585195	0.019195	mOFC
0.364142	0.103792	para_sim	-0.0250132	0.000238384	0.0102234	3	fd_135	-0.0381202	0.0108061	-0.00830733	0.00709772	-0.0013118	PHc
0.264149	0.106323	yeo17_ifs	-0.00499614	0.0116549	0.000181726	2	fd_133	-0.0196581	0.00382212	-0.0111225	-0.000406487	0.000289224	IFS
0.370467	0.0796052	para_sim	0.000519206	0.000910281	0.0147947	3	fd_132	-0.057359	0.0242781	-0.00741211	-0.0156906	-0.00305734	PHc
0.560745	0.0853139	V1	0.00304323	0.0395429	0.0367307	3	fd_114	-0.0276176	0.0157977	0.00139448	-0.00513067	0.00672242	V1
0.113625	0.00275184	mOFC_fill_sim	-0.00162211	-0.00742429	-8.7944e-05	1	fd_148	-0.0458412	0.0161359	0.00656468	-0.00711118	-0.0191948	mOFC
0.322544	0.117816	V1	-0.00990279	0.0181322	0.0211346	3	fd_112	-0.0404897	0.008207	-0.00176465	0.00832747	0.00496224	V1
0.375682	0.0977565	hipp	-0.0144695	0.0049916	0.0200819	3	fd_135	-0.0352041	0.00633998	-0.0100909	-0.012513	0.00817033	Hippocampus
0.205668	0.0564278	peri_sim	0.0115343	0.00213086	0.00342725	3	fd_130	-0.0507526	0.0164921	-0.00477613	-0.0066684	-0.000760926	PRc
0.180781	0.0967477	hipp	-0.00300586	0.00553499	0.0082017	1	fd_112	-0.0425493	0.0196963	-0.0086752	-0.00553001	-0.0151329	Hippocampus
0.231067	0.0838396	peri_sim	0.00284008	2.56623e-05	0.011011	3	fd_108	-0.0432229	0.014956	-0.00604517	-0.01786	-0.0166325	PRc
0.604173	0.0924891	V1	0.0230796	0.0194317	0.0255915	3	fd_104	-0.0290792	0.015461	0.00333392	-0.0275999	-0.00608541	V1
0.289893	0.0868943	hipp	-0.00945122	-0.00882014	-0.00459278	2	fd_105	-0.0490969	0.0256368	-0.00623224	0.00922923	-0.00615556	Hippocampus
0.416543	0.0728858	para_sim	-0.00654366	-0.00827916	0.00192052	2	fd_141	-0.0376472	0.0153838	-0.00795974	-0.00256534	-0.0102437	PHc
0.159772	-0.000634096	mOFC_fill_sim	-0.0112313	-0.020446	-0.0160205	1	fd_127	-0.00046232	-0.000323921	0.00196071	0.0230158	-0.0117246	mOFC
0.432176	0.0950381	para_sim	-0.00901006	0.000231066	0.00116759	3	fd_137	-0.0291227	0.0193665	0.0035268	0.00166724	-0.020455	PHc
0.391675	0.0758868	para_sim	0.0134306	0.0217477	-0.00251083	3	fd_147	-0.039757	0.00622446	-0.00747923	0.0159282	0.00250877	PHc
0.698969	0.142078	V1	-0.00657647	0.00866541	0.0237951	3	fd_108	-0.0264795	0.0118205	-0.00789659	-0.025902	-0.015603	V1
0.296658	0.0610249	peri_sim	-0.000481539	-0.00349824	-0.00724026	2	fd_105	-0.0472631	0.0237649	-0.00449142	0.010576	-0.0033866	PRc
0.226088	-0.0179238	mOFC_fill_sim	0.00811332	-0.0463606	-0.0116567	3	fd_110	-0.0476578	0.0871912	-0.000101083	0.0317463	0.0512488	mOFC
0.284264	0.0728513	yeo17_ifs	0.00933014	0.000375634	0.00907808	2	fd_115	-0.0388254	0.0129557	0.0015367	-0.0154924	-0.0124958	IFS
0.315432	0.0807367	hipp	-0.00145101	0.00854579	-0.00132211	2	fd_114	-0.0389723	0.0103921	-0.00229035	0.0130706	0.0095822	Hippocampus
0.659079	0.143759	V1	0.00129829	0.0351554	0.0159444	1	fd_126	-0.04029	0.00223342	-0.0154399	-0.0192046	-0.00844085	V1
0.284979	0.0768995	peri_sim	-0.0107402	-0.0123158	0.00234123	3	fd_117	-0.0473921	0.0257807	-0.00246537	-0.00328717	-0.0131058	PRc
0.607228	0.0900416	V1	-0.0190061	-0.00277707	0.00812113	2	fd_132	-0.0312217	0.0135317	-0.00807357	-0.00992668	0.027141	V1
0.34803	0.150916	V1	-0.0261821	0.00324405	0.0211865	1	fd_148	-0.0253101	-0.000234127	-0.00326446	-0.0214382	-0.00134297	V1
0.682554	0.121788	V1	0.0359844	0.0427084	-0.00748265	1	fd_129	-0.0541824	0.000974877	-0.0208892	0.0189238	-0.00382251	V1
0.26379	0.0842493	peri_sim	0.012246	0.00381764	0.0156128	1	fd_124	-0.0559381	0.0211901	-0.00128116	-0.00954055	0.00253901	PRc
0.378611	0.0767643	yeo17_ifs	0.00435078	-0.00398587	0.00748212	2	fd_119	-0.0412902	0.0217099	-0.00305518	-0.00838554	0.00326267	IFS
0.143599	-0.00209231	mOFC_fill_sim	-0.00224202	0.00574395	-0.0085111	2	fd_144	-0.0697826	0.0271964	0.00325639	0.00701473	0.00493413	mOFC
0.351305	0.0935634	yeo17_ifs	-0.00636781	0.00818525	0.0017979	1	fd_107	-0.0395183	0.0177763	-0.0122285	0.0122979	-0.00960764	IFS
0.132763	0.00570315	mOFC_fill_sim	0.00664851	-0.00244408	-0.0109535	1	fd_132	-0.0364702	0.00979691	-0.00794981	0.025653	-0.00640932	mOFC
0.34382	0.114495	hipp	0.0010293	0.00668391	-0.00188764	1	fd_124	-0.0522089	0.0169016	-0.0115959	0.0143984	-0.00239403	Hippocampus
0.696098	0.107679	V1	0.00664033	0.0104679	0.00621386	2	fd_138	-0.0399066	0.0119652	-0.0154989	0.00131227	-0.0213773	V1
0.401564	0.0960309	yeo17_ifs	0.0378916	0.0348013	-0.000229895	1	fd_117	-0.0403155	0.00990285	-0.0103875	0.0109754	0.0100499	IFS
0.42475	0.0724871	para_sim	0.0141821	0.00925324	-0.00336344	2	fd_138	-0.0494535	0.0193538	-0.00234553	0.0114361	-0.0103972	PHc
0.446692	0.103861	V1	0.00899789	0.0039941	0.0230916	2	fd_136	-0.0315531	-0.000130133	-0.00388048	-0.0247265	0.00969229	V1
0.107128	0.013996	mOFC_fill_sim	0.0108102	0.0177082	0.0097764	1	fd_137	-0.0410546	0.01184	-0.00369175	-0.00670887	0.0111833	mOFC
0.34993	0.0727265	para_sim	-0.00677794	-0.00278104	-0.00598235	2	fd_132	-0.0399673	0.0218636	-0.00787172	0.00828833	0.00801817	PHc
0.273834	0.0592037	yeo17_ifs	-0.00695159	0.00338496	0.00664892	2	fd_130	-0.0526208	0.010696	-0.000504109	-0.00473282	-0.00650831	IFS
0.361553	0.118983	peri_sim	0.0104253	0.00318414	-0.00536625	1	fd_104	-0.0349706	0.00232952	-0.0093709	0.0238015	-0.00501499	PRc
0.302642	0.096966	para_sim	-0.0203596	0.0102499	0.00628862	3	fd_129	-0.0388969	0.0184259	-0.00317374	-0.00176313	-0.00687864	PHc
0.244306	0.0730564	peri_sim	0.00296502	0.00990948	0.00956532	1	fd_137	-0.0353062	0.00764811	-0.00973562	0.00952976	0.000524281	PRc
0.25276	0.100189	hipp	0.0218561	0.00773967	0.0185655	3	fd_113	-0.0444836	0.0138636	-0.0044679	-0.0154254	0.00756936	Hippocampus
0.206856	0.0533393	peri_sim	-0.0102194	0.0160224	-0.00548915	2	fd_114	-0.0443715	0.0147771	-0.000563788	0.0173514	0.00356263	PRc
0.301437	0.095499	hipp	0.0218704	0.00547009	0.00800574	3	fd_119	-0.056594	0.035461	-0.00107979	-0.00551127	-0.00114031	Hippocampus
0.428072	0.102794	V1	-0.0444151	-0.0053992	0.021903	3	fd_135	-0.029348	0.0143038	-0.00747383	0.0104342	-0.00578389	V1
0.264432	0.0505981	peri_sim	0.00476578	0.00757756	-0.00377911	1	fd_109	-0.0536499	0.0114729	-0.00540628	0.00804781	-0.00670525	PRc
0.341633	0.109504	hipp	-0.00880068	0.00556912	0.0102775	1	fd_137	-0.0318344	0.0034656	-0.00900683	0.00969564	-0.0126695	Hippocampus
0.227891	0.0814523	peri_sim	-0.000402523	0.00504348	-0.00997609	1	fd_132	-0.0358531	0.009051	-0.00661778	0.0329487	-0.00156677	PRc
0.393003	0.0841714	yeo17_ifs	-0.0271743	0.00510561	0.0137108	3	fd_135	-0.033694	0.0167543	-0.00880473	-0.00229967	0.00646967	IFS
0.0882855	0.004209	mOFC_fill_sim	0.00658652	0.000413961	0.00512378	1	fd_114	-0.0419404	0.0155877	0.00017839	-0.00819269	0.00815179	mOFC
0.070949	-0.00165242	mOFC_fill_sim	0.00438518	-0.0126028	-0.00767553	1	fd_136	-0.048022	0.0311203	0.000833946	0.0233321	-0.00714805	mOFC
0.624851	0.132602	V1	0.00157036	-0.00110596	-0.007442	2	fd_118	-0.0315171	0.00732163	-0.00581932	0.0285211	-0.00293395	V1
0.127408	0.00173599	mOFC_fill_sim	0.0100576	0.019275	-0.0139601	3	fd_147	-0.0557519	-0.0015014	0.00688173	0.0178129	0.00115019	mOFC
0.381897	0.109326	hipp	0.00692674	0.0262239	0.0166585	1	fd_144	-0.0554475	0.00470404	-0.0131507	-0.0153606	-0.00712346	Hippocampus
0.367091	0.0955914	yeo17_ifs	0.0133229	0.0202674	-0.0141773	1	fd_105	-0.0449932	-0.00581457	-0.0158088	0.0265172	-0.00677821	IFS
0.610423	0.0902505	V1	-0.0374697	0.0240626	0.060018	3	fd_144	-0.040769	0.0179637	-0.00875069	-0.0616796	-0.0269686	V1
0.307991	0.0910465	yeo17_ifs	-0.0139492	-0.000297164	0.00510881	2	fd_122	-0.0256331	0.00901845	-0.00201132	-0.00348174	-0.0129768	IFS
0.322337	0.0806198	yeo17_ifs	-0.00349809	0.000677104	0.00115515	2	fd_110	-0.0280089	0.0189049	-0.00865204	0.0101338	-0.00366518	IFS
0.454343	0.093886	yeo17_ifs	0.00834424	-0.0020647	0.00637454	2	fd_128	-0.031629	0.0177715	0.00285234	-0.00646911	0.001363	IFS
0.661879	0.109646	V1	0.000837874	-0.00369272	0.0298829	3	fd_123	-0.0283366	0.0111297	-0.0102132	-0.0187772	0.00434366	V1
0.27817	0.0661855	para_sim	-0.00483792	0.0071387	0.00606136	2	fd_130	-0.0514865	0.0141029	0.000181488	-0.00164369	-0.00234307	PHc
0.0942055	-0.00157114	mOFC_fill_sim	0.0225568	-0.00514576	0.0154891	1	fd_118	-0.0352057	0.0211635	-0.00241551	0.0159108	0.0161938	mOFC
0.523298	0.10622	V1	0.0332296	0.0103355	0.00399099	2	fd_114	-0.0305106	0.011384	-0.00305245	0.0257108	0.0150171	V1
0.488331	0.0979881	V1	0.00278795	0.00760297	0.0213725	2	fd_112	-0.0490895	0.0126576	-0.00893828	-0.00517083	0.0090375	V1
0.21923	0.107102	hipp	-0.0171982	0.00945571	0.00761474	1	fd_148	-0.0300838	0.00297747	-0.00695038	-0.00675308	0.00438783	Hippocampus
0.375185	0.109529	para_sim	0.0206568	0.00879042	0.0194958	1	fd_118	-0.0294928	0.00911086	-0.0130253	-0.0122118	-0.0119022	PHc
0.213945	0.0599995	peri_sim	0.00119138	-0.00468564	-0.000347654	2	fd_118	-0.0475513	0.0120248	-0.00492421	-0.000468516	-0.0030085	PRc
0.261737	0.0766332	peri_sim	0.00915118	0.00382266	0.00402749	2	fd_108	-0.0619174	0.015145	-0.00403658	-0.00772846	-0.00393128	PRc
0.219124	0.0759304	peri_sim	0.00395749	-0.00138589	-0.00496752	3	fd_122	-0.0489694	0.01854	-0.00419006	0.0139476	0.00239561	PRc
0.23713	0.0830135	yeo17_ifs	-0.00588351	0.0111651	-0.00462352	2	fd_148	-0.0548638	0.0281799	-0.000142179	0.00919008	-0.00764616	IFS
0.336012	0.0802686	yeo17_ifs	0.0217569	0.00612751	-0.0065115	2	fd_138	-0.0467349	0.0230801	-0.00407511	0.0137921	-0.00707817	IFS
0.328066	0.072771	peri_sim	-0.0102278	0.00871203	-0.00153689	2	fd_128	-0.0480001	0.0170266	-0.00575764	0.00636468	-0.00717226	PRc
0.313404	0.0898839	para_sim	-0.0183511	0.00998905	0.0167783	2	fd_137	-0.0380249	0.00467744	-0.00529161	-0.0131422	-0.0065155	PHc
0.411539	0.0889513	yeo17_ifs	-0.00328326	-0.000716247	0.00685718	2	fd_108	-0.0486163	0.012909	-0.00757811	-0.00946805	-0.00619617	IFS
0.282194	0.0912211	peri_sim	-0.0116088	0.000999208	0.00221646	3	fd_140	-0.0439067	0.0263804	-0.0102218	0.00559706	-0.0169597	PRc
0.299726	0.0997018	para_sim	-0.0122821	0.0180144	0.0071833	1	fd_114	-0.0453009	0.00280581	-0.00974975	0.00313581	0.00662265	PHc
0.337314	0.073223	para_sim	0.00846014	0.00835306	0.0100529	2	fd_147	-0.0527332	0.00718864	-0.00366844	-0.00192641	0.00538962	PHc
0.344357	0.115533	yeo17_ifs	0.0127975	0.00407523	-0.00910693	1	fd_123	-0.038121	0.00862898	-0.0138683	0.0363372	-0.00649119	IFS
0.398421	0.0818682	yeo17_ifs	0.00864878	0.00937575	-0.00178102	3	fd_115	-0.0468901	0.0228425	-0.00216286	0.00795663	-0.000392579	IFS
0.291654	0.0909887	hipp	-0.00852664	0.0132325	0.00742176	1	fd_114	-0.0459931	0.00331368	-0.0102855	0.00714172	0.00654422	Hippocampus
0.2767	0.0602848	peri_sim	0.00328897	-0.00794727	0.0023937	2	fd_117	-0.0578955	0.014862	-0.00222151	-0.00321978	-0.00166788	PRc
0.360981	0.130932	peri_sim	0.0159418	-0.00485219	0.00882122	2	fd_127	-0.023796	0.000910832	0.000645523	-0.0115875	0.0100247	PRc
0.513591	0.106583	V1	-0.00747452	0.0224254	0.00111053	1	fd_132	-0.0353934	-0.00478961	-0.0135781	0.0258587	0.00378625	V1
0.312518	0.0928495	hipp	-0.00461563	0.00239692	0.0162309	3	fd_132	-0.0601251	0.0269692	-0.00606867	-0.0162803	-0.00229658	Hippocampus
0.377611	0.0661478	yeo17_ifs	-0.0133633	0.00407857	-0.00237461	2	fd_132	-0.0418715	0.0246256	-0.00339326	0.0112803	0.0128499	IFS
0.745291	0.132769	V1	0.0212362	0.0132407	0.0466557	1	fd_118	-0.0278189	-0.000230999	-0.00841715	-0.0370704	-0.0190454	V1
0.381472	0.109758	yeo17_ifs	-0.00124466	-0.00472857	0.00583589	2	fd_104	-0.0418013	0.0132726	-0.00481734	0.00666742	0.0140385	IFS
0.0905038	0.00122931	mOFC_fill_sim	0.00253754	-0.0044717	0.00279433	2	fd_126	-0.090187	0.0232423	-0.00751982	-0.00228764	-0.00473827	mOFC
0.301108	0.0961106	para_sim	0.0103142	0.00100223	-0.00109143	3	fd_140	-0.038629	0.028722	-0.00772311	0.0108504	-0.011626	PHc
0.807879	0.133851	V1	-0.000302693	0.0174711	0.0512622	1	fd_137	-0.0239912	-0.00642119	-0.012781	-0.0175415	-0.0143839	V1
0.141534	0.000546887	mOFC_fill_sim	0.00126206	-0.0580102	0.00981686	3	fd_117	-0.0903953	0.0529079	0.00166994	-0.0240377	-0.0192615	mOFC
0.363928	0.0719397	yeo17_ifs	0.00862283	0.015748	0.0143111	3	fd_119	-0.0474512	0.0374092	0.00178623	-0.0157809	-0.000943434	IFS
0.129082	0.000790531	mOFC_fill_sim	0.00352031	0.00723932	-0.00676037	2	fd_105	-0.0624	0.0269539	-0.00216785	0.0106268	0.00637476	mOFC
0.131098	-0.00800012	mOFC_fill_sim	0.0130299	-0.00740897	-0.0118934	2	fd_132	-0.070035	0.0202191	0.00251553	0.0233863	0.0161445	mOFC
0.37035	0.108032	hipp	-0.018456	0.0104864	-0.00652897	2	fd_124	-0.037181	0.0207505	-0.00824549	0.0243834	-0.00259199	Hippocampus
0.343622	0.107603	yeo17_ifs	-0.00122799	0.0101533	0.021805	1	fd_137	-0.0321956	-0.00133731	-0.0118878	0.00619327	-0.00199386	IFS
0.295235	0.100199	hipp	0.0105003	0.00117959	0.00988126	3	fd_138	-0.0370893	0.011957	-0.0034617	-0.00113017	-1.94534e-05	Hippocampus
0.255451	0.102232	para_sim	0.01548	0.00423071	0.00766122	3	fd_138	-0.0389099	0.0158656	-0.00081114	-0.0055527	-0.00584348	PHc
0.356526	0.068063	yeo17_ifs	0.00302406	0.0103033	-0.00591582	1	fd_109	-0.0391799	0.00915164	-0.00692356	0.0116751	-0.00556415	IFS
0.577844	0.18727	V1	-0.00435734	0.0202444	0.0283475	1	fd_122	-0.0267514	-0.000311671	-0.0134285	-0.0259026	-0.00608481	V1
0.272562	0.108452	hipp	-0.0149533	0.00635909	0.00846536	3	fd_107	-0.0456645	0.0170102	-0.0072015	-8.79741e-05	-0.00304772	Hippocampus
0.280434	0.0893319	para_sim	-0.0113707	-0.012834	0.010692	3	fd_105	-0.0324823	0.0150757	-0.00333736	-0.00844634	-0.0148522	PHc
0.607884	0.0778911	V1	0.00147942	0.00118687	0.0561453	3	fd_109	-0.0312851	0.00901742	-0.00635128	-0.0742381	-0.00199995	V1
0.394528	0.109036	yeo17_ifs	0.00640088	0.0372012	0.0133906	1	fd_144	-0.0512602	0.00525876	-0.00991493	-0.0107654	-0.00308206	IFS
0.286727	0.109297	para_sim	-0.00261694	0.00167188	0.0102138	1	fd_136	-0.040647	0.00226731	-0.0158656	-0.00445793	-0.00915266	PHc
0.123088	0.00223105	mOFC_fill_sim	0.00518475	0.00402583	-0.0184336	1	fd_135	-0.061378	0.0392073	-0.00849668	0.0331083	-0.00783984	mOFC
0.377463	0.089813	hipp	-0.0163741	0.0127751	0.00182637	2	fd_128	-0.0462266	0.00741841	-0.00438449	0.00180513	-0.00511907	Hippocampus
0.293861	0.0533085	peri_sim	0.00360915	0.0180327	0.00110765	3	fd_114	-0.0468197	0.0180385	0.000697286	0.0135894	0.00579736	PRc
0.256049	0.079358	peri_sim	-0.000863358	0.0115638	-0.0083375	1	fd_126	-0.0489589	0.02032	-0.0129952	0.016863	-0.00737799	PRc
0.259674	0.0595597	peri_sim	0.0105007	0.00674947	0.000153221	2	fd_138	-0.0494803	0.0269396	-0.00488962	0.00402147	-0.00586724	PRc
0.243389	0.0856756	hipp	0.00859775	0.00319638	0.0104263	2	fd_137	-0.0410165	0.00844093	-0.00244576	-0.00440293	-0.00257636	Hippocampus
0.323695	0.0811141	peri_sim	0.00861462	0.0256353	0.0172086	1	fd_144	-0.0581354	0.0105052	-0.00662863	-0.023462	-0.00228111	PRc
0.0974842	0.00488616	mOFC_fill_sim	0.00247839	-0.0217545	-0.00446107	1	fd_130	-0.0442073	0.0209272	-0.000843652	0.0157993	-0.0111612	mOFC
0.329009	0.0645755	peri_sim	-0.0081865	-0.00854102	-0.00409561	2	fd_132	-0.0423559	0.0134708	-0.00530679	0.0110448	0.00948844	PRc
0.273697	0.0712038	peri_sim	0.017544	0.016936	-0.0118227	1	fd_128	-0.032652	0.000174908	-0.0133444	0.0386668	-0.000664166	PRc
0.330582	0.10315	hipp	0.00615988	0.0249382	-0.00160712	1	fd_126	-0.0512271	0.00715736	-0.0151012	0.00894852	0.0016569	Hippocampus
0.268702	0.081906	peri_sim	0.0107486	0.00602773	-0.00753186	1	fd_123	-0.0436975	0.00939546	-0.00889247	0.0240484	-0.00701921	PRc
0.328201	0.0839833	para_sim	-0.00943095	0.012845	0.0199752	3	fd_128	-0.0374708	0.0151791	-0.00326224	-0.0132955	0.0125197	PHc
0.148628	0.00488794	mOFC_fill_sim	0.00532727	0.0384226	-0.00524503	2	fd_114	-0.0530531	0.0198972	0.00568769	0.0162441	0.00719902	mOFC
0.510856	0.0917154	V1	0.0339517	0.0325563	-0.00686809	1	fd_128	-0.0303311	-0.00822641	-0.0177899	0.0523175	0.00877452	V1
0.394808	0.10399	para_sim	-0.0112844	0.00121086	0.00164326	3	fd_126	-0.034617	0.015726	-0.00223936	0.00218801	-0.0126406	PHc
0.387878	0.116235	hipp	-0.00524408	0.0100911	0.0040482	3	fd_118	-0.0341265	0.0144729	-0.00491157	0.0132548	0.0013789	Hippocampus
0.288687	0.0770977	peri_sim	-0.000745313	0.000838416	0.0174135	1	fd_141	-0.072721	0.0242974	-0.011639	-0.0166014	-0.0168509	PRc
0.33679	0.091989	para_sim	-0.0175379	-0.0193342	0.00630595	3	fd_117	-0.0413247	0.0317062	0.000141966	-0.00337252	-0.0234509	PHc
0.25482	0.0911151	yeo17_ifs	-0.0175751	0.0120414	-0.0147443	3	fd_122	-0.0262902	0.0195389	0.000419028	0.0293028	0.0132431	IFS
0.322476	0.0756119	yeo17_ifs	0.0183533	0.0189724	0.00265375	1	fd_110	-0.0454355	-0.00188067	-0.0156077	0.0106616	0.00715827	IFS
0.372091	0.0884971	yeo17_ifs	0.0128499	0.0260039	0.0217429	3	fd_128	-0.0268828	0.0125563	-0.00481606	-0.0136052	0.0176521	IFS

## Sheet: Figure 5
C(run, Sum)[S.1]	C(run, Sum)[S.2]	Intercept	epoch	identity	mask	overlap	pe	response	sub	time	time2	time:identity	valence	value_next	value_next:epoch	roi
0.0703827	-0.0480046	0.322337	-0.00616179	0.0887386	para_sim	0.00599938	0.00536889	0.0039198	fd_140	-0.0507343	0.0161246	-0.00838702	0.00560797	-0.00254626	-0.00998776	PHc
0.0145875	0.0144537	0.364555	-0.00883615	0.114535	yeo17_ifs	0.0130258	0.00585238	0.0147006	fd_104	-0.0371405	0.0083798	-0.00714296	-0.00666203	0.00232583	-0.00703511	IFS
-0.00195964	0.0370729	0.235357	0.0107619	0.05544	peri_sim	0.01052	-0.00124158	0.0079222	fd_113	-0.055557	0.0191001	0.000647241	-0.00289582	0.0120909	0.00822976	PRc
0.0162316		0.279768	-0.00744975	0.101054	yeo17_ifs	-0.00698833	0.00980118	0.00616049	fd_133	-0.0261254	0.00636425	-0.00733319	-0.00238542	-9.41423e-05	-0.00172692	IFS
0.0318426	-0.0138552	0.105337	0.0111806	0.00471761	mOFC_fill_sim	-0.00905096	0.0125402	-0.00596984	fd_122	-0.0501892	0.0158643	-0.00508233	0.00481862	-0.00491579	-0.00343174	mOFC
0.0610447	-0.014358	0.329457	-0.0139472	0.101506	hipp	0.00327739	0.0082502	0.00300668	fd_140	-0.0508523	0.0146434	-0.0101532	0.00460066	-0.00851533	-0.0070085	Hippocampus
0.0146918	0.00430404	0.0863585	0.00961981	0.00704798	mOFC_fill_sim	0.00278066	0.000646766	-0.00507926	fd_138	-0.0530037	0.0350826	0.000150431	0.0149113	-0.00257598	-0.0130503	mOFC
0.0277094	0.00269815	0.371299	-0.017691	0.0912165	yeo17_ifs	0.00560759	0.00292953	-0.00268242	fd_117	-0.0399227	0.0208503	-0.00258242	0.00985407	-0.000363664	-0.0104917	IFS
-0.00687605	0.00463492	0.264761	0.0279989	0.0720158	peri_sim	-0.00346478	0.00186243	0.00420953	fd_126	-0.0511147	0.0199306	-0.00936042	-0.00125508	-0.00240302	-0.00610425	PRc
0.0296017	0.00601213	0.253058	-0.00299426	0.0634509	peri_sim	0.00872854	0.0112855	0.000460107	fd_138	-0.0480148	0.0178407	-0.00677684	0.00594371	-0.00526682	-0.00281628	PRc
-0.0653159	0.0666017	0.246153	-0.00521048	0.0916369	hipp	0.00181964	0.00208645	0.00623145	fd_112	-0.0457329	0.0166458	-0.00778277	0.00604009	-0.00380809	0.0083742	Hippocampus
-0.0731231	0.0623965	0.244317	-0.00773206	0.084985	para_sim	0.00107242	0.00577428	0.0076305	fd_112	-0.0462795	0.0173266	-0.00628842	0.004244	0.000717476	0.00654446	PHc
0.00657518	-0.0317354	0.117099	-0.000947911	0.00392909	mOFC_fill_sim	-0.000582486	-0.0202209	0.00398025	fd_117	-0.0690041	0.0424346	-0.00184497	-0.00733967	-0.00855384	0.0152743	mOFC
0.0705426	-0.0542312	0.243642	-0.00131318	0.0632281	peri_sim	-0.00176444	0.00525267	-0.00167955	fd_129	-0.0531297	0.0177427	-0.00687343	0.00678738	-0.00747442	-0.000504233	PRc
0.0672368	-0.0685889	0.284131	-0.00177933	0.0915168	yeo17_ifs	-0.00357038	0.00181695	0.00816423	fd_107	-0.0401005	0.0176243	-0.0066782	0.00805226	0.00244139	0.0049878	IFS
0.0418143	0.01972	0.317513	-0.0196842	0.090777	peri_sim	0.00803291	0.00181216	0.00439699	fd_104	-0.0427934	0.0139443	-0.00742736	0.000365051	-0.00595118	-0.00543091	PRc
-0.0209781	0.0508535	0.401206	-0.0108317	0.0887987	yeo17_ifs	0.0145463	0.0152165	0.00549407	fd_128	-0.0314464	0.0085768	-0.00577343	0.00700495	0.00419785	-0.0111335	IFS
0.0129608	0.00950041	0.119411	-0.0146848	-0.00182939	mOFC_fill_sim	0.00602493	-0.00321017	-0.00356146	fd_132	-0.0589778	0.0221143	-0.00268977	0.0122498	-0.000324926	0.0113524	mOFC
-0.0362141	0.00670856	0.0971614	-0.00587833	0.00210985	mOFC_fill_sim	0.00195435	0.00679174	-0.00678089	fd_147	-0.0570881	0.0196558	0.00042616	0.00905973	-0.00538232	-0.0149106	mOFC
-0.00462716	-0.0211179	0.369755	0.0149693	0.0909438	para_sim	0.000344383	0.00937979	0.000457821	fd_126	-0.0491112	0.0145415	-0.0112052	0.00422229	0.000904095	-0.011597	PHc
-0.0199744	-0.0494366	0.363355	0.0115304	0.104174	para_sim	-0.00732945	0.0103549	0.0131009	fd_137	-0.0320988	0.00822364	-0.00433989	-0.0053559	-0.00832633	-0.00745096	PHc
-0.00546069	-0.0538218	0.247276	-0.000610368	0.0724903	peri_sim	-0.00278841	0.00132344	0.005791	fd_136	-0.0456364	0.010304	-0.00591832	-0.00500819	-0.00444275	-0.00213605	PRc
-0.0557296	-0.0265602	0.399433	-0.00487871	0.115604	yeo17_ifs	-0.00162866	0.0173874	0.0115904	fd_114	-0.0331002	0.0076879	-0.00400378	0.0225777	0.0127124	-6.90895e-06	IFS
-0.00409186	-0.0276968	0.271374	-0.01664	0.0690134	peri_sim	0.00958647	0.000533978	-0.00363905	fd_123	-0.0467359	0.0112264	-0.00686129	0.0134764	-0.00422721	0.00173755	PRc
0.0132162		0.268798	-0.0168972	0.0965737	para_sim	-0.00561145	0.0119686	0.00288348	fd_133	-0.0286325	0.00264052	-0.0110375	0.00222266	-0.00121553	0.000328695	PHc
0.0149543	-0.00545233	0.294406	-0.00100362	0.0879987	hipp	-0.000961616	-0.00123578	-0.00348878	fd_105	-0.0450981	0.0119361	-0.00794522	0.0148814	-0.00835848	-0.00667446	Hippocampus
-0.0239639	-0.0304898	0.244269	0.000202713	0.0678572	peri_sim	0.00255174	0.00300665	-0.000221422	fd_118	-0.0409846	0.0139297	-0.00502918	0.00624098	-0.00183254	0.000106097	PRc
-0.0505878	0.0455113	0.306293	-0.0058156	0.088671	hipp	-0.00632702	0.0037723	0.00177809	fd_132	-0.0461207	0.0173758	-0.00910428	0.00938454	0.00391876	-0.0163127	Hippocampus
0.0639432	-0.0638808	0.198182	-0.0166505	0.049508	peri_sim	-0.00063479	0.008639	0.004643	fd_109	-0.0489882	0.0184128	-0.00845365	-0.00752861	-0.00639854	-0.00906172	PRc
0.085974		0.358706	-0.00957893	0.0952454	yeo17_ifs	-0.00831105	0.00114519	0.00279402	fd_127	-0.0166743	0.00193341	-0.00688517	-0.00408809	-0.0031027	-0.00123462	IFS
0.00841053	0.0103206	0.0826012	0.00890165	0.00179359	mOFC_fill_sim	1.0903e-05	-0.00840067	-0.00507249	fd_129	-0.0567309	0.0363347	-0.0025055	0.0143541	-0.0043465	0.0379235	mOFC
0.00987902	-0.0535498	0.383871	-0.00987707	0.0768521	yeo17_ifs	0.000461308	0.010755	0.0175357	fd_144	-0.0471187	0.00820176	-0.00462365	-0.0121819	-5.60426e-05	0.00398596	IFS
0.00377359	0.00871172	0.108304	-0.0112551	-0.00282327	mOFC_fill_sim	-0.00275411	-0.0153976	0.000852562	fd_140	-0.055397	0.0377931	-0.0015452	-0.00894347	0.00277914	0.0027892	mOFC
-0.0106657	0.0385685	0.327236	-0.0170455	0.0992194	hipp	0.0239325	-0.00138771	0.0123862	fd_119	-0.0495921	0.0212489	-0.00845081	-0.00717229	0.00546166	-0.00634782	Hippocampus
0.038219	-0.0824396	0.275466	-0.0153144	0.0736936	para_sim	-0.000997484	0.011629	0.0104109	fd_109	-0.0501715	0.0142378	-0.00997819	-0.0125551	-0.005314	-0.0146655	PHc
-0.0071029	-0.020321	0.217081	-0.00190658	0.0736933	peri_sim	-0.0106772	0.00419942	0.00100796	fd_148	-0.0470552	0.0199251	-0.0023158	-0.000761997	-0.0120146	0.000813559	PRc
-0.0446178	0.00937041	0.320731	0.00492844	0.100185	hipp	0.00017461	0.0071137	0.003443	fd_108	-0.0462305	0.00770673	-0.010366	0.00288042	-0.00334924	-0.00450514	Hippocampus
0.0103741	-0.021864	0.0938366	0.00334227	0.00660523	mOFC_fill_sim	0.00410302	-0.0054182	0.00176207	fd_115	-0.0635343	0.0377718	-0.0015333	-0.00114248	0.000622096	-0.00699109	mOFC
-0.0169133	0.00847412	0.316902	0.00128471	0.0877022	para_sim	-0.00060088	0.0132174	-0.000210738	fd_114	-0.0390295	0.00721889	-0.00463429	0.0145091	0.00350937	0.00114837	PHc
-0.0130984	0.00230663	0.274526	0.00756175	0.0715479	peri_sim	0.00410302	0.000559714	0.00201011	fd_117	-0.0508708	0.0179139	-0.00522152	0.00136389	-0.0012263	-0.00321145	PRc
-0.0131476	-0.0426066	0.356719	-0.000771545	0.0930728	yeo17_ifs	-7.65895e-05	0.00943273	0.0150868	fd_137	-0.0305036	0.00814899	-0.00481979	0.000251074	-0.00334652	-0.000555096	IFS
0.0325622	-0.0495266	0.290556	-0.00544726	0.0675698	peri_sim	0.00244361	0.00813198	0.0121078	fd_144	-0.0493392	0.0101165	-0.00327313	-0.0113431	0.00276323	0.00140564	PRc
-0.0230098	0.010951	0.363879	-0.0138991	0.0804055	yeo17_ifs	-0.00332065	0.0085412	-0.000564458	fd_132	-0.0424544	0.0183005	-0.00618854	0.0155324	0.0067491	-0.0153558	IFS
0.0614473	-0.0290616	0.124079	0.0452345	0.00923798	mOFC_fill_sim	0.0103456	0.00581055	0.00222658	fd_126	-0.0742749	0.0303782	-0.00464298	-0.000982106	0.00295608	0.00305316	mOFC
0.0216676	-0.0210095	0.359601	-0.00663398	0.0893589	hipp	0.00215978	0.00658869	0.0152643	fd_144	-0.0461905	0.00775172	-0.00666968	-0.0103256	-0.0029544	0.00182291	Hippocampus
-0.0138515	0.0502732	0.36428	-0.00620393	0.0805594	para_sim	-4.26249e-05	0.0114396	0.00338316	fd_128	-0.0402836	0.00707141	-0.00586187	0.00953471	0.00233039	-0.0151533	PHc
0.0571932	-0.0116531	0.144896	0.00869356	-0.00402704	mOFC_fill_sim	0.0117798	0.0013872	-0.00366451	fd_128	-0.0474084	0.0198266	0.00498259	0.0140507	0.00844442	-0.00411317	mOFC
0.0550459	-0.0576035	0.264526	-0.00131965	0.106169	para_sim	-0.00392798	0.00441615	0.0133619	fd_107	-0.0395435	0.0146244	-0.00754873	-0.00227693	0.00131691	0.0037532	PHc
0.0115425	0.0492207	0.319982	0.00959378	0.0773255	yeo17_ifs	-0.00627407	-0.00339845	0.00540419	fd_141	-0.046941	0.0193438	-0.00833879	-0.0049648	-0.0102002	0.000318931	IFS
0.0474768	0.00251977	0.304737	-0.0101749	0.10053	yeo17_ifs	-0.0137357	0.00725836	-0.000656615	fd_122	-0.0289748	0.0136037	-0.00218301	0.00729014	-0.00469054	-0.00253757	IFS
0.00491243	-0.0207245	0.257432	-0.00993022	0.0856712	yeo17_ifs	-0.0160445	0.00340615	-0.000589414	fd_148	-0.0386893	0.019356	-0.00131294	0.00047654	-0.00926153	0.00638638	IFS
-0.0178161	-0.00505613	0.351924	-0.0168848	0.101275	hipp	-0.0051154	0.00148188	0.0102601	fd_135	-0.0388972	0.00924697	-0.00699644	-0.00132416	-0.00403381	0.00456828	Hippocampus
-0.0845337	-0.0013446	0.141375	-0.0282647	-0.0042999	mOFC_fill_sim	0.0014518	-0.00315803	-0.0111171	fd_110	-0.0360318	0.0479987	-0.00735319	0.0188852	0.00819243	0.00473642	mOFC
-0.0669124	0.0641365	0.221931	-0.00935239	0.0627646	peri_sim	-0.00204512	0.00693781	0.0123267	fd_112	-0.0515225	0.0202285	-0.00428805	-0.00829168	0.000419431	0.00702629	PRc
-0.00414	0.0222874	0.347285	-0.00450785	0.109461	hipp	-0.00964661	0.00378109	0.000121153	fd_124	-0.0439269	0.0136654	-0.00853757	0.0115072	-0.00782622	-0.0040758	Hippocampus
0.0146969	0.0319096	0.342508	0.00201744	0.0867297	hipp	0.0135974	0.0149445	-0.00347296	fd_138	-0.0434096	0.0108094	-0.00625232	0.0164856	-0.00558032	-0.00978474	Hippocampus
0.00318504	0.0177228	0.105553	0.00659233	0.00590195	mOFC_fill_sim	0.00617842	0.00846232	0.00237186	fd_137	-0.0449643	0.0246145	2.48911e-05	0.00231519	0.00183813	0.0104469	mOFC
0.0601415	-0.0491283	0.324925	-0.00330288	0.0966915	hipp	0.000607364	0.0130627	0.000722426	fd_129	-0.0455692	0.0180808	-0.00919669	0.00796963	-0.00337054	-0.000854337	Hippocampus
0.00948872	0.0478511	0.310347	-0.0123223	0.110535	para_sim	0.00203678	0.0101793	0.000488594	fd_122	-0.0380104	0.0128843	-0.00610192	0.0107635	-0.00206818	-0.00400584	PHc
-0.0203065	0.0339525	0.14057	-0.0396849	-0.00249179	mOFC_fill_sim	0.00671328	0.0142103	0.0015222	fd_123	-0.054919	0.0243383	0.000787731	0.000379387	0.00780102	0.00537657	mOFC
-0.0190511	-0.0350506	0.2858	2.28369e-05	0.107874	hipp	0.00377021	0.0109283	0.00578881	fd_147	-0.0421935	0.0100575	-0.010677	0.00762326	-0.00428993	-0.00989615	Hippocampus
0.103163		0.46152	-0.0191846	0.177609	peri_sim	-0.00326762	-0.00691312	0.00554109	fd_127	-0.0183784	0.00378351	-0.0103744	-0.00914882	-0.00436693	0.000841218	PRc
0.0774393	-0.130914	0.275829	-0.0214794	0.0701105	yeo17_ifs	0.000726791	0.00723578	0.00891009	fd_109	-0.039908	0.0124661	-0.0112437	-0.0112226	-0.00607959	-0.0146049	IFS
0.0302945	0.0153145	0.298275	0.0049964	0.0789055	hipp	0.019318	0.00269535	0.0102351	fd_113	-0.0518798	0.0185628	-8.23129e-05	-0.00549698	0.0151965	0.00320713	Hippocampus
-0.0320935	-0.0330108	0.30756	-0.00650367	0.0875292	hipp	0.00215175	0.00229223	0.0056545	fd_136	-0.0450443	0.00874087	-0.0102575	-0.00329832	-0.00161264	-0.00271708	Hippocampus
-0.00180591	0.0165005	0.279591	0.00250509	0.0638939	peri_sim	0.000198268	0.000523842	-0.00608667	fd_105	-0.0454845	0.0130852	-0.00660921	0.0137123	-0.00924284	-0.00293554	PRc
-0.0157759	0.00240069	0.322323	-0.00711802	0.0965875	hipp	0.00870521	-0.00159647	0.00206657	fd_123	-0.0413778	0.00826315	-0.0109817	0.00956667	-0.00491768	0.00113646	Hippocampus
0.00611961	-0.0196646	0.165092	0.0125556	-0.00344804	mOFC_fill_sim	0.00617564	-0.00125063	0.00234438	fd_144	-0.0641951	0.0209666	-0.000937173	-0.0050512	0.0157994	-0.00315383	mOFC
0.0976383		0.464432	-0.0214104	0.20454	para_sim	-0.0237923	-0.0122918	0.00608371	fd_127	-0.0130535	0.00719308	-0.0124003	-0.0117138	-0.0176373	0.0100942	PHc
-0.0200962	-0.061637	0.306007	-0.00451203	0.0841373	para_sim	0.00198217	0.00389366	0.00576442	fd_136	-0.045234	0.00614788	-0.00923975	-0.00207173	-0.00173724	-0.00404826	PHc
-0.0289527	0.0104075	0.274222	-0.0114017	0.0682293	peri_sim	-0.00174857	-0.000492671	0.00296496	fd_135	-0.0442458	0.0153033	-0.00484281	0.00469723	-0.0064157	0.00615068	PRc
0.0252594	-0.069934	0.35398	-0.000908585	0.0806383	yeo17_ifs	0.000345871	0.00347627	0.00225985	fd_115	-0.0402709	0.0167571	-0.00358004	-0.000129848	-0.00925215	-0.00152737	IFS
-0.00880887	0.00197344	0.272169	-0.00219591	0.0891722	peri_sim	0.0074213	0.000731036	0.00884138	fd_124	-0.0464938	0.0183593	-0.00375464	-0.0023868	-0.00514141	-0.00359747	PRc
0.0203954	-0.0454917	0.364333	-0.00606286	0.0816305	para_sim	0.00825822	0.010044	0.01853	fd_144	-0.0472687	0.00608084	-0.00596573	-0.0144124	0.00191617	0.00258521	PHc
0.0118	0.0306142	0.312418	-0.0139057	0.0971822	hipp	0.00519867	0.000695092	0.00642109	fd_104	-0.0420925	0.0127031	-0.00626562	0.00072331	-0.00652276	0.0010032	Hippocampus
-0.0339514	-0.0334557	0.348604	0.000133294	0.0969738	hipp	0.000978557	0.00612918	-0.00886939	fd_110	-0.0413317	0.0109228	-0.0111796	0.0234629	-0.00841301	-0.00324722	Hippocampus
-0.0505264	-0.0164193	0.40087	-0.00138038	0.101785	para_sim	0.00585923	0.0130341	0.00385967	fd_110	-0.0381236	0.00924005	-0.0119704	0.00638441	-0.00206387	-0.0151559	PHc
-0.0174962	0.0513961	0.396565	-0.0175905	0.113152	para_sim	-0.0074411	0.00120386	0.00682436	fd_135	-0.0367053	0.00931138	-0.00715158	0.00906942	-0.00401456	-0.00239127	PHc
0.035058		0.290183	-0.0250666	0.102701	hipp	-0.0128941	0.005826	0.000217223	fd_133	-0.0287794	0.00432258	-0.0109778	0.00496381	-0.00926015	-0.000129354	Hippocampus
0.0299116	-0.00675184	0.093191	0.00180828	0.00332205	mOFC_fill_sim	-0.00178244	-0.00598452	-0.00462537	fd_108	-0.0667702	0.0381659	-0.00448705	0.0124006	0.00468237	0.00154948	mOFC
-0.0274593	-0.0268752	0.348742	0.00206666	0.0797873	yeo17_ifs	0.00634372	0.00662979	-0.000959064	fd_110	-0.0371617	0.0129201	-0.00968852	0.0127489	0.00279807	-0.01581	IFS
0.0207061	-0.00455915	0.359532	0.00938233	0.102345	yeo17_ifs	0.00492753	0.0106621	0.00281565	fd_126	-0.0458199	0.013302	-0.00902633	0.00614564	0.00413377	-0.00242156	IFS
0.0146879	-0.0146927	0.0896497	0.0102767	-0.00391401	mOFC_fill_sim	-0.00176953	-0.00152159	0.0150297	fd_107	-0.0604611	0.0434399	-0.00364275	-0.0103308	0.00260497	0.0111399	mOFC
-0.00468851	0.037641	0.125076	0.0192938	0.00187975	mOFC_fill_sim	0.00424928	-0.0151266	0.00186058	fd_141	-0.0598659	0.0195482	-0.00288793	0.00193363	-0.00448142	0.00649965	mOFC
-0.00060591	-0.0218446	0.329976	-0.00818968	0.0968239	para_sim	-0.00468934	0.00868266	0.00014094	fd_124	-0.0463188	0.013476	-0.00903866	0.00791171	-0.00844563	-0.00888626	PHc
-0.0172989	0.0143613	0.202652	0.00151622	0.0632761	peri_sim	0.0081289	0.000720536	0.00281002	fd_130	-0.048297	0.016459	-0.00533966	-0.000741367	0.00182205	-0.00201653	PRc
0.0647626	-0.0484835	0.388092	-0.0112178	0.0988866	yeo17_ifs	-0.00578894	0.00365054	0.0017718	fd_140	-0.0410268	0.0171135	-0.0101715	0.0115565	-0.00705436	-0.00931815	IFS
-0.100732	0.112391	0.295627	-0.0110933	0.0831643	yeo17_ifs	-0.0096171	0.00700123	0.00705691	fd_112	-0.0459129	0.0170909	-0.00508025	0.00692759	-0.000912221	0.00176896	IFS
0.0239703	-0.0273819	0.269488	0.00388376	0.117354	hipp	-0.000332466	0.00515853	0.011921	fd_107	-0.0413262	0.0140599	-0.00823188	-0.000923995	-0.000341241	0.00675393	Hippocampus
-0.0461911	0.0149088	0.136085	0.011466	0.00252918	mOFC_fill_sim	0.00673603	0.020043	-0.00349941	fd_114	-0.0549032	0.0288174	0.0028093	0.01305	0.0140171	0.00555629	mOFC
-0.023048	0.0526751	0.366363	0.00589302	0.0908511	para_sim	0.00293174	-0.00134427	-4.98502e-05	fd_117	-0.0442415	0.0193684	-0.00350806	0.00832797	-0.004304	-0.00299027	PHc
0.00471134	-0.0421314	0.260426	-0.0109946	0.0835166	para_sim	-0.0141465	0.00391101	0.00112308	fd_148	-0.041528	0.0145913	-0.00283573	0.00173966	-0.012118	0.00257735	PHc
0.0311004	-0.00583903	0.123294	0.0154945	-0.00165444	mOFC_fill_sim	0.00943183	-0.000699487	-0.00525603	fd_119	-0.0741455	0.0522053	0.00205752	0.00543664	0.00212714	0.0206151	mOFC
0.0312641		0.126454	-0.00309668	-0.000244843	mOFC_fill_sim	-0.00223311	-0.0131984	-0.00487377	fd_127	-0.00857784	0.00674457	0.00234065	0.00413241	0.000856476	-0.0157826	mOFC
0.0584732	-0.0362475	0.32424	-0.00610302	0.0930864	para_sim	-0.00234454	0.0143221	0.00612333	fd_129	-0.0476428	0.0157741	-0.00948495	-7.99795e-05	-0.00157758	0.000327758	PHc
0.0655075	-0.0112119	0.143578	0.0227421	-0.0026612	mOFC_fill_sim	0.00436808	-0.00494613	-0.00512328	fd_105	-0.0521595	0.0208456	-0.00359176	0.0125794	0.00994431	0.0110775	mOFC
0.000163979	0.0571547	0.449988	-0.0136488	0.110521	para_sim	0.0129061	0.00863465	0.00977223	fd_104	-0.0376397	0.00865571	-0.00793475	-0.00403732	-0.00203093	-0.00978069	PHc
-0.034803	-0.0146271	0.253618	-0.00300404	0.0968771	hipp	-0.017852	0.00474714	0.00315226	fd_148	-0.0436807	0.0147484	-0.00344443	-0.00195974	-0.0106174	-0.00432169	Hippocampus
-0.0278852	0.023716	0.0997354	0.00811582	-0.000314724	mOFC_fill_sim	0.00230532	0.00107853	-0.00464337	fd_136	-0.0581899	0.0333271	0.000943013	0.00755054	0.0027863	0.00248888	mOFC
-0.0387762	0.000258296	0.244092	-0.00653705	0.0750646	peri_sim	-0.000325386	0.00804909	0.00683737	fd_147	-0.0484781	0.0135739	-0.00527719	-0.00079389	-0.0061336	-0.00833926	PRc
-0.0134844	0.0233515	0.346415	0.00208912	0.0978027	hipp	-0.00332104	0.00283332	-0.00443995	fd_117	-0.0454369	0.0177106	-0.0054058	0.0145575	-0.00134637	-0.00480173	Hippocampus
0.0167218	-0.0212095	0.325352	-0.00966068	0.0797338	yeo17_ifs	0.0042779	0.00743001	0.00999185	fd_136	-0.0441311	0.00943279	-0.0073919	-0.0100138	0.000708429	-0.000606249	IFS
-0.00220823	-0.00190676	0.104867	0.00636079	-0.00257417	mOFC_fill_sim	0.00860769	-0.00478	0.00755265	fd_113	-0.0694358	0.0281743	0.000174039	-0.00650252	0.0162657	0.0200645	mOFC
0.0103737	-0.0641074	0.279029	0.0030993	0.0566979	peri_sim	-0.00512233	0.00156975	0.00608761	fd_115	-0.0554083	0.0180647	-0.00185548	-0.00371405	-0.0100242	0.00334646	PRc
0.139757		0.485369	-0.0257795	0.205979	hipp	-0.0237292	-0.0102216	0.0036486	fd_127	-0.0153805	0.00988158	-0.00992857	-0.0077096	-0.0146833	0.00877996	Hippocampus
-0.0269164	0.0417738	0.334322	-0.00753069	0.0979419	hipp	-0.00393977	0.0171953	0.00240519	fd_128	-0.0392465	0.00535999	-0.00852827	0.00869834	0.000197837	-0.0140297	Hippocampus
0.0188691	-0.0173424	0.100752	-0.0265441	-0.00417709	mOFC_fill_sim	0.00133994	-0.010094	-0.00157638	fd_135	-0.0740114	0.0491439	-0.00694102	0.00705396	0.00028033	-0.00955562	mOFC
-0.0121181	0.0336201	0.344697	-0.0143522	0.0889985	para_sim	0.0162711	0.002637	0.00640612	fd_119	-0.0488666	0.0249489	-0.00837869	-0.0028946	-0.00507312	-0.00528781	PHc
0.0193641	-0.0263098	0.0937706	-0.00521278	-0.00385359	mOFC_fill_sim	0.00766912	-0.0076216	-0.00468242	fd_148	-0.0673443	0.0359096	0.00429085	0.00265044	0.0093203	0.00534317	mOFC
-0.0534116	0.00987882	0.393346	-0.0127421	0.0961851	para_sim	0.0118217	0.00026266	-0.00188251	fd_123	-0.0390111	0.00762147	-0.0100783	0.0150927	-0.000424254	-0.00285168	PHc
-0.00841383	0.0105491	0.119259	-0.016854	-0.00129545	mOFC_fill_sim	-0.00372134	0.00716318	-0.00475577	fd_124	-0.0690311	0.0339727	-0.00416161	0.0169312	0.00356487	0.0122018	mOFC
-0.0691035	0.0237141	0.323925	-0.00790956	0.0802573	para_sim	-0.00383413	-0.00089999	0.000260375	fd_132	-0.043951	0.0166318	-0.00938104	0.00751158	-0.00130651	-0.0145029	PHc
-0.0278517	0.015409	0.263147	0.00403455	0.0728273	para_sim	0.00329337	0.00275023	0.00311457	fd_130	-0.0444153	0.0136409	-0.00379561	0.00529895	0.00119785	-0.0044512	PHc
0.0208465	-0.0165046	0.285319	-0.00797028	0.0820133	peri_sim	-0.00261268	0.00401041	0.00488882	fd_140	-0.0504576	0.0212273	-0.00903055	0.000660262	-0.00821442	-0.00381308	PRc
0.00613393	0.0684236	0.343197	-0.00119247	0.0919512	yeo17_ifs	-0.00325891	0.00346905	0.00367266	fd_108	-0.0387676	0.0115042	-0.0053406	0.00675479	0.00127424	-0.00494072	IFS
-0.0135296	0.00971043	0.305236	0.00061474	0.0818634	hipp	-0.00281989	0.0132961	9.15868e-05	fd_114	-0.040086	0.00882989	-0.00435633	0.0156496	0.00580872	-0.000659912	Hippocampus
0.0474514	-0.0512653	0.295398	0.0104221	0.0981074	hipp	-0.00133969	0.00291947	0.0050062	fd_137	-0.0337855	0.00965955	-0.00531951	0.00844038	-0.00728265	0.00418257	Hippocampus
0.0049418	0.00133618	0.361284	-0.00427726	0.0906593	yeo17_ifs	0.000266087	0.000343737	-0.00159445	fd_105	-0.0385112	0.0110664	-0.0091785	0.0098624	-0.0017406	-0.00310204	IFS
-0.0442309	-0.0282973	0.319654	0.00666919	0.0801236	peri_sim	0.00374898	0.0101804	-0.00817851	fd_110	-0.0400096	0.0163966	-0.01135	0.0223592	0.00118991	-0.000778329	PRc
0.0357236	0.0107054	0.305399	-0.00992497	0.117175	hipp	-0.0023252	0.00817485	-0.00382098	fd_122	-0.0389927	0.011288	-0.00697521	0.0160312	-0.00456655	-0.00464816	Hippocampus
0.000482286		0.237187	-0.00410111	0.0931258	peri_sim	-0.00157463	0.00601802	0.0042417	fd_133	-0.0316693	0.00489215	-0.00770837	-0.00219525	-0.00220423	-0.0040271	PRc
0.0065711	-0.0191868	0.0904671	-0.00953382	-0.00382827	mOFC_fill_sim	0.0025606	0.00102579	-0.000621886	fd_130	-0.0591382	0.031889	0.0042749	0.00302719	0.00877955	0.00577061	mOFC
-0.00125746	0.0518272	0.347478	0.00323143	0.0883819	hipp	-0.00554566	-0.00168183	0.00434025	fd_141	-0.0446518	0.0187054	-0.00756684	-0.00425106	-0.0111471	-0.00112825	Hippocampus
0.000652589	-0.0364017	0.366178	-0.00697702	0.100822	yeo17_ifs	-0.00371507	0.00757029	0.00314827	fd_118	-0.0349698	0.00938253	-0.00658563	0.0123289	-0.00493408	-0.00653283	IFS
-0.019702	0.0167252	0.359156	-0.0198634	0.0823486	yeo17_ifs	0.0116172	0.00318387	0.0092048	fd_119	-0.0442323	0.0211482	-0.00585319	-0.00453335	-0.00485166	-0.000438481	IFS
0.0614846	-0.00335043	0.286139	0.00137686	0.0686327	para_sim	0.0130283	-0.000736307	0.0116142	fd_113	-0.053715	0.0215022	0.00017439	-0.00807113	0.0113372	0.00802052	PHc
-0.0271287	0.0275139	0.299699	-0.0088595	0.0731671	peri_sim	0.00277072	0.0109693	-0.000684532	fd_128	-0.0427535	0.0107619	-0.00648242	0.0132116	-0.00323763	-0.00423997	PRc
-0.0494809	0.0491494	0.293129	-0.00151581	0.0910682	hipp	0.00140384	0.00351171	0.00332594	fd_130	-0.0421698	0.0129188	-0.00580578	0.00289615	-0.0036951	-0.00452965	Hippocampus
0.0100144	-0.0347238	0.0757933	-0.00892378	-0.00253493	mOFC_fill_sim	9.21357e-05	-0.00797622	-0.00204295	fd_109	-0.0484276	0.0244968	0.00202153	-0.00177674	-0.0035646	-0.0111386	mOFC
0.039207	-0.0431215	0.222848	0.0100926	0.0770523	peri_sim	-0.00411999	0.00316207	0.00671129	fd_107	-0.0451803	0.0203707	-0.00681407	0.00100821	-0.00242573	0.00601967	PRc
0.0405819	-0.0563762	0.331561	-0.00571108	0.0886146	yeo17_ifs	0.00729349	0.0109046	0.00197422	fd_129	-0.045348	0.0207701	-0.0107479	0.00392032	-0.00431088	7.08812e-05	IFS
0.0350963	-0.0135027	0.111892	-0.016211	-0.00240951	mOFC_fill_sim	0.0119361	-0.0179429	0.00276532	fd_104	-0.0687342	0.0371942	0.00309901	0.000796339	0.00322847	0.00282694	mOFC
0.0178446		0.0645526	0.00466239	0.00665405	mOFC_fill_sim	-0.00216467	0.00131624	-0.00400359	fd_133	-0.0219794	0.0227971	-0.00795445	0.00748723	-0.00439296	0.011857	mOFC
-0.0494216	-0.00305824	0.337938	-0.0109782	0.0812505	para_sim	0.00743717	0.014186	0.0063533	fd_147	-0.0453386	0.00806811	-0.00758445	0.00608365	-0.00104716	-0.0118477	PHc
0.0223541	0.0732719	0.35124	0.000600025	0.0835407	para_sim	0.0200295	0.0145157	-0.00212455	fd_138	-0.0450151	0.0105083	-0.00500973	0.0143418	-0.00482737	-0.00748729	PHc
-0.00362962	-0.0111659	0.248199	0.00921935	0.0683616	peri_sim	-0.00731418	0.00618639	0.00636114	fd_137	-0.0386419	0.0119038	-0.0048678	0.00686844	-0.00193096	-0.00691881	PRc
0.0121485	0.0486813	0.293148	-1.35404e-05	0.0752757	yeo17_ifs	0.0155	0.00165713	0.00507994	fd_113	-0.0452372	0.0224776	0.00120045	0.00187292	0.0159042	0.00692383	IFS
0.000915905	0.0367156	0.256657	-0.00131004	0.073959	peri_sim	0.00337337	0.00661774	0.00157149	fd_122	-0.0454579	0.0157603	-0.00397588	0.00690505	0.00394714	-0.00458038	PRc
-0.0129522	0.00733728	0.26018	-0.0146847	0.0758407	peri_sim	0.0110699	-0.00172716	0.00414107	fd_119	-0.0536118	0.0242561	-0.00519285	0.00299342	-0.004417	0.000885295	PRc
-0.0133853	0.0363752	0.380467	0.00695043	0.0901321	para_sim	-0.00612625	-0.000177601	0.0128976	fd_141	-0.043583	0.0153673	-0.00922287	-0.0164869	-0.00560723	-0.00595707	PHc
0.00108131	0.0212104	0.413588	-0.0198853	0.094121	yeo17_ifs	-0.00790326	0.00264247	0.0133489	fd_135	-0.0342753	0.013652	-0.00621254	-0.00275124	0.000312568	-0.00679468	IFS
-0.00993745	-0.00426777	0.1049	0.0112713	-0.00307684	mOFC_fill_sim	0.0148152	-0.00997458	0.00873925	fd_118	-0.0446114	0.0227881	0.00173255	0.0010912	0.0204075	-0.00195936	mOFC
0.0139178	0.00838071	0.252785	-0.00165725	0.0750647	peri_sim	0.00603034	0.00401593	0.00510991	fd_108	-0.0494077	0.0122481	-0.00590605	-0.00421437	-0.0075435	-0.00172657	PRc
0.0123914	0.0428583	0.388037	-0.0122022	0.106406	yeo17_ifs	0.0029778	0.00767112	-0.000194976	fd_124	-0.0373977	0.0160575	-0.00451866	0.0133028	-0.0010839	-0.00568588	IFS
-0.00035579	0.0233464	0.303007	-0.00230129	0.0835358	para_sim	0.00133908	-0.00172713	-0.00331838	fd_105	-0.0439619	0.0124533	-0.00652659	0.0105794	-0.00730597	-0.00618868	PHc
-0.035884	-0.0103018	0.35188	-0.0127947	0.110242	yeo17_ifs	0.0209043	0.0104283	0.00650282	fd_147	-0.0363441	0.00736869	-0.010491	0.00856642	0.000877052	-0.00727149	IFS
-0.0834923	0.01713	0.309832	-0.00398643	0.0785475	peri_sim	-0.00264139	-0.00145897	0.000233847	fd_132	-0.0444419	0.0164829	-0.00608775	0.00879063	-0.000472512	-0.0127965	PRc
0.025229	-0.0587897	0.35452	-0.000725148	0.10714	hipp	0.00204154	0.00708907	0.00440464	fd_118	-0.0349526	0.0113865	-0.00605276	0.0107893	-0.00472575	-0.00013231	Hippocampus
0.0310494	-0.0410129	0.343821	0.00147316	0.100624	para_sim	-0.000649686	0.00334119	0.00605777	fd_118	-0.0325907	0.0130788	-0.00752538	0.000585248	-0.0109792	-0.00483342	PHc
-0.04936	-0.0132368	0.34784	0.00960972	0.0846114	para_sim	0.00238244	0.00686016	0.00425137	fd_108	-0.0426911	0.0105642	-0.00803411	-0.00151198	-0.000207076	-0.00521507	PHc
0.0394365	-0.0139773	0.349646	-0.00101638	0.0814426	yeo17_ifs	0.0187925	0.0122195	0.00151377	fd_138	-0.0413435	0.0146548	-0.00633646	0.0119943	-8.22134e-05	-0.00833434	IFS
0.0339821	-0.0574866	0.252507	-0.0141115	0.0764174	hipp	-0.00452997	0.0123785	0.010066	fd_109	-0.0522205	0.0136603	-0.010377	-0.0119059	-0.00623093	-0.0112175	Hippocampus
-0.0146829	0.0416331	0.0998622	-0.0173363	0.000617943	mOFC_fill_sim	-0.00340979	0.00452009	-0.0028295	fd_112	-0.061072	0.0216991	0.000699468	0.0081148	0.000254581	0.000954935	mOFC
0.0349089	-0.0624319	0.366504	0.000197907	0.0912996	para_sim	-0.000115631	0.0012906	0.000250329	fd_115	-0.0479665	0.0162608	-0.00653356	0.00353121	-0.0144529	0.00199502	PHc
0.00773471	-0.0473068	0.254627	0.00673892	0.0545238	peri_sim	0.00125837	0.0149	-0.00133392	fd_114	-0.0478443	0.0120656	-0.00193942	0.0153105	0.00704436	-0.00690678	PRc
-0.00561953	0.00648145	0.336841	0.0185461	0.104269	hipp	-0.00308144	0.00988455	0.00205091	fd_126	-0.0506335	0.0122649	-0.0111588	0.00331129	0.00291926	-0.0102736	Hippocampus
-0.00782887	0.00562843	0.268542	0.000841842	0.0713572	yeo17_ifs	0.00644982	0.00186617	0.00370995	fd_130	-0.0442519	0.0136177	-0.00447839	0.0044542	0.00257952	-0.00550537	IFS
-0.0650636	0.0340664	0.407255	-0.0134451	0.102923	yeo17_ifs	0.0093399	0.000144818	-0.000728781	fd_123	-0.0368054	0.00830077	-0.0103747	0.0155591	-0.00338996	-0.010239	IFS
-0.0105137	0.0959716	0.299105	0.000735707	0.0681829	peri_sim	-0.00470676	-0.00363869	0.00540686	fd_141	-0.0502366	0.0167003	-0.00755481	-0.004745	-0.00868517	-0.000198493	PRc
0.0477222	-0.0853634	0.379799	0.00195264	0.0938747	hipp	-0.00552491	0.00196686	0.000941654	fd_115	-0.0471989	0.0122368	-0.00599617	0.00601153	-0.0127111	0.00129218	Hippocampus

## Sheet: Figure 6
condition	conjunction	corr	mask	run	sub	target_stim	roi
c_minus	double	-0.0326405	hipp	2	fd_104	place	Hippocampus
c_plus	single	0.0610674	hipp	3	fd_104	face	Hippocampus
c_minus	double	0.0874114	hipp	3	fd_104	face	Hippocampus
c_plus	single	0.015081	hipp	3	fd_104	face	Hippocampus
c_plus	single	0.0148911	hipp	2	fd_104	place	Hippocampus
c_minus	double	-0.0759393	hipp	2	fd_104	place	Hippocampus
c_plus	single	0.040119	hipp	3	fd_104	face	Hippocampus
c_plus	single	-0.0348597	hipp	2	fd_104	place	Hippocampus
c_minus	double	0.0258815	hipp	1	fd_104	body	Hippocampus
c_minus	double	0.000741305	hipp	2	fd_104	place	Hippocampus
c_minus	double	0.0678082	hipp	3	fd_104	face	Hippocampus
b_minus	single	0.0728158	hipp	1	fd_104	face	Hippocampus
c_plus	single	-0.0499174	hipp	2	fd_104	place	Hippocampus
c_minus	double	0.0406015	hipp	1	fd_104	body	Hippocampus
b_plus	double	0.00598462	hipp	1	fd_104	face	Hippocampus
c_minus	double	-0.00223338	hipp	2	fd_104	place	Hippocampus
c_minus	double	-0.0306211	hipp	3	fd_104	face	Hippocampus
c_plus	single	-0.0700869	hipp	2	fd_104	place	Hippocampus
b_plus	double	0.0284486	hipp	1	fd_104	face	Hippocampus
c_minus	double	-0.0299743	hipp	2	fd_104	place	Hippocampus
c_plus	single	0.0600969	hipp	3	fd_104	face	Hippocampus
c_minus	double	0.058927	hipp	1	fd_104	body	Hippocampus
b_plus	double	0.0206916	hipp	1	fd_104	face	Hippocampus
c_plus	single	0.01778	hipp	1	fd_104	body	Hippocampus
c_plus	single	0.0469209	hipp	1	fd_104	body	Hippocampus
b_minus	single	0.00731426	hipp	3	fd_104	place	Hippocampus
c_plus	single	0.0524929	hipp	1	fd_104	body	Hippocampus
c_minus	double	0.00671483	hipp	1	fd_104	body	Hippocampus
b_minus	single	-0.0956604	hipp	3	fd_104	place	Hippocampus
c_plus	single	0.044567	hipp	1	fd_104	body	Hippocampus
b_minus	single	0.0107292	hipp	1	fd_104	face	Hippocampus
c_minus	double	0.0420288	hipp	1	fd_104	body	Hippocampus
b_plus	double	0.064609	hipp	1	fd_104	face	Hippocampus
c_plus	single	0.0624057	hipp	1	fd_104	body	Hippocampus
b_minus	single	0.0722277	hipp	1	fd_104	face	Hippocampus
b_plus	double	0.0474487	hipp	1	fd_104	face	Hippocampus
b_plus	double	0.068354	hipp	3	fd_104	place	Hippocampus
b_plus	double	0.0708842	hipp	3	fd_104	place	Hippocampus
b_plus	double	0.0215535	hipp	2	fd_104	body	Hippocampus
b_minus	single	-0.045139	hipp	2	fd_104	body	Hippocampus
b_minus	single	0.0523363	hipp	3	fd_104	place	Hippocampus
b_plus	double	0.0363044	hipp	3	fd_104	place	Hippocampus
b_minus	single	-0.0508893	hipp	2	fd_104	body	Hippocampus
b_plus	double	0.00802667	hipp	3	fd_104	place	Hippocampus
b_plus	double	-0.0646048	hipp	2	fd_104	body	Hippocampus
b_minus	single	-0.0587055	hipp	2	fd_104	body	Hippocampus
b_plus	double	-0.00330025	hipp	2	fd_104	body	Hippocampus
c_minus	double	-0.0115495	hipp	3	fd_104	face	Hippocampus
b_minus	single	-0.111033	hipp	2	fd_104	body	Hippocampus
c_plus	single	0.0356152	hipp	2	fd_104	place	Hippocampus
b_minus	single	0.0158105	hipp	1	fd_104	face	Hippocampus
b_plus	double	-0.0247743	hipp	2	fd_104	body	Hippocampus
b_minus	single	-0.0299344	hipp	2	fd_104	body	Hippocampus
c_plus	single	-0.0188351	hipp	3	fd_104	face	Hippocampus
c_plus	single	0.000853908	hipp	2	fd_104	place	Hippocampus
b_plus	double	-0.0726854	hipp	2	fd_104	body	Hippocampus
c_plus	single	0.0741301	hipp	3	fd_104	face	Hippocampus
c_minus	double	-0.0517233	hipp	2	fd_104	place	Hippocampus
c_minus	double	-0.0389768	hipp	3	fd_104	face	Hippocampus
b_plus	double	0.0327531	hipp	3	fd_104	place	Hippocampus
c_minus	double	-0.00979919	hipp	2	fd_104	place	Hippocampus
c_minus	double	0.0393992	hipp	3	fd_104	face	Hippocampus
c_plus	single	0.044503	hipp	3	fd_104	face	Hippocampus
c_minus	double	-0.0185633	hipp	1	fd_104	body	Hippocampus
c_minus	double	-0.064511	hipp	2	fd_104	place	Hippocampus
c_minus	double	0.022211	hipp	3	fd_104	face	Hippocampus
c_plus	single	-0.00943751	hipp	2	fd_104	place	Hippocampus
c_minus	double	0.0545334	hipp	1	fd_104	body	Hippocampus
b_plus	double	0.0204394	hipp	1	fd_104	face	Hippocampus
c_minus	double	-0.0147986	hipp	2	fd_104	place	Hippocampus
c_minus	double	0.0125988	hipp	3	fd_104	face	Hippocampus
c_plus	single	-0.0501587	hipp	2	fd_104	place	Hippocampus
c_minus	double	0.0189828	hipp	1	fd_104	body	Hippocampus
b_plus	double	0.0635412	hipp	1	fd_104	face	Hippocampus
c_plus	single	-0.031821	hipp	3	fd_104	face	Hippocampus
c_plus	single	-0.126408	hipp	2	fd_104	place	Hippocampus
c_minus	double	-0.0435709	hipp	1	fd_104	body	Hippocampus
b_plus	double	0.0509145	hipp	1	fd_104	face	Hippocampus
c_minus	double	-0.0255072	hipp	2	fd_104	place	Hippocampus
c_plus	single	0.0315158	hipp	3	fd_104	face	Hippocampus
b_plus	double	0.025871	hipp	1	fd_104	face	Hippocampus
b_plus	double	0.0848942	hipp	3	fd_104	place	Hippocampus
b_minus	single	-0.0179741	hipp	3	fd_104	place	Hippocampus
c_plus	single	0.107918	hipp	1	fd_104	body	Hippocampus
c_minus	double	-0.0125389	hipp	1	fd_104	body	Hippocampus
b_minus	single	0.118729	hipp	3	fd_104	place	Hippocampus
b_minus	single	0.0544348	hipp	3	fd_104	place	Hippocampus
c_plus	single	0.0671324	hipp	1	fd_104	body	Hippocampus
b_minus	single	0.115854	hipp	1	fd_104	face	Hippocampus
b_plus	double	0.0852902	hipp	3	fd_104	place	Hippocampus
c_plus	single	0.00667387	hipp	1	fd_104	body	Hippocampus
b_minus	single	0.0596787	hipp	1	fd_104	face	Hippocampus
b_plus	double	0.0823738	hipp	1	fd_104	face	Hippocampus
c_plus	single	0.0454176	hipp	1	fd_104	body	Hippocampus
b_minus	single	0.0341292	hipp	1	fd_104	face	Hippocampus
b_minus	single	-0.0516764	hipp	2	fd_104	body	Hippocampus
b_minus	single	0.00534709	hipp	3	fd_104	place	Hippocampus
c_plus	single	0.0757938	hipp	1	fd_104	body	Hippocampus
b_plus	double	0.067112	hipp	3	fd_104	place	Hippocampus
b_plus	double	-0.00655887	hipp	2	fd_104	body	Hippocampus
b_minus	single	0.0311776	hipp	2	fd_104	body	Hippocampus
b_plus	double	0.0847849	hipp	3	fd_104	place	Hippocampus
b_minus	single	-0.00254404	hipp	3	fd_104	place	Hippocampus
b_plus	double	0.0727146	hipp	3	fd_104	place	Hippocampus
b_plus	double	-0.0644953	hipp	2	fd_104	body	Hippocampus
b_minus	single	-0.0904739	hipp	2	fd_104	body	Hippocampus
b_plus	double	-0.124064	hipp	2	fd_104	body	Hippocampus
b_minus	single	-0.112751	hipp	2	fd_104	body	Hippocampus
b_minus	single	0.0331166	hipp	3	fd_104	place	Hippocampus
b_minus	single	0.0525239	hipp	1	fd_104	face	Hippocampus
b_plus	double	-0.0360749	hipp	2	fd_104	body	Hippocampus
c_minus	double	-0.0269621	hipp	3	fd_104	face	Hippocampus
b_minus	single	-0.0432234	hipp	2	fd_104	body	Hippocampus
b_minus	single	0.112864	hipp	1	fd_104	face	Hippocampus
c_plus	single	0.00523021	hipp	2	fd_104	place	Hippocampus
b_minus	single	0.0989936	hipp	1	fd_104	face	Hippocampus
c_minus	double	-0.0210123	hipp	3	fd_104	face	Hippocampus
b_plus	double	-0.0531895	hipp	2	fd_104	body	Hippocampus
c_plus	single	0.0619088	hipp	3	fd_104	face	Hippocampus
b_minus	single	-0.0148184	hipp	3	fd_104	place	Hippocampus
c_minus	double	0.077594	hipp	2	fd_105	place	Hippocampus
c_plus	single	-0.0592895	hipp	3	fd_105	face	Hippocampus
c_minus	double	-0.124773	hipp	3	fd_105	face	Hippocampus
c_plus	single	0.0098392	hipp	3	fd_105	face	Hippocampus
c_plus	single	0.0763989	hipp	2	fd_105	place	Hippocampus
c_minus	double	0.153477	hipp	2	fd_105	place	Hippocampus
c_plus	single	0.00498105	hipp	3	fd_105	face	Hippocampus
c_plus	single	0.0270257	hipp	2	fd_105	place	Hippocampus
c_minus	double	0.0826625	hipp	1	fd_105	body	Hippocampus
c_minus	double	0.0301511	hipp	2	fd_105	place	Hippocampus
c_minus	double	-0.0173969	hipp	3	fd_105	face	Hippocampus
b_minus	single	0.0461364	hipp	1	fd_105	face	Hippocampus
c_plus	single	0.0458789	hipp	2	fd_105	place	Hippocampus
c_minus	double	-0.0135755	hipp	1	fd_105	body	Hippocampus
b_plus	double	0.0842302	hipp	1	fd_105	face	Hippocampus
c_minus	double	0.105107	hipp	2	fd_105	place	Hippocampus
c_minus	double	-0.0457329	hipp	3	fd_105	face	Hippocampus
c_plus	single	0.0271801	hipp	2	fd_105	place	Hippocampus
b_plus	double	0.040334	hipp	1	fd_105	face	Hippocampus
c_minus	double	0.0457443	hipp	2	fd_105	place	Hippocampus
c_plus	single	-0.0430428	hipp	3	fd_105	face	Hippocampus
c_minus	double	0.0224417	hipp	1	fd_105	body	Hippocampus
b_plus	double	0.0499212	hipp	1	fd_105	face	Hippocampus
c_plus	single	-0.0443911	hipp	1	fd_105	body	Hippocampus
c_plus	single	0.0085376	hipp	1	fd_105	body	Hippocampus
b_minus	single	-0.0575005	hipp	3	fd_105	place	Hippocampus
c_plus	single	-0.0349123	hipp	1	fd_105	body	Hippocampus
c_minus	double	-0.0404729	hipp	1	fd_105	body	Hippocampus
b_minus	single	0.00793746	hipp	3	fd_105	place	Hippocampus
c_plus	single	-0.0719741	hipp	1	fd_105	body	Hippocampus
b_minus	single	0.0335178	hipp	1	fd_105	face	Hippocampus
c_minus	double	-0.00557542	hipp	1	fd_105	body	Hippocampus
b_plus	double	0.0464279	hipp	1	fd_105	face	Hippocampus
c_plus	single	-0.0484415	hipp	1	fd_105	body	Hippocampus
b_minus	single	0.0533135	hipp	1	fd_105	face	Hippocampus
b_plus	double	0.0683438	hipp	1	fd_105	face	Hippocampus
b_plus	double	0.00371874	hipp	3	fd_105	place	Hippocampus
b_plus	double	0.0723149	hipp	3	fd_105	place	Hippocampus
b_plus	double	0.123704	hipp	2	fd_105	body	Hippocampus
b_minus	single	-0.0397423	hipp	2	fd_105	body	Hippocampus
b_minus	single	-0.0546037	hipp	3	fd_105	place	Hippocampus
b_plus	double	-0.0627739	hipp	3	fd_105	place	Hippocampus
b_minus	single	-0.0386263	hipp	2	fd_105	body	Hippocampus
b_plus	double	-0.0114798	hipp	3	fd_105	place	Hippocampus
b_plus	double	-0.0286103	hipp	2	fd_105	body	Hippocampus
b_minus	single	0.00955892	hipp	2	fd_105	body	Hippocampus
b_plus	double	0.00580317	hipp	2	fd_105	body	Hippocampus
c_minus	double	-0.104046	hipp	3	fd_105	face	Hippocampus
b_minus	single	0.0622039	hipp	2	fd_105	body	Hippocampus
c_plus	single	0.0584428	hipp	2	fd_105	place	Hippocampus
b_minus	single	0.0628272	hipp	1	fd_105	face	Hippocampus
b_plus	double	-0.0247851	hipp	2	fd_105	body	Hippocampus
b_minus	single	0.0456942	hipp	2	fd_105	body	Hippocampus
c_plus	single	-0.10246	hipp	3	fd_105	face	Hippocampus
c_plus	single	0.0751962	hipp	2	fd_105	place	Hippocampus
b_plus	double	0.00430836	hipp	2	fd_105	body	Hippocampus
c_plus	single	-0.0776958	hipp	3	fd_105	face	Hippocampus
c_minus	double	0.121004	hipp	2	fd_105	place	Hippocampus
c_minus	double	0.0806758	hipp	3	fd_105	face	Hippocampus
b_plus	double	-0.00677702	hipp	3	fd_105	place	Hippocampus
c_minus	double	0.0459688	hipp	2	fd_105	place	Hippocampus
c_minus	double	-0.0306245	hipp	3	fd_105	face	Hippocampus
c_plus	single	-0.0180643	hipp	3	fd_105	face	Hippocampus
c_minus	double	-0.0204224	hipp	1	fd_105	body	Hippocampus
c_minus	double	0.0145058	hipp	2	fd_105	place	Hippocampus
c_minus	double	-0.0462914	hipp	3	fd_105	face	Hippocampus
c_plus	single	0.0673683	hipp	2	fd_105	place	Hippocampus
c_minus	double	0.0687295	hipp	1	fd_105	body	Hippocampus
b_plus	double	0.0300022	hipp	1	fd_105	face	Hippocampus
c_minus	double	0.0905378	hipp	2	fd_105	place	Hippocampus
c_minus	double	-0.0285737	hipp	3	fd_105	face	Hippocampus
c_plus	single	0.0644471	hipp	2	fd_105	place	Hippocampus
c_minus	double	0.0397192	hipp	1	fd_105	body	Hippocampus
b_plus	double	0.0612714	hipp	1	fd_105	face	Hippocampus
c_plus	single	-0.0254275	hipp	3	fd_105	face	Hippocampus
c_plus	single	0.0255966	hipp	2	fd_105	place	Hippocampus
c_minus	double	-0.0179009	hipp	1	fd_105	body	Hippocampus
b_plus	double	0.0270742	hipp	1	fd_105	face	Hippocampus
c_minus	double	0.0816973	hipp	2	fd_105	place	Hippocampus
c_plus	single	-0.0913851	hipp	3	fd_105	face	Hippocampus
b_plus	double	-0.00165232	hipp	1	fd_105	face	Hippocampus
b_plus	double	0.0610981	hipp	3	fd_105	place	Hippocampus
b_minus	single	-0.0131948	hipp	3	fd_105	place	Hippocampus
c_plus	single	0.0243147	hipp	1	fd_105	body	Hippocampus
c_minus	double	0.00437472	hipp	1	fd_105	body	Hippocampus
b_minus	single	-0.066934	hipp	3	fd_105	place	Hippocampus
b_minus	single	-0.0361669	hipp	3	fd_105	place	Hippocampus
c_plus	single	0.0116647	hipp	1	fd_105	body	Hippocampus
b_minus	single	0.0787029	hipp	1	fd_105	face	Hippocampus
b_plus	double	-0.0407196	hipp	3	fd_105	place	Hippocampus
c_plus	single	0.00660755	hipp	1	fd_105	body	Hippocampus
b_minus	single	0.0539062	hipp	1	fd_105	face	Hippocampus
b_plus	double	0.0360716	hipp	1	fd_105	face	Hippocampus
c_plus	single	-0.0185659	hipp	1	fd_105	body	Hippocampus
b_minus	single	0.0794728	hipp	1	fd_105	face	Hippocampus
b_minus	single	0.0311746	hipp	2	fd_105	body	Hippocampus
b_minus	single	-0.0450711	hipp	3	fd_105	place	Hippocampus
c_plus	single	-0.00161713	hipp	1	fd_105	body	Hippocampus
b_plus	double	-0.00510883	hipp	3	fd_105	place	Hippocampus
b_plus	double	-0.0680368	hipp	2	fd_105	body	Hippocampus
b_minus	single	-0.00249265	hipp	2	fd_105	body	Hippocampus
b_plus	double	-0.0253201	hipp	3	fd_105	place	Hippocampus
b_minus	single	-0.0502497	hipp	3	fd_105	place	Hippocampus
b_plus	double	-0.0122888	hipp	3	fd_105	place	Hippocampus
b_plus	double	0.048415	hipp	2	fd_105	body	Hippocampus
b_minus	single	0.0429234	hipp	2	fd_105	body	Hippocampus
b_plus	double	-0.0142939	hipp	2	fd_105	body	Hippocampus
b_minus	single	0.0266269	hipp	2	fd_105	body	Hippocampus
b_minus	single	-0.0351887	hipp	3	fd_105	place	Hippocampus
b_minus	single	0.0389356	hipp	1	fd_105	face	Hippocampus
b_plus	double	0.0314983	hipp	2	fd_105	body	Hippocampus
c_minus	double	-0.0644958	hipp	3	fd_105	face	Hippocampus
b_minus	single	-0.0231078	hipp	2	fd_105	body	Hippocampus
b_minus	single	0.0296212	hipp	1	fd_105	face	Hippocampus
c_plus	single	0.0499064	hipp	2	fd_105	place	Hippocampus
b_minus	single	0.104131	hipp	1	fd_105	face	Hippocampus
c_minus	double	-0.0702706	hipp	3	fd_105	face	Hippocampus
b_plus	double	-0.10906	hipp	2	fd_105	body	Hippocampus
c_plus	single	-0.0655137	hipp	3	fd_105	face	Hippocampus
b_minus	single	-0.04336	hipp	3	fd_105	place	Hippocampus
c_minus	double	0.0631396	hipp	2	fd_107	place	Hippocampus
c_plus	single	0.00127185	hipp	3	fd_107	face	Hippocampus
c_minus	double	0.0467828	hipp	3	fd_107	face	Hippocampus
c_plus	single	-0.0619658	hipp	3	fd_107	face	Hippocampus
c_plus	single	-0.135644	hipp	2	fd_107	place	Hippocampus
c_minus	double	0.0751183	hipp	2	fd_107	place	Hippocampus
c_plus	single	-0.0119458	hipp	3	fd_107	face	Hippocampus
c_plus	single	-0.0676334	hipp	2	fd_107	place	Hippocampus
c_minus	double	-0.00914941	hipp	1	fd_107	body	Hippocampus
c_minus	double	0.0446491	hipp	2	fd_107	place	Hippocampus
c_minus	double	-0.0645498	hipp	3	fd_107	face	Hippocampus
b_minus	single	-0.00641637	hipp	1	fd_107	face	Hippocampus
c_plus	single	-0.0641511	hipp	2	fd_107	place	Hippocampus
c_minus	double	-0.000477322	hipp	1	fd_107	body	Hippocampus
b_plus	double	0.059237	hipp	1	fd_107	face	Hippocampus
c_minus	double	0.0358438	hipp	2	fd_107	place	Hippocampus
c_minus	double	0.00876639	hipp	3	fd_107	face	Hippocampus
c_plus	single	-0.0654725	hipp	2	fd_107	place	Hippocampus
b_plus	double	-0.0312698	hipp	1	fd_107	face	Hippocampus
c_minus	double	-0.0284688	hipp	2	fd_107	place	Hippocampus
c_plus	single	0.0313329	hipp	3	fd_107	face	Hippocampus
c_minus	double	-0.0152668	hipp	1	fd_107	body	Hippocampus
b_plus	double	0.0148945	hipp	1	fd_107	face	Hippocampus
c_plus	single	0.00526012	hipp	1	fd_107	body	Hippocampus
c_plus	single	0.0559583	hipp	1	fd_107	body	Hippocampus
b_minus	single	0.0598394	hipp	3	fd_107	place	Hippocampus
c_plus	single	0.0194354	hipp	1	fd_107	body	Hippocampus
c_minus	double	-0.0269068	hipp	1	fd_107	body	Hippocampus
b_minus	single	0.0513624	hipp	3	fd_107	place	Hippocampus
c_plus	single	0.00898741	hipp	1	fd_107	body	Hippocampus
b_minus	single	-0.0456256	hipp	1	fd_107	face	Hippocampus
c_minus	double	0.066884	hipp	1	fd_107	body	Hippocampus
b_plus	double	0.0683808	hipp	1	fd_107	face	Hippocampus
c_plus	single	0.0182014	hipp	1	fd_107	body	Hippocampus
b_minus	single	-0.0456752	hipp	1	fd_107	face	Hippocampus
b_plus	double	0.0740612	hipp	1	fd_107	face	Hippocampus
b_plus	double	0.0230814	hipp	3	fd_107	place	Hippocampus
b_plus	double	0.0967156	hipp	3	fd_107	place	Hippocampus
b_plus	double	-0.0357127	hipp	2	fd_107	body	Hippocampus
b_minus	single	-0.103032	hipp	2	fd_107	body	Hippocampus
b_minus	single	0.0375076	hipp	3	fd_107	place	Hippocampus
b_plus	double	0.0729172	hipp	3	fd_107	place	Hippocampus
b_minus	single	-0.0818836	hipp	2	fd_107	body	Hippocampus
b_plus	double	-0.019223	hipp	3	fd_107	place	Hippocampus
b_plus	double	0.0649045	hipp	2	fd_107	body	Hippocampus
b_minus	single	-0.0585468	hipp	2	fd_107	body	Hippocampus
b_plus	double	-0.0497763	hipp	2	fd_107	body	Hippocampus
c_minus	double	-0.0078244	hipp	3	fd_107	face	Hippocampus
b_minus	single	-0.0733681	hipp	2	fd_107	body	Hippocampus
c_plus	single	-0.0214809	hipp	2	fd_107	place	Hippocampus
b_minus	single	-0.030385	hipp	1	fd_107	face	Hippocampus
b_plus	double	-0.0688622	hipp	2	fd_107	body	Hippocampus
b_minus	single	0.0700865	hipp	2	fd_107	body	Hippocampus
c_plus	single	-0.0944764	hipp	3	fd_107	face	Hippocampus
c_plus	single	-0.111244	hipp	2	fd_107	place	Hippocampus
b_plus	double	-0.0396262	hipp	2	fd_107	body	Hippocampus
c_plus	single	-0.0318428	hipp	3	fd_107	face	Hippocampus
c_minus	double	0.0175587	hipp	2	fd_107	place	Hippocampus
c_minus	double	0.0147089	hipp	3	fd_107	face	Hippocampus
b_plus	double	0.017551	hipp	3	fd_107	place	Hippocampus
c_minus	double	-0.0330395	hipp	2	fd_107	place	Hippocampus
c_minus	double	-0.0765356	hipp	3	fd_107	face	Hippocampus
c_plus	single	0.0380075	hipp	3	fd_107	face	Hippocampus
c_minus	double	0.046048	hipp	1	fd_107	body	Hippocampus
c_minus	double	0.0526324	hipp	2	fd_107	place	Hippocampus
c_minus	double	0.0408847	hipp	3	fd_107	face	Hippocampus
c_plus	single	-0.0918489	hipp	2	fd_107	place	Hippocampus
c_minus	double	-0.0627101	hipp	1	fd_107	body	Hippocampus
b_plus	double	0.0701303	hipp	1	fd_107	face	Hippocampus
c_minus	double	0.114057	hipp	2	fd_107	place	Hippocampus
c_minus	double	0.0219262	hipp	3	fd_107	face	Hippocampus
c_plus	single	-0.0811488	hipp	2	fd_107	place	Hippocampus
c_minus	double	0.0642217	hipp	1	fd_107	body	Hippocampus
b_plus	double	0.0750554	hipp	1	fd_107	face	Hippocampus
c_plus	single	0.0232869	hipp	3	fd_107	face	Hippocampus
c_plus	single	-0.0278784	hipp	2	fd_107	place	Hippocampus
c_minus	double	0.00302156	hipp	1	fd_107	body	Hippocampus
b_plus	double	0.0440487	hipp	1	fd_107	face	Hippocampus
c_minus	double	0.0208187	hipp	2	fd_107	place	Hippocampus
c_plus	single	-0.0143248	hipp	3	fd_107	face	Hippocampus
b_plus	double	0.0603537	hipp	1	fd_107	face	Hippocampus
b_plus	double	0.066126	hipp	3	fd_107	place	Hippocampus
b_minus	single	0.0270165	hipp	3	fd_107	place	Hippocampus
c_plus	single	-0.0137344	hipp	1	fd_107	body	Hippocampus
c_minus	double	-0.0205471	hipp	1	fd_107	body	Hippocampus
b_minus	single	0.0751973	hipp	3	fd_107	place	Hippocampus
b_minus	single	0.0443212	hipp	3	fd_107	place	Hippocampus
c_plus	single	0.0218756	hipp	1	fd_107	body	Hippocampus
b_minus	single	0.0289243	hipp	1	fd_107	face	Hippocampus
b_plus	double	0.0196979	hipp	3	fd_107	place	Hippocampus
c_plus	single	-0.033411	hipp	1	fd_107	body	Hippocampus
b_minus	single	-0.0106975	hipp	1	fd_107	face	Hippocampus
b_plus	double	0.0261989	hipp	1	fd_107	face	Hippocampus
c_plus	single	-0.00555327	hipp	1	fd_107	body	Hippocampus
b_minus	single	-0.0120663	hipp	1	fd_107	face	Hippocampus
b_minus	single	-0.0631263	hipp	2	fd_107	body	Hippocampus
b_minus	single	0.00963725	hipp	3	fd_107	place	Hippocampus
c_plus	single	-0.0195665	hipp	1	fd_107	body	Hippocampus
b_plus	double	0.0206303	hipp	3	fd_107	place	Hippocampus
b_plus	double	-0.0028008	hipp	2	fd_107	body	Hippocampus
b_minus	single	-0.0090939	hipp	2	fd_107	body	Hippocampus
b_plus	double	0.0500183	hipp	3	fd_107	place	Hippocampus
b_minus	single	0.0314275	hipp	3	fd_107	place	Hippocampus
b_plus	double	0.0703675	hipp	3	fd_107	place	Hippocampus
b_plus	double	-0.0248129	hipp	2	fd_107	body	Hippocampus
b_minus	single	-0.0248103	hipp	2	fd_107	body	Hippocampus
b_plus	double	0.0131261	hipp	2	fd_107	body	Hippocampus
b_minus	single	-0.147313	hipp	2	fd_107	body	Hippocampus
b_minus	single	0.0451709	hipp	3	fd_107	place	Hippocampus
b_minus	single	0.0385317	hipp	1	fd_107	face	Hippocampus
b_plus	double	-0.0273208	hipp	2	fd_107	body	Hippocampus
c_minus	double	-0.0590855	hipp	3	fd_107	face	Hippocampus
b_minus	single	-0.0732503	hipp	2	fd_107	body	Hippocampus
b_minus	single	-0.0234065	hipp	1	fd_107	face	Hippocampus
c_plus	single	-0.0816952	hipp	2	fd_107	place	Hippocampus
b_minus	single	-0.00357074	hipp	1	fd_107	face	Hippocampus
c_minus	double	-0.0473756	hipp	3	fd_107	face	Hippocampus
b_plus	double	-0.0503598	hipp	2	fd_107	body	Hippocampus
c_plus	single	-0.0688744	hipp	3	fd_107	face	Hippocampus
b_minus	single	0.0171523	hipp	3	fd_107	place	Hippocampus
c_minus	double	0.0350421	hipp	2	fd_108	place	Hippocampus
c_plus	single	0.000195242	hipp	3	fd_108	face	Hippocampus
c_minus	double	-0.0658993	hipp	3	fd_108	face	Hippocampus
c_plus	single	0.0303553	hipp	3	fd_108	face	Hippocampus
c_plus	single	0.0411325	hipp	2	fd_108	place	Hippocampus
c_minus	double	0.00770197	hipp	2	fd_108	place	Hippocampus
c_plus	single	0.0106237	hipp	3	fd_108	face	Hippocampus
c_plus	single	0.0688114	hipp	2	fd_108	place	Hippocampus
c_minus	double	-0.0106095	hipp	1	fd_108	body	Hippocampus
c_minus	double	0.0532407	hipp	2	fd_108	place	Hippocampus
c_minus	double	-0.02093	hipp	3	fd_108	face	Hippocampus
b_minus	single	-0.0582694	hipp	1	fd_108	face	Hippocampus
c_plus	single	0.0325029	hipp	2	fd_108	place	Hippocampus
c_minus	double	0.0160527	hipp	1	fd_108	body	Hippocampus
b_plus	double	0.0176905	hipp	1	fd_108	face	Hippocampus
c_minus	double	-0.00841363	hipp	2	fd_108	place	Hippocampus
c_minus	double	-0.040422	hipp	3	fd_108	face	Hippocampus
c_plus	single	0.048162	hipp	2	fd_108	place	Hippocampus
b_plus	double	-0.0420337	hipp	1	fd_108	face	Hippocampus
c_minus	double	0.0809959	hipp	2	fd_108	place	Hippocampus
c_plus	single	-0.00946762	hipp	3	fd_108	face	Hippocampus
c_minus	double	0.0642207	hipp	1	fd_108	body	Hippocampus
b_plus	double	-0.00625596	hipp	1	fd_108	face	Hippocampus
c_plus	single	0.0334074	hipp	1	fd_108	body	Hippocampus
c_plus	single	0.0147467	hipp	1	fd_108	body	Hippocampus
b_minus	single	-0.0254605	hipp	3	fd_108	place	Hippocampus
c_plus	single	-0.0431565	hipp	1	fd_108	body	Hippocampus
c_minus	double	0.0911543	hipp	1	fd_108	body	Hippocampus
b_minus	single	-0.00499625	hipp	3	fd_108	place	Hippocampus
c_plus	single	0.0158844	hipp	1	fd_108	body	Hippocampus
b_minus	single	-0.0106833	hipp	1	fd_108	face	Hippocampus
c_minus	double	-0.0170737	hipp	1	fd_108	body	Hippocampus
b_plus	double	-0.0503939	hipp	1	fd_108	face	Hippocampus
c_plus	single	0.00557883	hipp	1	fd_108	body	Hippocampus
b_minus	single	-0.0640684	hipp	1	fd_108	face	Hippocampus
b_plus	double	-0.00877541	hipp	1	fd_108	face	Hippocampus
b_plus	double	0.0649906	hipp	3	fd_108	place	Hippocampus
b_plus	double	-0.0298318	hipp	3	fd_108	place	Hippocampus
b_plus	double	-0.0114327	hipp	2	fd_108	body	Hippocampus
b_minus	single	0.0492891	hipp	2	fd_108	body	Hippocampus
b_minus	single	-0.0257517	hipp	3	fd_108	place	Hippocampus
b_plus	double	-0.038428	hipp	3	fd_108	place	Hippocampus
b_minus	single	0.0167877	hipp	2	fd_108	body	Hippocampus
b_plus	double	-0.0498931	hipp	3	fd_108	place	Hippocampus
b_plus	double	-0.0201452	hipp	2	fd_108	body	Hippocampus
b_minus	single	0.0188563	hipp	2	fd_108	body	Hippocampus
b_plus	double	0.0377066	hipp	2	fd_108	body	Hippocampus
c_minus	double	-0.0215179	hipp	3	fd_108	face	Hippocampus
b_minus	single	-0.0176712	hipp	2	fd_108	body	Hippocampus
c_plus	single	0.0167231	hipp	2	fd_108	place	Hippocampus
b_minus	single	-0.0726539	hipp	1	fd_108	face	Hippocampus
b_plus	double	0.0121085	hipp	2	fd_108	body	Hippocampus
b_minus	single	0.0191355	hipp	2	fd_108	body	Hippocampus
c_plus	single	0.0203136	hipp	3	fd_108	face	Hippocampus
c_plus	single	0.0113399	hipp	2	fd_108	place	Hippocampus
b_plus	double	-0.00522264	hipp	2	fd_108	body	Hippocampus
c_plus	single	0.0897703	hipp	3	fd_108	face	Hippocampus
c_minus	double	-0.0111444	hipp	2	fd_108	place	Hippocampus
c_minus	double	0.0322164	hipp	3	fd_108	face	Hippocampus
b_plus	double	-0.0773823	hipp	3	fd_108	place	Hippocampus
c_minus	double	0.0843597	hipp	2	fd_108	place	Hippocampus
c_minus	double	0.00593212	hipp	3	fd_108	face	Hippocampus
c_plus	single	-0.0113075	hipp	3	fd_108	face	Hippocampus
c_minus	double	0.0126927	hipp	1	fd_108	body	Hippocampus
c_minus	double	0.0963819	hipp	2	fd_108	place	Hippocampus
c_minus	double	-0.0851361	hipp	3	fd_108	face	Hippocampus
c_plus	single	0.0173891	hipp	2	fd_108	place	Hippocampus
c_minus	double	-0.0191004	hipp	1	fd_108	body	Hippocampus
b_plus	double	0.0173239	hipp	1	fd_108	face	Hippocampus
c_minus	double	0.0585468	hipp	2	fd_108	place	Hippocampus
c_minus	double	0.0172153	hipp	3	fd_108	face	Hippocampus
c_plus	single	-0.030087	hipp	2	fd_108	place	Hippocampus
c_minus	double	0.038507	hipp	1	fd_108	body	Hippocampus
b_plus	double	0.0507331	hipp	1	fd_108	face	Hippocampus
c_plus	single	0.00273965	hipp	3	fd_108	face	Hippocampus
c_plus	single	0.025228	hipp	2	fd_108	place	Hippocampus
c_minus	double	0.0778039	hipp	1	fd_108	body	Hippocampus
b_plus	double	0.00840288	hipp	1	fd_108	face	Hippocampus
c_minus	double	-0.02379	hipp	2	fd_108	place	Hippocampus
c_plus	single	0.0131141	hipp	3	fd_108	face	Hippocampus
b_plus	double	0.0191581	hipp	1	fd_108	face	Hippocampus
b_plus	double	-0.0823154	hipp	3	fd_108	place	Hippocampus
b_minus	single	0.0524445	hipp	3	fd_108	place	Hippocampus
c_plus	single	-0.045666	hipp	1	fd_108	body	Hippocampus
c_minus	double	0.0974038	hipp	1	fd_108	body	Hippocampus
b_minus	single	-0.0330054	hipp	3	fd_108	place	Hippocampus
b_minus	single	-0.00727015	hipp	3	fd_108	place	Hippocampus
c_plus	single	-0.0285873	hipp	1	fd_108	body	Hippocampus
b_minus	single	-0.00559468	hipp	1	fd_108	face	Hippocampus
b_plus	double	-0.0243906	hipp	3	fd_108	place	Hippocampus
c_plus	single	0.00809591	hipp	1	fd_108	body	Hippocampus
b_minus	single	-0.0240368	hipp	1	fd_108	face	Hippocampus
b_plus	double	-0.0133851	hipp	1	fd_108	face	Hippocampus
c_plus	single	0.072955	hipp	1	fd_108	body	Hippocampus
b_minus	single	0.0466026	hipp	1	fd_108	face	Hippocampus
b_minus	single	0.0809291	hipp	2	fd_108	body	Hippocampus
b_minus	single	-0.00137382	hipp	3	fd_108	place	Hippocampus
c_plus	single	-0.0520536	hipp	1	fd_108	body	Hippocampus
b_plus	double	0.0102785	hipp	3	fd_108	place	Hippocampus
b_plus	double	0.0288281	hipp	2	fd_108	body	Hippocampus
b_minus	single	0.0641421	hipp	2	fd_108	body	Hippocampus
b_plus	double	-0.0542786	hipp	3	fd_108	place	Hippocampus
b_minus	single	0.0443132	hipp	3	fd_108	place	Hippocampus
b_plus	double	-0.0207706	hipp	3	fd_108	place	Hippocampus
b_plus	double	0.0454554	hipp	2	fd_108	body	Hippocampus
b_minus	single	0.024547	hipp	2	fd_108	body	Hippocampus
b_plus	double	0.0634305	hipp	2	fd_108	body	Hippocampus
b_minus	single	-0.022634	hipp	2	fd_108	body	Hippocampus
b_minus	single	0.0351463	hipp	3	fd_108	place	Hippocampus
b_minus	single	0.0423747	hipp	1	fd_108	face	Hippocampus
b_plus	double	-0.00158956	hipp	2	fd_108	body	Hippocampus
c_minus	double	-0.0414939	hipp	3	fd_108	face	Hippocampus
b_minus	single	0.0688155	hipp	2	fd_108	body	Hippocampus
b_minus	single	0.00152476	hipp	1	fd_108	face	Hippocampus
c_plus	single	0.0259095	hipp	2	fd_108	place	Hippocampus
b_minus	single	-0.0706619	hipp	1	fd_108	face	Hippocampus
c_minus	double	-0.0981309	hipp	3	fd_108	face	Hippocampus
b_plus	double	0.0731113	hipp	2	fd_108	body	Hippocampus
c_plus	single	0.01844	hipp	3	fd_108	face	Hippocampus
b_minus	single	-0.0456903	hipp	3	fd_108	place	Hippocampus
c_minus	double	-0.00445723	hipp	2	fd_109	place	Hippocampus
c_plus	single	0.0575749	hipp	3	fd_109	face	Hippocampus
c_minus	double	0.0505833	hipp	3	fd_109	face	Hippocampus
c_plus	single	0.0233771	hipp	3	fd_109	face	Hippocampus
c_plus	single	0.109342	hipp	2	fd_109	place	Hippocampus
c_minus	double	0.0122313	hipp	2	fd_109	place	Hippocampus
c_plus	single	0.0383358	hipp	3	fd_109	face	Hippocampus
c_plus	single	0.00806867	hipp	2	fd_109	place	Hippocampus
c_minus	double	-0.0410763	hipp	1	fd_109	body	Hippocampus
c_minus	double	0.0377361	hipp	2	fd_109	place	Hippocampus
c_minus	double	-0.0230112	hipp	3	fd_109	face	Hippocampus
b_minus	single	0.0566014	hipp	1	fd_109	face	Hippocampus
c_plus	single	0.0070567	hipp	2	fd_109	place	Hippocampus
c_minus	double	0.0227835	hipp	1	fd_109	body	Hippocampus
b_plus	double	-0.00158599	hipp	1	fd_109	face	Hippocampus
c_minus	double	0.0107348	hipp	2	fd_109	place	Hippocampus
c_minus	double	0.0875185	hipp	3	fd_109	face	Hippocampus
c_plus	single	-0.023034	hipp	2	fd_109	place	Hippocampus
b_plus	double	-0.0380337	hipp	1	fd_109	face	Hippocampus
c_minus	double	0.0583896	hipp	2	fd_109	place	Hippocampus
c_plus	single	0.0421198	hipp	3	fd_109	face	Hippocampus
c_minus	double	-0.0331622	hipp	1	fd_109	body	Hippocampus
b_plus	double	-0.0230518	hipp	1	fd_109	face	Hippocampus
c_plus	single	0.0527051	hipp	1	fd_109	body	Hippocampus
c_plus	single	-0.0634594	hipp	1	fd_109	body	Hippocampus
b_minus	single	-0.0788637	hipp	3	fd_109	place	Hippocampus
c_plus	single	-0.00285212	hipp	1	fd_109	body	Hippocampus
c_minus	double	0.0185829	hipp	1	fd_109	body	Hippocampus
b_minus	single	0.0381546	hipp	3	fd_109	place	Hippocampus
c_plus	single	0.033586	hipp	1	fd_109	body	Hippocampus
b_minus	single	0.0123896	hipp	1	fd_109	face	Hippocampus
c_minus	double	0.0243896	hipp	1	fd_109	body	Hippocampus
b_plus	double	0.0414762	hipp	1	fd_109	face	Hippocampus
c_plus	single	0.0486435	hipp	1	fd_109	body	Hippocampus
b_minus	single	0.0287091	hipp	1	fd_109	face	Hippocampus
b_plus	double	0.0147872	hipp	1	fd_109	face	Hippocampus
b_plus	double	-0.0108177	hipp	3	fd_109	place	Hippocampus
b_plus	double	0.0706771	hipp	3	fd_109	place	Hippocampus
b_plus	double	0.0679853	hipp	2	fd_109	body	Hippocampus
b_minus	single	0.0565084	hipp	2	fd_109	body	Hippocampus
b_minus	single	-0.0176452	hipp	3	fd_109	place	Hippocampus
b_plus	double	-0.0446233	hipp	3	fd_109	place	Hippocampus
b_minus	single	0.0421221	hipp	2	fd_109	body	Hippocampus
b_plus	double	0.0195493	hipp	3	fd_109	place	Hippocampus
b_plus	double	0.0462803	hipp	2	fd_109	body	Hippocampus
b_minus	single	0.0462737	hipp	2	fd_109	body	Hippocampus
b_plus	double	0.0777677	hipp	2	fd_109	body	Hippocampus
c_minus	double	0.0259995	hipp	3	fd_109	face	Hippocampus
b_minus	single	0.000704027	hipp	2	fd_109	body	Hippocampus
c_plus	single	-0.096239	hipp	2	fd_109	place	Hippocampus
b_minus	single	-0.0283007	hipp	1	fd_109	face	Hippocampus
b_plus	double	0.121963	hipp	2	fd_109	body	Hippocampus
b_minus	single	0.0539977	hipp	2	fd_109	body	Hippocampus
c_plus	single	0.0865373	hipp	3	fd_109	face	Hippocampus
c_plus	single	0.0367828	hipp	2	fd_109	place	Hippocampus
b_plus	double	0.0889405	hipp	2	fd_109	body	Hippocampus
c_plus	single	0.0185362	hipp	3	fd_109	face	Hippocampus
c_minus	double	-0.00705444	hipp	2	fd_109	place	Hippocampus
c_minus	double	0.017266	hipp	3	fd_109	face	Hippocampus
b_plus	double	0.0373817	hipp	3	fd_109	place	Hippocampus
c_minus	double	0.0477784	hipp	2	fd_109	place	Hippocampus
c_minus	double	0.0590985	hipp	3	fd_109	face	Hippocampus
c_plus	single	-0.0439456	hipp	3	fd_109	face	Hippocampus
c_minus	double	-0.0773716	hipp	1	fd_109	body	Hippocampus
c_minus	double	-0.0510985	hipp	2	fd_109	place	Hippocampus
c_minus	double	0.055563	hipp	3	fd_109	face	Hippocampus
c_plus	single	0.0679118	hipp	2	fd_109	place	Hippocampus
c_minus	double	0.0210496	hipp	1	fd_109	body	Hippocampus
b_plus	double	0.0284864	hipp	1	fd_109	face	Hippocampus
c_minus	double	-0.0636352	hipp	2	fd_109	place	Hippocampus
c_minus	double	0.0124844	hipp	3	fd_109	face	Hippocampus
c_plus	single	0.032948	hipp	2	fd_109	place	Hippocampus
c_minus	double	0.0610219	hipp	1	fd_109	body	Hippocampus
b_plus	double	-0.00495385	hipp	1	fd_109	face	Hippocampus
c_plus	single	0.0516829	hipp	3	fd_109	face	Hippocampus
c_plus	single	0.0362541	hipp	2	fd_109	place	Hippocampus
c_minus	double	-0.0138318	hipp	1	fd_109	body	Hippocampus
b_plus	double	0.0335784	hipp	1	fd_109	face	Hippocampus
c_minus	double	-0.0520805	hipp	2	fd_109	place	Hippocampus
c_plus	single	0.0443789	hipp	3	fd_109	face	Hippocampus
b_plus	double	0.0521452	hipp	1	fd_109	face	Hippocampus
b_plus	double	0.0190141	hipp	3	fd_109	place	Hippocampus
b_minus	single	0.0672483	hipp	3	fd_109	place	Hippocampus
c_plus	single	-0.0120932	hipp	1	fd_109	body	Hippocampus
c_minus	double	0.00246983	hipp	1	fd_109	body	Hippocampus
b_minus	single	0.0526797	hipp	3	fd_109	place	Hippocampus
b_minus	single	0.056024	hipp	3	fd_109	place	Hippocampus
c_plus	single	-0.0579154	hipp	1	fd_109	body	Hippocampus
b_minus	single	-0.0277653	hipp	1	fd_109	face	Hippocampus
b_plus	double	0.017745	hipp	3	fd_109	place	Hippocampus
c_plus	single	-0.0473381	hipp	1	fd_109	body	Hippocampus
b_minus	single	0.0349318	hipp	1	fd_109	face	Hippocampus
b_plus	double	-0.0032721	hipp	1	fd_109	face	Hippocampus
c_plus	single	0.00109362	hipp	1	fd_109	body	Hippocampus
b_minus	single	-0.00514799	hipp	1	fd_109	face	Hippocampus
b_minus	single	0.0739249	hipp	2	fd_109	body	Hippocampus
b_minus	single	-0.00171289	hipp	3	fd_109	place	Hippocampus
c_plus	single	0.0180252	hipp	1	fd_109	body	Hippocampus
b_plus	double	-0.00968825	hipp	3	fd_109	place	Hippocampus
b_plus	double	0.111149	hipp	2	fd_109	body	Hippocampus
b_minus	single	0.0354726	hipp	2	fd_109	body	Hippocampus
b_plus	double	0.0541449	hipp	3	fd_109	place	Hippocampus
b_minus	single	-0.0213737	hipp	3	fd_109	place	Hippocampus
b_plus	double	0.0494344	hipp	3	fd_109	place	Hippocampus
b_plus	double	0.0332316	hipp	2	fd_109	body	Hippocampus
b_minus	single	0.0276044	hipp	2	fd_109	body	Hippocampus
b_plus	double	0.0509575	hipp	2	fd_109	body	Hippocampus
b_minus	single	0.00711614	hipp	2	fd_109	body	Hippocampus
b_minus	single	-0.0237279	hipp	3	fd_109	place	Hippocampus
b_minus	single	-0.053572	hipp	1	fd_109	face	Hippocampus
b_plus	double	0.100602	hipp	2	fd_109	body	Hippocampus
c_minus	double	0.0404503	hipp	3	fd_109	face	Hippocampus
b_minus	single	0.0777926	hipp	2	fd_109	body	Hippocampus
b_minus	single	0.0145908	hipp	1	fd_109	face	Hippocampus
c_plus	single	-0.0575905	hipp	2	fd_109	place	Hippocampus
b_minus	single	0.0566142	hipp	1	fd_109	face	Hippocampus
c_minus	double	0.0375787	hipp	3	fd_109	face	Hippocampus
b_plus	double	0.0739149	hipp	2	fd_109	body	Hippocampus
c_plus	single	0.0779203	hipp	3	fd_109	face	Hippocampus
b_minus	single	-0.0321121	hipp	3	fd_109	place	Hippocampus
c_minus	double	-0.0803312	hipp	2	fd_110	place	Hippocampus
c_plus	single	0.0400539	hipp	3	fd_110	face	Hippocampus
c_minus	double	0.0479689	hipp	3	fd_110	face	Hippocampus
c_plus	single	0.0147539	hipp	3	fd_110	face	Hippocampus
c_plus	single	-0.013161	hipp	2	fd_110	place	Hippocampus
c_minus	double	0.040944	hipp	2	fd_110	place	Hippocampus
c_plus	single	0.0405498	hipp	3	fd_110	face	Hippocampus
c_plus	single	-0.0230233	hipp	2	fd_110	place	Hippocampus
c_minus	double	0.0205661	hipp	1	fd_110	body	Hippocampus
c_minus	double	0.0487491	hipp	2	fd_110	place	Hippocampus
c_minus	double	0.0305161	hipp	3	fd_110	face	Hippocampus
b_minus	single	-0.00477611	hipp	1	fd_110	face	Hippocampus
c_plus	single	-0.0115477	hipp	2	fd_110	place	Hippocampus
c_minus	double	0.0246205	hipp	1	fd_110	body	Hippocampus
b_plus	double	0.071574	hipp	1	fd_110	face	Hippocampus
c_minus	double	-0.0475842	hipp	2	fd_110	place	Hippocampus
c_minus	double	0.0282957	hipp	3	fd_110	face	Hippocampus
c_plus	single	0.049548	hipp	2	fd_110	place	Hippocampus
b_plus	double	0.0747348	hipp	1	fd_110	face	Hippocampus
c_minus	double	0.0119704	hipp	2	fd_110	place	Hippocampus
c_plus	single	-0.0398364	hipp	3	fd_110	face	Hippocampus
c_minus	double	-0.00687703	hipp	1	fd_110	body	Hippocampus
b_plus	double	0.0665411	hipp	1	fd_110	face	Hippocampus
c_plus	single	0.039428	hipp	1	fd_110	body	Hippocampus
c_plus	single	0.0951044	hipp	1	fd_110	body	Hippocampus
b_minus	single	0.0789492	hipp	3	fd_110	place	Hippocampus
c_plus	single	0.108817	hipp	1	fd_110	body	Hippocampus
c_minus	double	-0.0108122	hipp	1	fd_110	body	Hippocampus
b_minus	single	-0.0237467	hipp	3	fd_110	place	Hippocampus
c_plus	single	0.0483804	hipp	1	fd_110	body	Hippocampus
b_minus	single	0.0323449	hipp	1	fd_110	face	Hippocampus
c_minus	double	0.0216848	hipp	1	fd_110	body	Hippocampus
b_plus	double	-0.0278227	hipp	1	fd_110	face	Hippocampus
c_plus	single	0.0995186	hipp	1	fd_110	body	Hippocampus
b_minus	single	0.0148095	hipp	1	fd_110	face	Hippocampus
b_plus	double	0.122757	hipp	1	fd_110	face	Hippocampus
b_plus	double	0.0126341	hipp	3	fd_110	place	Hippocampus
b_plus	double	-0.0630291	hipp	3	fd_110	place	Hippocampus
b_plus	double	0.00906686	hipp	2	fd_110	body	Hippocampus
b_minus	single	-0.0826014	hipp	2	fd_110	body	Hippocampus
b_minus	single	-0.0477962	hipp	3	fd_110	place	Hippocampus
b_plus	double	-0.0551361	hipp	3	fd_110	place	Hippocampus
b_minus	single	-0.0399547	hipp	2	fd_110	body	Hippocampus
b_plus	double	-0.0599514	hipp	3	fd_110	place	Hippocampus
b_plus	double	-0.0410921	hipp	2	fd_110	body	Hippocampus
b_minus	single	0.00659967	hipp	2	fd_110	body	Hippocampus
b_plus	double	-0.00247748	hipp	2	fd_110	body	Hippocampus
c_minus	double	0.0581965	hipp	3	fd_110	face	Hippocampus
b_minus	single	-0.0541706	hipp	2	fd_110	body	Hippocampus
c_plus	single	-0.0279712	hipp	2	fd_110	place	Hippocampus
b_minus	single	-0.00985495	hipp	1	fd_110	face	Hippocampus
b_plus	double	-0.0567342	hipp	2	fd_110	body	Hippocampus
b_minus	single	-0.0214406	hipp	2	fd_110	body	Hippocampus
c_plus	single	-0.000431439	hipp	3	fd_110	face	Hippocampus
c_plus	single	-0.0772296	hipp	2	fd_110	place	Hippocampus
b_plus	double	0.0344453	hipp	2	fd_110	body	Hippocampus
c_plus	single	0.0995213	hipp	3	fd_110	face	Hippocampus
c_minus	double	0.0258425	hipp	2	fd_110	place	Hippocampus
c_minus	double	0.043632	hipp	3	fd_110	face	Hippocampus
b_plus	double	-0.0813015	hipp	3	fd_110	place	Hippocampus
c_minus	double	0.0438719	hipp	2	fd_110	place	Hippocampus
c_minus	double	0.0714504	hipp	3	fd_110	face	Hippocampus
c_plus	single	0.0801628	hipp	3	fd_110	face	Hippocampus
c_minus	double	0.0552799	hipp	1	fd_110	body	Hippocampus
c_minus	double	0.0484885	hipp	2	fd_110	place	Hippocampus
c_minus	double	0.0384437	hipp	3	fd_110	face	Hippocampus
c_plus	single	-0.0447685	hipp	2	fd_110	place	Hippocampus
c_minus	double	-0.00655724	hipp	1	fd_110	body	Hippocampus
b_plus	double	0.108066	hipp	1	fd_110	face	Hippocampus
c_minus	double	0.1094	hipp	2	fd_110	place	Hippocampus
c_minus	double	0.057184	hipp	3	fd_110	face	Hippocampus
c_plus	single	-0.0611573	hipp	2	fd_110	place	Hippocampus
c_minus	double	0.0127752	hipp	1	fd_110	body	Hippocampus
b_plus	double	0.122295	hipp	1	fd_110	face	Hippocampus
c_plus	single	0.0398302	hipp	3	fd_110	face	Hippocampus
c_plus	single	0.0541683	hipp	2	fd_110	place	Hippocampus
c_minus	double	0.0340325	hipp	1	fd_110	body	Hippocampus
b_plus	double	0.00730159	hipp	1	fd_110	face	Hippocampus
c_minus	double	0.000886884	hipp	2	fd_110	place	Hippocampus
c_plus	single	0.0508335	hipp	3	fd_110	face	Hippocampus
b_plus	double	0.0297552	hipp	1	fd_110	face	Hippocampus
b_plus	double	-0.0148213	hipp	3	fd_110	place	Hippocampus
b_minus	single	-0.0298518	hipp	3	fd_110	place	Hippocampus
c_plus	single	0.0824418	hipp	1	fd_110	body	Hippocampus
c_minus	double	0.0295667	hipp	1	fd_110	body	Hippocampus
b_minus	single	-0.00227551	hipp	3	fd_110	place	Hippocampus
b_minus	single	-0.0183897	hipp	3	fd_110	place	Hippocampus
c_plus	single	0.0316328	hipp	1	fd_110	body	Hippocampus
b_minus	single	0.0270784	hipp	1	fd_110	face	Hippocampus
b_plus	double	-0.0232773	hipp	3	fd_110	place	Hippocampus
c_plus	single	0.0754013	hipp	1	fd_110	body	Hippocampus
b_minus	single	0.0249946	hipp	1	fd_110	face	Hippocampus
b_plus	double	0.0679165	hipp	1	fd_110	face	Hippocampus
c_plus	single	-0.00856069	hipp	1	fd_110	body	Hippocampus
b_minus	single	0.00675793	hipp	1	fd_110	face	Hippocampus
b_minus	single	-0.0597316	hipp	2	fd_110	body	Hippocampus
b_minus	single	-0.00222745	hipp	3	fd_110	place	Hippocampus
c_plus	single	0.0398599	hipp	1	fd_110	body	Hippocampus
b_plus	double	-0.0483899	hipp	3	fd_110	place	Hippocampus
b_plus	double	0.0073702	hipp	2	fd_110	body	Hippocampus
b_minus	single	-0.0982401	hipp	2	fd_110	body	Hippocampus
b_plus	double	0.0020974	hipp	3	fd_110	place	Hippocampus
b_minus	single	0.00154966	hipp	3	fd_110	place	Hippocampus
b_plus	double	-0.0440576	hipp	3	fd_110	place	Hippocampus
b_plus	double	-0.0198429	hipp	2	fd_110	body	Hippocampus
b_minus	single	-0.0026443	hipp	2	fd_110	body	Hippocampus
b_plus	double	0.0340876	hipp	2	fd_110	body	Hippocampus
b_minus	single	-0.0588291	hipp	2	fd_110	body	Hippocampus
b_minus	single	0.0732407	hipp	3	fd_110	place	Hippocampus
b_minus	single	-0.00538882	hipp	1	fd_110	face	Hippocampus
b_plus	double	0.0363816	hipp	2	fd_110	body	Hippocampus
c_minus	double	0.0314563	hipp	3	fd_110	face	Hippocampus
b_minus	single	-0.0859647	hipp	2	fd_110	body	Hippocampus
b_minus	single	-0.0150098	hipp	1	fd_110	face	Hippocampus
c_plus	single	-0.0597254	hipp	2	fd_110	place	Hippocampus
b_minus	single	0.0571849	hipp	1	fd_110	face	Hippocampus
c_minus	double	0.0178379	hipp	3	fd_110	face	Hippocampus
b_plus	double	-0.0572317	hipp	2	fd_110	body	Hippocampus
c_plus	single	-0.0220923	hipp	3	fd_110	face	Hippocampus
b_minus	single	-0.0366714	hipp	3	fd_110	place	Hippocampus
c_minus	double	0.0070303	hipp	2	fd_112	place	Hippocampus
c_plus	single	-0.0108776	hipp	3	fd_112	face	Hippocampus
c_minus	double	-0.0590967	hipp	3	fd_112	face	Hippocampus
c_plus	single	-0.0211322	hipp	3	fd_112	face	Hippocampus
c_plus	single	-0.0773541	hipp	2	fd_112	place	Hippocampus
c_minus	double	0.00164339	hipp	2	fd_112	place	Hippocampus
c_plus	single	0.0166008	hipp	3	fd_112	face	Hippocampus
c_plus	single	-0.0123424	hipp	2	fd_112	place	Hippocampus
c_minus	double	-0.0723927	hipp	1	fd_112	body	Hippocampus
c_minus	double	0.0283597	hipp	2	fd_112	place	Hippocampus
c_minus	double	-0.0455046	hipp	3	fd_112	face	Hippocampus
b_minus	single	0.069614	hipp	1	fd_112	face	Hippocampus
c_plus	single	-0.0279544	hipp	2	fd_112	place	Hippocampus
c_minus	double	0.0218405	hipp	1	fd_112	body	Hippocampus
b_plus	double	0.0150809	hipp	1	fd_112	face	Hippocampus
c_minus	double	-0.057823	hipp	2	fd_112	place	Hippocampus
c_minus	double	-0.0228995	hipp	3	fd_112	face	Hippocampus
c_plus	single	-0.0211868	hipp	2	fd_112	place	Hippocampus
b_plus	double	-0.0400977	hipp	1	fd_112	face	Hippocampus
c_minus	double	-0.0282942	hipp	2	fd_112	place	Hippocampus
c_plus	single	0.00366446	hipp	3	fd_112	face	Hippocampus
c_minus	double	-0.036283	hipp	1	fd_112	body	Hippocampus
b_plus	double	0.00305991	hipp	1	fd_112	face	Hippocampus
c_plus	single	0.034955	hipp	1	fd_112	body	Hippocampus
c_plus	single	0.00803459	hipp	1	fd_112	body	Hippocampus
b_minus	single	-0.0119366	hipp	3	fd_112	place	Hippocampus
c_plus	single	0.0268766	hipp	1	fd_112	body	Hippocampus
c_minus	double	0.0101897	hipp	1	fd_112	body	Hippocampus
b_minus	single	0.0170441	hipp	3	fd_112	place	Hippocampus
c_plus	single	-0.0335041	hipp	1	fd_112	body	Hippocampus
b_minus	single	0.0454874	hipp	1	fd_112	face	Hippocampus
c_minus	double	0.0907504	hipp	1	fd_112	body	Hippocampus
b_plus	double	0.0162236	hipp	1	fd_112	face	Hippocampus
c_plus	single	-0.0104889	hipp	1	fd_112	body	Hippocampus
b_minus	single	0.0479195	hipp	1	fd_112	face	Hippocampus
b_plus	double	0.0133072	hipp	1	fd_112	face	Hippocampus
b_plus	double	-0.0248972	hipp	3	fd_112	place	Hippocampus
b_plus	double	0.0657969	hipp	3	fd_112	place	Hippocampus
b_plus	double	0.114187	hipp	2	fd_112	body	Hippocampus
b_minus	single	0.0456329	hipp	2	fd_112	body	Hippocampus
b_minus	single	0.0920282	hipp	3	fd_112	place	Hippocampus
b_plus	double	0.019412	hipp	3	fd_112	place	Hippocampus
b_minus	single	0.0122224	hipp	2	fd_112	body	Hippocampus
b_plus	double	0.0550534	hipp	3	fd_112	place	Hippocampus
b_plus	double	-0.00931494	hipp	2	fd_112	body	Hippocampus
b_minus	single	0.0285688	hipp	2	fd_112	body	Hippocampus
b_plus	double	0.0350666	hipp	2	fd_112	body	Hippocampus
c_minus	double	-0.0486775	hipp	3	fd_112	face	Hippocampus
b_minus	single	0.0154706	hipp	2	fd_112	body	Hippocampus
c_plus	single	0.0110686	hipp	2	fd_112	place	Hippocampus
b_minus	single	0.0850929	hipp	1	fd_112	face	Hippocampus
b_plus	double	0.0564613	hipp	2	fd_112	body	Hippocampus
b_minus	single	0.0390506	hipp	2	fd_112	body	Hippocampus
c_plus	single	0.00709646	hipp	3	fd_112	face	Hippocampus
c_plus	single	-0.0111916	hipp	2	fd_112	place	Hippocampus
b_plus	double	-0.0508775	hipp	2	fd_112	body	Hippocampus
c_plus	single	0.0150648	hipp	3	fd_112	face	Hippocampus
c_minus	double	-0.0518504	hipp	2	fd_112	place	Hippocampus
c_minus	double	-0.0383517	hipp	3	fd_112	face	Hippocampus
b_plus	double	0.0832933	hipp	3	fd_112	place	Hippocampus
c_minus	double	-0.166397	hipp	2	fd_112	place	Hippocampus
c_minus	double	0.0286384	hipp	3	fd_112	face	Hippocampus
c_plus	single	-0.0782464	hipp	3	fd_112	face	Hippocampus
c_minus	double	-0.0864207	hipp	1	fd_112	body	Hippocampus
c_minus	double	0.0704881	hipp	2	fd_112	place	Hippocampus
c_minus	double	-0.0231117	hipp	3	fd_112	face	Hippocampus
c_plus	single	-0.0702287	hipp	2	fd_112	place	Hippocampus
c_minus	double	-0.0278913	hipp	1	fd_112	body	Hippocampus
b_plus	double	0.00269649	hipp	1	fd_112	face	Hippocampus
c_minus	double	0.0239469	hipp	2	fd_112	place	Hippocampus
c_minus	double	0.0193704	hipp	3	fd_112	face	Hippocampus
c_plus	single	-0.0650558	hipp	2	fd_112	place	Hippocampus
c_minus	double	-0.0311851	hipp	1	fd_112	body	Hippocampus
b_plus	double	0.0463265	hipp	1	fd_112	face	Hippocampus
c_plus	single	0.0435907	hipp	3	fd_112	face	Hippocampus
c_plus	single	-0.00787664	hipp	2	fd_112	place	Hippocampus
c_minus	double	-0.00318019	hipp	1	fd_112	body	Hippocampus
b_plus	double	-0.029827	hipp	1	fd_112	face	Hippocampus
c_minus	double	-0.00478595	hipp	2	fd_112	place	Hippocampus
c_plus	single	-0.0384754	hipp	3	fd_112	face	Hippocampus
b_plus	double	-0.000849228	hipp	1	fd_112	face	Hippocampus
b_plus	double	0.0505096	hipp	3	fd_112	place	Hippocampus
b_minus	single	0.0113012	hipp	3	fd_112	place	Hippocampus
c_plus	single	-0.0189722	hipp	1	fd_112	body	Hippocampus
c_minus	double	0.104507	hipp	1	fd_112	body	Hippocampus
b_minus	single	0.0101832	hipp	3	fd_112	place	Hippocampus
b_minus	single	-0.0785281	hipp	3	fd_112	place	Hippocampus
c_plus	single	0.0731678	hipp	1	fd_112	body	Hippocampus
b_minus	single	0.117701	hipp	1	fd_112	face	Hippocampus
b_plus	double	0.0800817	hipp	3	fd_112	place	Hippocampus
c_plus	single	-0.010741	hipp	1	fd_112	body	Hippocampus
b_minus	single	0.0372375	hipp	1	fd_112	face	Hippocampus
b_plus	double	0.0543011	hipp	1	fd_112	face	Hippocampus
c_plus	single	0.0123998	hipp	1	fd_112	body	Hippocampus
b_minus	single	0.039386	hipp	1	fd_112	face	Hippocampus
b_minus	single	0.0480862	hipp	2	fd_112	body	Hippocampus
b_minus	single	-0.0400312	hipp	3	fd_112	place	Hippocampus
c_plus	single	-0.0245684	hipp	1	fd_112	body	Hippocampus
b_plus	double	0.0441827	hipp	3	fd_112	place	Hippocampus
b_plus	double	0.0713752	hipp	2	fd_112	body	Hippocampus
b_minus	single	0.0302379	hipp	2	fd_112	body	Hippocampus
b_plus	double	0.0261482	hipp	3	fd_112	place	Hippocampus
b_minus	single	0.0400588	hipp	3	fd_112	place	Hippocampus
b_plus	double	-0.0397005	hipp	3	fd_112	place	Hippocampus
b_plus	double	0.0612749	hipp	2	fd_112	body	Hippocampus
b_minus	single	0.00326254	hipp	2	fd_112	body	Hippocampus
b_plus	double	0.0459502	hipp	2	fd_112	body	Hippocampus
b_minus	single	-0.0971135	hipp	2	fd_112	body	Hippocampus
b_minus	single	-0.0673071	hipp	3	fd_112	place	Hippocampus
b_minus	single	0.0554852	hipp	1	fd_112	face	Hippocampus
b_plus	double	0.13371	hipp	2	fd_112	body	Hippocampus
c_minus	double	-0.0406847	hipp	3	fd_112	face	Hippocampus
b_minus	single	-0.0117261	hipp	2	fd_112	body	Hippocampus
b_minus	single	0.0511179	hipp	1	fd_112	face	Hippocampus
c_plus	single	-0.0112777	hipp	2	fd_112	place	Hippocampus
b_minus	single	0.0657629	hipp	1	fd_112	face	Hippocampus
c_minus	double	-0.001869	hipp	3	fd_112	face	Hippocampus
b_plus	double	0.0486636	hipp	2	fd_112	body	Hippocampus
c_plus	single	0.0023225	hipp	3	fd_112	face	Hippocampus
b_minus	single	0.0184745	hipp	3	fd_112	place	Hippocampus
c_minus	double	0.0201559	hipp	2	fd_113	place	Hippocampus
c_plus	single	-0.0465451	hipp	3	fd_113	face	Hippocampus
c_minus	double	-0.0273135	hipp	3	fd_113	face	Hippocampus
c_plus	single	-0.0200056	hipp	3	fd_113	face	Hippocampus
c_plus	single	-0.020648	hipp	2	fd_113	place	Hippocampus
c_minus	double	0.050264	hipp	2	fd_113	place	Hippocampus
c_plus	single	-0.0553458	hipp	3	fd_113	face	Hippocampus
c_plus	single	-0.0459418	hipp	2	fd_113	place	Hippocampus
c_minus	double	-0.0141677	hipp	1	fd_113	body	Hippocampus
c_minus	double	0.0400834	hipp	2	fd_113	place	Hippocampus
c_minus	double	0.0641625	hipp	3	fd_113	face	Hippocampus
b_minus	single	0.0430105	hipp	1	fd_113	face	Hippocampus
c_plus	single	-0.0337426	hipp	2	fd_113	place	Hippocampus
c_minus	double	0.0241788	hipp	1	fd_113	body	Hippocampus
b_plus	double	-0.00740152	hipp	1	fd_113	face	Hippocampus
c_minus	double	0.0239996	hipp	2	fd_113	place	Hippocampus
c_minus	double	0.0661643	hipp	3	fd_113	face	Hippocampus
c_plus	single	-0.0335887	hipp	2	fd_113	place	Hippocampus
b_plus	double	0.0668023	hipp	1	fd_113	face	Hippocampus
c_minus	double	0.0694913	hipp	2	fd_113	place	Hippocampus
c_plus	single	-0.00513097	hipp	3	fd_113	face	Hippocampus
c_minus	double	0.0191924	hipp	1	fd_113	body	Hippocampus
b_plus	double	-0.0350763	hipp	1	fd_113	face	Hippocampus
c_plus	single	-0.0914193	hipp	1	fd_113	body	Hippocampus
c_plus	single	0.066704	hipp	1	fd_113	body	Hippocampus
b_minus	single	0.0664028	hipp	3	fd_113	place	Hippocampus
c_plus	single	-0.00401258	hipp	1	fd_113	body	Hippocampus
c_minus	double	0.0125094	hipp	1	fd_113	body	Hippocampus
b_minus	single	0.0896778	hipp	3	fd_113	place	Hippocampus
c_plus	single	-0.0308668	hipp	1	fd_113	body	Hippocampus
b_minus	single	-0.0393403	hipp	1	fd_113	face	Hippocampus
c_minus	double	0.00242477	hipp	1	fd_113	body	Hippocampus
b_plus	double	0.0792434	hipp	1	fd_113	face	Hippocampus
c_plus	single	-0.00836033	hipp	1	fd_113	body	Hippocampus
b_minus	single	0.00313736	hipp	1	fd_113	face	Hippocampus
b_plus	double	-0.021414	hipp	1	fd_113	face	Hippocampus
b_plus	double	0.0554899	hipp	3	fd_113	place	Hippocampus
b_plus	double	0.0623082	hipp	3	fd_113	place	Hippocampus
b_plus	double	-0.0493036	hipp	2	fd_113	body	Hippocampus
b_minus	single	0.0943425	hipp	2	fd_113	body	Hippocampus
b_minus	single	0.0352028	hipp	3	fd_113	place	Hippocampus
b_plus	double	0.0436013	hipp	3	fd_113	place	Hippocampus
b_minus	single	0.171674	hipp	2	fd_113	body	Hippocampus
b_plus	double	0.0338922	hipp	3	fd_113	place	Hippocampus
b_plus	double	0.0516914	hipp	2	fd_113	body	Hippocampus
b_minus	single	0.0395802	hipp	2	fd_113	body	Hippocampus
b_plus	double	0.0444494	hipp	2	fd_113	body	Hippocampus
c_minus	double	0.00541556	hipp	3	fd_113	face	Hippocampus
b_minus	single	0.0236622	hipp	2	fd_113	body	Hippocampus
c_plus	single	-0.122717	hipp	2	fd_113	place	Hippocampus
b_minus	single	0.0134337	hipp	1	fd_113	face	Hippocampus
b_plus	double	-0.0158424	hipp	2	fd_113	body	Hippocampus
b_minus	single	0.0433657	hipp	2	fd_113	body	Hippocampus
c_plus	single	0.0066564	hipp	3	fd_113	face	Hippocampus
c_plus	single	-0.030652	hipp	2	fd_113	place	Hippocampus
b_plus	double	0.0411777	hipp	2	fd_113	body	Hippocampus
c_plus	single	0.0378009	hipp	3	fd_113	face	Hippocampus
c_minus	double	0.000133122	hipp	2	fd_113	place	Hippocampus
c_minus	double	0.0726061	hipp	3	fd_113	face	Hippocampus
b_plus	double	0.00829615	hipp	3	fd_113	place	Hippocampus
c_minus	double	0.0649835	hipp	2	fd_113	place	Hippocampus
c_minus	double	0.0460532	hipp	3	fd_113	face	Hippocampus
c_plus	single	0.0256231	hipp	3	fd_113	face	Hippocampus
c_minus	double	-0.0858543	hipp	1	fd_113	body	Hippocampus
c_minus	double	0.00901515	hipp	2	fd_113	place	Hippocampus
c_minus	double	-0.00454947	hipp	3	fd_113	face	Hippocampus
c_plus	single	0.0160856	hipp	2	fd_113	place	Hippocampus
c_minus	double	0.0281985	hipp	1	fd_113	body	Hippocampus
b_plus	double	0.0498788	hipp	1	fd_113	face	Hippocampus
c_minus	double	0.04613	hipp	2	fd_113	place	Hippocampus
c_minus	double	0.0295596	hipp	3	fd_113	face	Hippocampus
c_plus	single	-0.00163914	hipp	2	fd_113	place	Hippocampus
c_minus	double	-0.0634091	hipp	1	fd_113	body	Hippocampus
b_plus	double	0.0136491	hipp	1	fd_113	face	Hippocampus
c_plus	single	-0.00315422	hipp	3	fd_113	face	Hippocampus
c_plus	single	0.0340816	hipp	2	fd_113	place	Hippocampus
c_minus	double	-0.0283856	hipp	1	fd_113	body	Hippocampus
b_plus	double	-0.0185979	hipp	1	fd_113	face	Hippocampus
c_minus	double	-0.00227247	hipp	2	fd_113	place	Hippocampus
c_plus	single	-0.0340529	hipp	3	fd_113	face	Hippocampus
b_plus	double	0.0569325	hipp	1	fd_113	face	Hippocampus
b_plus	double	0.0133012	hipp	3	fd_113	place	Hippocampus
b_minus	single	0.039001	hipp	3	fd_113	place	Hippocampus
c_plus	single	-0.0410812	hipp	1	fd_113	body	Hippocampus
c_minus	double	-0.0618882	hipp	1	fd_113	body	Hippocampus
b_minus	single	0.0170865	hipp	3	fd_113	place	Hippocampus
b_minus	single	0.0262116	hipp	3	fd_113	place	Hippocampus
c_plus	single	0.0703905	hipp	1	fd_113	body	Hippocampus
b_minus	single	0.0768338	hipp	1	fd_113	face	Hippocampus
b_plus	double	-0.0150185	hipp	3	fd_113	place	Hippocampus
c_plus	single	0.0176077	hipp	1	fd_113	body	Hippocampus
b_minus	single	0.00104621	hipp	1	fd_113	face	Hippocampus
b_plus	double	0.0562956	hipp	1	fd_113	face	Hippocampus
c_plus	single	0.0397961	hipp	1	fd_113	body	Hippocampus
b_minus	single	0.104372	hipp	1	fd_113	face	Hippocampus
b_minus	single	0.0349206	hipp	2	fd_113	body	Hippocampus
b_minus	single	0.0508043	hipp	3	fd_113	place	Hippocampus
c_plus	single	-0.00898275	hipp	1	fd_113	body	Hippocampus
b_plus	double	0.0113829	hipp	3	fd_113	place	Hippocampus
b_plus	double	0.0500792	hipp	2	fd_113	body	Hippocampus
b_minus	single	0.109364	hipp	2	fd_113	body	Hippocampus
b_plus	double	0.000595798	hipp	3	fd_113	place	Hippocampus
b_minus	single	-0.0150075	hipp	3	fd_113	place	Hippocampus
b_plus	double	0.0316263	hipp	3	fd_113	place	Hippocampus
b_plus	double	-0.0193317	hipp	2	fd_113	body	Hippocampus
b_minus	single	0.0540192	hipp	2	fd_113	body	Hippocampus
b_plus	double	0.042581	hipp	2	fd_113	body	Hippocampus
b_minus	single	0.0846201	hipp	2	fd_113	body	Hippocampus
b_minus	single	-0.00139716	hipp	3	fd_113	place	Hippocampus
b_minus	single	0.0359498	hipp	1	fd_113	face	Hippocampus
b_plus	double	0.0416879	hipp	2	fd_113	body	Hippocampus
c_minus	double	0.0376976	hipp	3	fd_113	face	Hippocampus
b_minus	single	0.0738248	hipp	2	fd_113	body	Hippocampus
b_minus	single	-0.0192067	hipp	1	fd_113	face	Hippocampus
c_plus	single	-0.000639862	hipp	2	fd_113	place	Hippocampus
b_minus	single	0.0251276	hipp	1	fd_113	face	Hippocampus
c_minus	double	-0.00742883	hipp	3	fd_113	face	Hippocampus
b_plus	double	-0.00582817	hipp	2	fd_113	body	Hippocampus
c_plus	single	-0.0831302	hipp	3	fd_113	face	Hippocampus
b_minus	single	0.0444866	hipp	3	fd_113	place	Hippocampus
c_minus	double	0.00116354	hipp	2	fd_114	place	Hippocampus
c_plus	single	0.0330185	hipp	3	fd_114	face	Hippocampus
c_minus	double	0.00584984	hipp	3	fd_114	face	Hippocampus
c_plus	single	0.0323377	hipp	3	fd_114	face	Hippocampus
c_plus	single	-0.0398723	hipp	2	fd_114	place	Hippocampus
c_minus	double	-0.00115072	hipp	2	fd_114	place	Hippocampus
c_plus	single	-0.0144594	hipp	3	fd_114	face	Hippocampus
c_plus	single	0.0252134	hipp	2	fd_114	place	Hippocampus
c_minus	double	-0.0654431	hipp	1	fd_114	body	Hippocampus
c_minus	double	0.071107	hipp	2	fd_114	place	Hippocampus
c_minus	double	-0.0836407	hipp	3	fd_114	face	Hippocampus
b_minus	single	-0.0132354	hipp	1	fd_114	face	Hippocampus
c_plus	single	-0.0853342	hipp	2	fd_114	place	Hippocampus
c_minus	double	0.0168332	hipp	1	fd_114	body	Hippocampus
b_plus	double	0.0227702	hipp	1	fd_114	face	Hippocampus
c_minus	double	-0.0255911	hipp	2	fd_114	place	Hippocampus
c_minus	double	-0.119048	hipp	3	fd_114	face	Hippocampus
c_plus	single	-0.0773794	hipp	2	fd_114	place	Hippocampus
b_plus	double	-0.00766998	hipp	1	fd_114	face	Hippocampus
c_minus	double	-0.0724957	hipp	2	fd_114	place	Hippocampus
c_plus	single	0.010715	hipp	3	fd_114	face	Hippocampus
c_minus	double	-0.033841	hipp	1	fd_114	body	Hippocampus
b_plus	double	0.0323381	hipp	1	fd_114	face	Hippocampus
c_plus	single	-0.00867253	hipp	1	fd_114	body	Hippocampus
c_plus	single	-0.00109565	hipp	1	fd_114	body	Hippocampus
b_minus	single	-0.0418569	hipp	3	fd_114	place	Hippocampus
c_plus	single	-0.0125938	hipp	1	fd_114	body	Hippocampus
c_minus	double	-0.0174295	hipp	1	fd_114	body	Hippocampus
b_minus	single	-0.051375	hipp	3	fd_114	place	Hippocampus
c_plus	single	-0.053262	hipp	1	fd_114	body	Hippocampus
b_minus	single	-0.0263663	hipp	1	fd_114	face	Hippocampus
c_minus	double	0.0025404	hipp	1	fd_114	body	Hippocampus
b_plus	double	-0.024487	hipp	1	fd_114	face	Hippocampus
c_plus	single	-0.0284446	hipp	1	fd_114	body	Hippocampus
b_minus	single	-0.0211243	hipp	1	fd_114	face	Hippocampus
b_plus	double	0.0178994	hipp	1	fd_114	face	Hippocampus
b_plus	double	-0.0650327	hipp	3	fd_114	place	Hippocampus
b_plus	double	-0.0534664	hipp	3	fd_114	place	Hippocampus
b_plus	double	0.0421003	hipp	2	fd_114	body	Hippocampus
b_minus	single	-0.0694327	hipp	2	fd_114	body	Hippocampus
b_minus	single	-0.0197523	hipp	3	fd_114	place	Hippocampus
b_plus	double	-0.0737827	hipp	3	fd_114	place	Hippocampus
b_minus	single	-0.0234458	hipp	2	fd_114	body	Hippocampus
b_plus	double	0.0198524	hipp	3	fd_114	place	Hippocampus
b_plus	double	-0.0911607	hipp	2	fd_114	body	Hippocampus
b_minus	single	0.0978962	hipp	2	fd_114	body	Hippocampus
b_plus	double	-0.0392841	hipp	2	fd_114	body	Hippocampus
c_minus	double	-0.0359618	hipp	3	fd_114	face	Hippocampus
b_minus	single	0.0905036	hipp	2	fd_114	body	Hippocampus
c_plus	single	-0.0579477	hipp	2	fd_114	place	Hippocampus
b_minus	single	-0.0137994	hipp	1	fd_114	face	Hippocampus
b_plus	double	-0.0168031	hipp	2	fd_114	body	Hippocampus
b_minus	single	0.0531496	hipp	2	fd_114	body	Hippocampus
c_plus	single	0.0220642	hipp	3	fd_114	face	Hippocampus
c_plus	single	-0.0810891	hipp	2	fd_114	place	Hippocampus
b_plus	double	0.0492539	hipp	2	fd_114	body	Hippocampus
c_plus	single	-0.0276848	hipp	3	fd_114	face	Hippocampus
c_minus	double	0.0109619	hipp	2	fd_114	place	Hippocampus
c_minus	double	0.0167063	hipp	3	fd_114	face	Hippocampus
b_plus	double	-0.0553098	hipp	3	fd_114	place	Hippocampus
c_minus	double	0.0301823	hipp	2	fd_114	place	Hippocampus
c_minus	double	0.020871	hipp	3	fd_114	face	Hippocampus
c_plus	single	-0.0251551	hipp	3	fd_114	face	Hippocampus
c_minus	double	-0.0295381	hipp	1	fd_114	body	Hippocampus
c_minus	double	-0.0804151	hipp	2	fd_114	place	Hippocampus
c_minus	double	0.0649108	hipp	3	fd_114	face	Hippocampus
c_plus	single	-0.147048	hipp	2	fd_114	place	Hippocampus
c_minus	double	-0.0771527	hipp	1	fd_114	body	Hippocampus
b_plus	double	0.0686762	hipp	1	fd_114	face	Hippocampus
c_minus	double	0.0413457	hipp	2	fd_114	place	Hippocampus
c_minus	double	-0.0809029	hipp	3	fd_114	face	Hippocampus
c_plus	single	-0.0676491	hipp	2	fd_114	place	Hippocampus
c_minus	double	-0.0283183	hipp	1	fd_114	body	Hippocampus
b_plus	double	-0.0121647	hipp	1	fd_114	face	Hippocampus
c_plus	single	-0.0182702	hipp	3	fd_114	face	Hippocampus
c_plus	single	-0.016553	hipp	2	fd_114	place	Hippocampus
c_minus	double	-0.0521023	hipp	1	fd_114	body	Hippocampus
b_plus	double	0.000926625	hipp	1	fd_114	face	Hippocampus
c_minus	double	-0.0220281	hipp	2	fd_114	place	Hippocampus
c_plus	single	0.0435392	hipp	3	fd_114	face	Hippocampus
b_plus	double	-0.00243781	hipp	1	fd_114	face	Hippocampus
b_plus	double	0.0199638	hipp	3	fd_114	place	Hippocampus
b_minus	single	-0.0645113	hipp	3	fd_114	place	Hippocampus
c_plus	single	-0.027101	hipp	1	fd_114	body	Hippocampus
c_minus	double	-0.0251347	hipp	1	fd_114	body	Hippocampus
b_minus	single	-0.0983781	hipp	3	fd_114	place	Hippocampus
b_minus	single	-0.046637	hipp	3	fd_114	place	Hippocampus
c_plus	single	-0.0609597	hipp	1	fd_114	body	Hippocampus
b_minus	single	-0.00642387	hipp	1	fd_114	face	Hippocampus
b_plus	double	-0.0268349	hipp	3	fd_114	place	Hippocampus
c_plus	single	0.0261822	hipp	1	fd_114	body	Hippocampus
b_minus	single	-0.00572887	hipp	1	fd_114	face	Hippocampus
b_plus	double	-0.0109734	hipp	1	fd_114	face	Hippocampus
c_plus	single	-0.0257223	hipp	1	fd_114	body	Hippocampus
b_minus	single	0.0253295	hipp	1	fd_114	face	Hippocampus
b_minus	single	-0.0264104	hipp	2	fd_114	body	Hippocampus
b_minus	single	-0.0721937	hipp	3	fd_114	place	Hippocampus
c_plus	single	-0.0468745	hipp	1	fd_114	body	Hippocampus
b_plus	double	-0.0379324	hipp	3	fd_114	place	Hippocampus
b_plus	double	-0.00313449	hipp	2	fd_114	body	Hippocampus
b_minus	single	-0.0609628	hipp	2	fd_114	body	Hippocampus
b_plus	double	-0.0507698	hipp	3	fd_114	place	Hippocampus
b_minus	single	-0.00803669	hipp	3	fd_114	place	Hippocampus
b_plus	double	-0.0981906	hipp	3	fd_114	place	Hippocampus
b_plus	double	0.0540736	hipp	2	fd_114	body	Hippocampus
b_minus	single	0.016959	hipp	2	fd_114	body	Hippocampus
b_plus	double	-0.0123137	hipp	2	fd_114	body	Hippocampus
b_minus	single	-0.00996363	hipp	2	fd_114	body	Hippocampus
b_minus	single	-0.0520977	hipp	3	fd_114	place	Hippocampus
b_minus	single	-0.0225326	hipp	1	fd_114	face	Hippocampus
b_plus	double	0.0236558	hipp	2	fd_114	body	Hippocampus
c_minus	double	-0.0468913	hipp	3	fd_114	face	Hippocampus
b_minus	single	0.0212843	hipp	2	fd_114	body	Hippocampus
b_minus	single	-0.0210944	hipp	1	fd_114	face	Hippocampus
c_plus	single	-0.0509055	hipp	2	fd_114	place	Hippocampus
b_minus	single	-0.0226881	hipp	1	fd_114	face	Hippocampus
c_minus	double	-0.0704229	hipp	3	fd_114	face	Hippocampus
b_plus	double	-0.0176713	hipp	2	fd_114	body	Hippocampus
c_plus	single	0.00489157	hipp	3	fd_114	face	Hippocampus
b_minus	single	-0.0578202	hipp	3	fd_114	place	Hippocampus
c_minus	double	0.0319445	hipp	2	fd_115	place	Hippocampus
c_plus	single	-0.00246898	hipp	3	fd_115	face	Hippocampus
c_minus	double	0.0221493	hipp	3	fd_115	face	Hippocampus
c_plus	single	0.0297835	hipp	3	fd_115	face	Hippocampus
c_plus	single	0.0966321	hipp	2	fd_115	place	Hippocampus
c_minus	double	0.0550202	hipp	2	fd_115	place	Hippocampus
c_plus	single	0.0424246	hipp	3	fd_115	face	Hippocampus
c_plus	single	0.0565735	hipp	2	fd_115	place	Hippocampus
c_minus	double	0.00772039	hipp	1	fd_115	body	Hippocampus
c_minus	double	0.0771845	hipp	2	fd_115	place	Hippocampus
c_minus	double	0.00864465	hipp	3	fd_115	face	Hippocampus
b_minus	single	0.0198665	hipp	1	fd_115	face	Hippocampus
c_plus	single	0.11906	hipp	2	fd_115	place	Hippocampus
c_minus	double	0.0251928	hipp	1	fd_115	body	Hippocampus
b_plus	double	0.0518521	hipp	1	fd_115	face	Hippocampus
c_minus	double	0.0670943	hipp	2	fd_115	place	Hippocampus
c_minus	double	0.0225857	hipp	3	fd_115	face	Hippocampus
c_plus	single	-0.0382214	hipp	2	fd_115	place	Hippocampus
b_plus	double	0.00949963	hipp	1	fd_115	face	Hippocampus
c_minus	double	0.0221431	hipp	2	fd_115	place	Hippocampus
c_plus	single	0.0245559	hipp	3	fd_115	face	Hippocampus
c_minus	double	0.0138945	hipp	1	fd_115	body	Hippocampus
b_plus	double	-0.022229	hipp	1	fd_115	face	Hippocampus
c_plus	single	0.0252703	hipp	1	fd_115	body	Hippocampus
c_plus	single	0.0472147	hipp	1	fd_115	body	Hippocampus
b_minus	single	-0.0262921	hipp	3	fd_115	place	Hippocampus
c_plus	single	0.0799037	hipp	1	fd_115	body	Hippocampus
c_minus	double	0.0187867	hipp	1	fd_115	body	Hippocampus
b_minus	single	-0.043998	hipp	3	fd_115	place	Hippocampus
c_plus	single	0.0455322	hipp	1	fd_115	body	Hippocampus
b_minus	single	-0.0242324	hipp	1	fd_115	face	Hippocampus
c_minus	double	-0.016415	hipp	1	fd_115	body	Hippocampus
b_plus	double	0.0397464	hipp	1	fd_115	face	Hippocampus
c_plus	single	0.00477514	hipp	1	fd_115	body	Hippocampus
b_minus	single	-0.026047	hipp	1	fd_115	face	Hippocampus
b_plus	double	0.0228201	hipp	1	fd_115	face	Hippocampus
b_plus	double	-0.057904	hipp	3	fd_115	place	Hippocampus
b_plus	double	-0.0460511	hipp	3	fd_115	place	Hippocampus
b_plus	double	0.0206009	hipp	2	fd_115	body	Hippocampus
b_minus	single	0.0798604	hipp	2	fd_115	body	Hippocampus
b_minus	single	-0.047593	hipp	3	fd_115	place	Hippocampus
b_plus	double	-0.0542274	hipp	3	fd_115	place	Hippocampus
b_minus	single	0.00381502	hipp	2	fd_115	body	Hippocampus
b_plus	double	-0.0427798	hipp	3	fd_115	place	Hippocampus
b_plus	double	-0.0183618	hipp	2	fd_115	body	Hippocampus
b_minus	single	-0.0212171	hipp	2	fd_115	body	Hippocampus
b_plus	double	0.0491691	hipp	2	fd_115	body	Hippocampus
c_minus	double	0.0800048	hipp	3	fd_115	face	Hippocampus
b_minus	single	-0.0346335	hipp	2	fd_115	body	Hippocampus
c_plus	single	0.00240044	hipp	2	fd_115	place	Hippocampus
b_minus	single	-0.00372654	hipp	1	fd_115	face	Hippocampus
b_plus	double	0.0429873	hipp	2	fd_115	body	Hippocampus
b_minus	single	-0.00730923	hipp	2	fd_115	body	Hippocampus
c_plus	single	0.0730473	hipp	3	fd_115	face	Hippocampus
c_plus	single	0.053233	hipp	2	fd_115	place	Hippocampus
b_plus	double	0.0503584	hipp	2	fd_115	body	Hippocampus
c_plus	single	-0.0124675	hipp	3	fd_115	face	Hippocampus
c_minus	double	0.1122	hipp	2	fd_115	place	Hippocampus
c_minus	double	0.0681683	hipp	3	fd_115	face	Hippocampus
b_plus	double	-0.0449378	hipp	3	fd_115	place	Hippocampus
c_minus	double	0.0271368	hipp	2	fd_115	place	Hippocampus
c_minus	double	0.0521724	hipp	3	fd_115	face	Hippocampus
c_plus	single	-0.0273767	hipp	3	fd_115	face	Hippocampus
c_minus	double	-0.00490673	hipp	1	fd_115	body	Hippocampus
c_minus	double	-0.0123412	hipp	2	fd_115	place	Hippocampus
c_minus	double	0.0218343	hipp	3	fd_115	face	Hippocampus
c_plus	single	0.050513	hipp	2	fd_115	place	Hippocampus
c_minus	double	-0.0218251	hipp	1	fd_115	body	Hippocampus
b_plus	double	0.0303451	hipp	1	fd_115	face	Hippocampus
c_minus	double	0.0342761	hipp	2	fd_115	place	Hippocampus
c_minus	double	0.0509884	hipp	3	fd_115	face	Hippocampus
c_plus	single	0.0624144	hipp	2	fd_115	place	Hippocampus
c_minus	double	0.00282674	hipp	1	fd_115	body	Hippocampus
b_plus	double	0.0231124	hipp	1	fd_115	face	Hippocampus
c_plus	single	0.0123086	hipp	3	fd_115	face	Hippocampus
c_plus	single	0.054062	hipp	2	fd_115	place	Hippocampus
c_minus	double	0.0101747	hipp	1	fd_115	body	Hippocampus
b_plus	double	0.00971515	hipp	1	fd_115	face	Hippocampus
c_minus	double	0.0653089	hipp	2	fd_115	place	Hippocampus
c_plus	single	-0.000458626	hipp	3	fd_115	face	Hippocampus
b_plus	double	0.054947	hipp	1	fd_115	face	Hippocampus
b_plus	double	-0.0346971	hipp	3	fd_115	place	Hippocampus
b_minus	single	0.00906639	hipp	3	fd_115	place	Hippocampus
c_plus	single	0.0592854	hipp	1	fd_115	body	Hippocampus
c_minus	double	0.0123041	hipp	1	fd_115	body	Hippocampus
b_minus	single	-0.0526147	hipp	3	fd_115	place	Hippocampus
b_minus	single	-0.0373612	hipp	3	fd_115	place	Hippocampus
c_plus	single	0.0779885	hipp	1	fd_115	body	Hippocampus
b_minus	single	-0.0100397	hipp	1	fd_115	face	Hippocampus
b_plus	double	-0.0911148	hipp	3	fd_115	place	Hippocampus
c_plus	single	0.0634026	hipp	1	fd_115	body	Hippocampus
b_minus	single	-0.0248238	hipp	1	fd_115	face	Hippocampus
b_plus	double	-0.021178	hipp	1	fd_115	face	Hippocampus
c_plus	single	0.0382111	hipp	1	fd_115	body	Hippocampus
b_minus	single	-0.0485014	hipp	1	fd_115	face	Hippocampus
b_minus	single	0.0976658	hipp	2	fd_115	body	Hippocampus
b_minus	single	-0.0217736	hipp	3	fd_115	place	Hippocampus
c_plus	single	0.0683351	hipp	1	fd_115	body	Hippocampus
b_plus	double	-0.032819	hipp	3	fd_115	place	Hippocampus
b_plus	double	0.0772284	hipp	2	fd_115	body	Hippocampus
b_minus	single	0.0641315	hipp	2	fd_115	body	Hippocampus
b_plus	double	-0.00373308	hipp	3	fd_115	place	Hippocampus
b_minus	single	-0.000475649	hipp	3	fd_115	place	Hippocampus
b_plus	double	-0.037138	hipp	3	fd_115	place	Hippocampus
b_plus	double	0.0201494	hipp	2	fd_115	body	Hippocampus
b_minus	single	0.0375645	hipp	2	fd_115	body	Hippocampus
b_plus	double	0.0396388	hipp	2	fd_115	body	Hippocampus
b_minus	single	0.0289582	hipp	2	fd_115	body	Hippocampus
b_minus	single	-0.0553585	hipp	3	fd_115	place	Hippocampus
b_minus	single	-0.0150129	hipp	1	fd_115	face	Hippocampus
b_plus	double	0.0791181	hipp	2	fd_115	body	Hippocampus
c_minus	double	0.0487142	hipp	3	fd_115	face	Hippocampus
b_minus	single	0.105309	hipp	2	fd_115	body	Hippocampus
b_minus	single	-0.00272713	hipp	1	fd_115	face	Hippocampus
c_plus	single	0.0338755	hipp	2	fd_115	place	Hippocampus
b_minus	single	-0.0409427	hipp	1	fd_115	face	Hippocampus
c_minus	double	0.053806	hipp	3	fd_115	face	Hippocampus
b_plus	double	0.00789312	hipp	2	fd_115	body	Hippocampus
c_plus	single	0.0464061	hipp	3	fd_115	face	Hippocampus
b_minus	single	-0.0438826	hipp	3	fd_115	place	Hippocampus
c_minus	double	0.0202218	hipp	2	fd_117	place	Hippocampus
c_plus	single	-0.0332266	hipp	3	fd_117	face	Hippocampus
c_minus	double	-0.023681	hipp	3	fd_117	face	Hippocampus
c_plus	single	0.050024	hipp	3	fd_117	face	Hippocampus
c_plus	single	-0.0224925	hipp	2	fd_117	place	Hippocampus
c_minus	double	-0.0650218	hipp	2	fd_117	place	Hippocampus
c_plus	single	0.00147199	hipp	3	fd_117	face	Hippocampus
c_plus	single	-0.0261466	hipp	2	fd_117	place	Hippocampus
c_minus	double	-0.0469973	hipp	1	fd_117	body	Hippocampus
c_minus	double	0.0611974	hipp	2	fd_117	place	Hippocampus
c_minus	double	-0.0154532	hipp	3	fd_117	face	Hippocampus
b_minus	single	-0.0438037	hipp	1	fd_117	face	Hippocampus
c_plus	single	0.00684156	hipp	2	fd_117	place	Hippocampus
c_minus	double	-0.0723545	hipp	1	fd_117	body	Hippocampus
b_plus	double	0.0502993	hipp	1	fd_117	face	Hippocampus
c_minus	double	0.039356	hipp	2	fd_117	place	Hippocampus
c_minus	double	-0.033723	hipp	3	fd_117	face	Hippocampus
c_plus	single	0.0298617	hipp	2	fd_117	place	Hippocampus
b_plus	double	0.0128785	hipp	1	fd_117	face	Hippocampus
c_minus	double	-0.0376168	hipp	2	fd_117	place	Hippocampus
c_plus	single	-0.0496089	hipp	3	fd_117	face	Hippocampus
c_minus	double	-0.0241684	hipp	1	fd_117	body	Hippocampus
b_plus	double	0.0198563	hipp	1	fd_117	face	Hippocampus
c_plus	single	0.014671	hipp	1	fd_117	body	Hippocampus
c_plus	single	0.0182102	hipp	1	fd_117	body	Hippocampus
b_minus	single	-0.00412955	hipp	3	fd_117	place	Hippocampus
c_plus	single	-0.00571708	hipp	1	fd_117	body	Hippocampus
c_minus	double	-0.0417627	hipp	1	fd_117	body	Hippocampus
b_minus	single	-0.0194139	hipp	3	fd_117	place	Hippocampus
c_plus	single	0.0420935	hipp	1	fd_117	body	Hippocampus
b_minus	single	-0.00538314	hipp	1	fd_117	face	Hippocampus
c_minus	double	-0.131647	hipp	1	fd_117	body	Hippocampus
b_plus	double	0.0114915	hipp	1	fd_117	face	Hippocampus
c_plus	single	0.0884347	hipp	1	fd_117	body	Hippocampus
b_minus	single	0.0109607	hipp	1	fd_117	face	Hippocampus
b_plus	double	-0.0594689	hipp	1	fd_117	face	Hippocampus
b_plus	double	-0.0321902	hipp	3	fd_117	place	Hippocampus
b_plus	double	-0.0492506	hipp	3	fd_117	place	Hippocampus
b_plus	double	-0.0483266	hipp	2	fd_117	body	Hippocampus
b_minus	single	0.0503671	hipp	2	fd_117	body	Hippocampus
b_minus	single	-0.0101989	hipp	3	fd_117	place	Hippocampus
b_plus	double	-0.0575881	hipp	3	fd_117	place	Hippocampus
b_minus	single	0.0606849	hipp	2	fd_117	body	Hippocampus
b_plus	double	-0.0202335	hipp	3	fd_117	place	Hippocampus
b_plus	double	0.0390699	hipp	2	fd_117	body	Hippocampus
b_minus	single	0.13223	hipp	2	fd_117	body	Hippocampus
b_plus	double	0.00429709	hipp	2	fd_117	body	Hippocampus
c_minus	double	-0.0670175	hipp	3	fd_117	face	Hippocampus
b_minus	single	0.0781269	hipp	2	fd_117	body	Hippocampus
c_plus	single	0.000162993	hipp	2	fd_117	place	Hippocampus
b_minus	single	-0.0216739	hipp	1	fd_117	face	Hippocampus
b_plus	double	0.0280683	hipp	2	fd_117	body	Hippocampus
b_minus	single	0.0416769	hipp	2	fd_117	body	Hippocampus
c_plus	single	0.00555585	hipp	3	fd_117	face	Hippocampus
c_plus	single	-0.0496171	hipp	2	fd_117	place	Hippocampus
b_plus	double	0.0533239	hipp	2	fd_117	body	Hippocampus
c_plus	single	-0.0246952	hipp	3	fd_117	face	Hippocampus
c_minus	double	-0.00577891	hipp	2	fd_117	place	Hippocampus
c_minus	double	-0.0762818	hipp	3	fd_117	face	Hippocampus
b_plus	double	0.000430514	hipp	3	fd_117	place	Hippocampus
c_minus	double	0.0842657	hipp	2	fd_117	place	Hippocampus
c_minus	double	-0.019098	hipp	3	fd_117	face	Hippocampus
c_plus	single	-0.0370089	hipp	3	fd_117	face	Hippocampus
c_minus	double	-0.0135663	hipp	1	fd_117	body	Hippocampus
c_minus	double	-0.0148783	hipp	2	fd_117	place	Hippocampus
c_minus	double	-0.0410001	hipp	3	fd_117	face	Hippocampus
c_plus	single	-0.0421909	hipp	2	fd_117	place	Hippocampus
c_minus	double	-0.0271332	hipp	1	fd_117	body	Hippocampus
b_plus	double	-0.0260131	hipp	1	fd_117	face	Hippocampus
c_minus	double	0.0446742	hipp	2	fd_117	place	Hippocampus
c_minus	double	-0.0574315	hipp	3	fd_117	face	Hippocampus
c_plus	single	-0.0455868	hipp	2	fd_117	place	Hippocampus
c_minus	double	-0.00710754	hipp	1	fd_117	body	Hippocampus
b_plus	double	0.00683442	hipp	1	fd_117	face	Hippocampus
c_plus	single	0.0252578	hipp	3	fd_117	face	Hippocampus
c_plus	single	-0.0438319	hipp	2	fd_117	place	Hippocampus
c_minus	double	-0.0730334	hipp	1	fd_117	body	Hippocampus
b_plus	double	-0.00899132	hipp	1	fd_117	face	Hippocampus
c_minus	double	-0.0600236	hipp	2	fd_117	place	Hippocampus
c_plus	single	0.00591437	hipp	3	fd_117	face	Hippocampus
b_plus	double	0.01163	hipp	1	fd_117	face	Hippocampus
b_plus	double	0.00754418	hipp	3	fd_117	place	Hippocampus
b_minus	single	-0.0398499	hipp	3	fd_117	place	Hippocampus
c_plus	single	-0.0137107	hipp	1	fd_117	body	Hippocampus
c_minus	double	-0.0547892	hipp	1	fd_117	body	Hippocampus
b_minus	single	-0.0457925	hipp	3	fd_117	place	Hippocampus
b_minus	single	-0.0215519	hipp	3	fd_117	place	Hippocampus
c_plus	single	0.0453524	hipp	1	fd_117	body	Hippocampus
b_minus	single	-0.00483976	hipp	1	fd_117	face	Hippocampus
b_plus	double	-0.0260885	hipp	3	fd_117	place	Hippocampus
c_plus	single	0.0109102	hipp	1	fd_117	body	Hippocampus
b_minus	single	-0.00659373	hipp	1	fd_117	face	Hippocampus
b_plus	double	-0.023517	hipp	1	fd_117	face	Hippocampus
c_plus	single	0.0665349	hipp	1	fd_117	body	Hippocampus
b_minus	single	0.0410843	hipp	1	fd_117	face	Hippocampus
b_minus	single	0.114654	hipp	2	fd_117	body	Hippocampus
b_minus	single	-0.0367586	hipp	3	fd_117	place	Hippocampus
c_plus	single	0.0301568	hipp	1	fd_117	body	Hippocampus
b_plus	double	0.0158491	hipp	3	fd_117	place	Hippocampus
b_plus	double	0.0349004	hipp	2	fd_117	body	Hippocampus
b_minus	single	0.0850047	hipp	2	fd_117	body	Hippocampus
b_plus	double	0.0182145	hipp	3	fd_117	place	Hippocampus
b_minus	single	0.0255873	hipp	3	fd_117	place	Hippocampus
b_plus	double	-0.0321929	hipp	3	fd_117	place	Hippocampus
b_plus	double	-0.0254217	hipp	2	fd_117	body	Hippocampus
b_minus	single	0.113271	hipp	2	fd_117	body	Hippocampus
b_plus	double	0.0511417	hipp	2	fd_117	body	Hippocampus
b_minus	single	0.0865809	hipp	2	fd_117	body	Hippocampus
b_minus	single	0.0217383	hipp	3	fd_117	place	Hippocampus
b_minus	single	-0.0345883	hipp	1	fd_117	face	Hippocampus
b_plus	double	0.0128182	hipp	2	fd_117	body	Hippocampus
c_minus	double	-0.0251912	hipp	3	fd_117	face	Hippocampus
b_minus	single	0.0675419	hipp	2	fd_117	body	Hippocampus
b_minus	single	3.49585e-05	hipp	1	fd_117	face	Hippocampus
c_plus	single	-0.115125	hipp	2	fd_117	place	Hippocampus
b_minus	single	-0.0455205	hipp	1	fd_117	face	Hippocampus
c_minus	double	-0.0659144	hipp	3	fd_117	face	Hippocampus
b_plus	double	-0.00310155	hipp	2	fd_117	body	Hippocampus
c_plus	single	0.0156274	hipp	3	fd_117	face	Hippocampus
b_minus	single	0.050201	hipp	3	fd_117	place	Hippocampus
c_minus	double	0.0754056	hipp	2	fd_118	place	Hippocampus
c_plus	single	-0.0511435	hipp	3	fd_118	face	Hippocampus
c_minus	double	-0.0332716	hipp	3	fd_118	face	Hippocampus
c_plus	single	0.00806783	hipp	3	fd_118	face	Hippocampus
c_plus	single	-0.0246062	hipp	2	fd_118	place	Hippocampus
c_minus	double	0.0434447	hipp	2	fd_118	place	Hippocampus
c_plus	single	-0.0591218	hipp	3	fd_118	face	Hippocampus
c_plus	single	-0.0241286	hipp	2	fd_118	place	Hippocampus
c_minus	double	0.0587419	hipp	1	fd_118	body	Hippocampus
c_minus	double	-0.0030276	hipp	2	fd_118	place	Hippocampus
c_minus	double	-0.0295237	hipp	3	fd_118	face	Hippocampus
b_minus	single	0.0991502	hipp	1	fd_118	face	Hippocampus
c_plus	single	0.0357917	hipp	2	fd_118	place	Hippocampus
c_minus	double	0.0225848	hipp	1	fd_118	body	Hippocampus
b_plus	double	0.0502554	hipp	1	fd_118	face	Hippocampus
c_minus	double	-0.00163325	hipp	2	fd_118	place	Hippocampus
c_minus	double	-0.0266435	hipp	3	fd_118	face	Hippocampus
c_plus	single	-0.0550516	hipp	2	fd_118	place	Hippocampus
b_plus	double	0.0740415	hipp	1	fd_118	face	Hippocampus
c_minus	double	0.0399727	hipp	2	fd_118	place	Hippocampus
c_plus	single	-0.0335475	hipp	3	fd_118	face	Hippocampus
c_minus	double	0.0288027	hipp	1	fd_118	body	Hippocampus
b_plus	double	0.0852376	hipp	1	fd_118	face	Hippocampus
c_plus	single	0.0377662	hipp	1	fd_118	body	Hippocampus
c_plus	single	0.0167378	hipp	1	fd_118	body	Hippocampus
b_minus	single	0.00586489	hipp	3	fd_118	place	Hippocampus
c_plus	single	0.11055	hipp	1	fd_118	body	Hippocampus
c_minus	double	0.0591856	hipp	1	fd_118	body	Hippocampus
b_minus	single	0.0570385	hipp	3	fd_118	place	Hippocampus
c_plus	single	0.0530568	hipp	1	fd_118	body	Hippocampus
b_minus	single	0.111556	hipp	1	fd_118	face	Hippocampus
c_minus	double	0.112876	hipp	1	fd_118	body	Hippocampus
b_plus	double	0.0953596	hipp	1	fd_118	face	Hippocampus
c_plus	single	0.0317279	hipp	1	fd_118	body	Hippocampus
b_minus	single	0.0787752	hipp	1	fd_118	face	Hippocampus
b_plus	double	0.110372	hipp	1	fd_118	face	Hippocampus
b_plus	double	0.0471418	hipp	3	fd_118	place	Hippocampus
b_plus	double	0.00296388	hipp	3	fd_118	place	Hippocampus
b_plus	double	-0.0521581	hipp	2	fd_118	body	Hippocampus
b_minus	single	0.0540733	hipp	2	fd_118	body	Hippocampus
b_minus	single	0.0491765	hipp	3	fd_118	place	Hippocampus
b_plus	double	0.00776914	hipp	3	fd_118	place	Hippocampus
b_minus	single	0.0514649	hipp	2	fd_118	body	Hippocampus
b_plus	double	-0.00229393	hipp	3	fd_118	place	Hippocampus
b_plus	double	0.0348106	hipp	2	fd_118	body	Hippocampus
b_minus	single	-0.00297617	hipp	2	fd_118	body	Hippocampus
b_plus	double	0.0853784	hipp	2	fd_118	body	Hippocampus
c_minus	double	-0.0204597	hipp	3	fd_118	face	Hippocampus
b_minus	single	0.0575553	hipp	2	fd_118	body	Hippocampus
c_plus	single	-0.015117	hipp	2	fd_118	place	Hippocampus
b_minus	single	0.111562	hipp	1	fd_118	face	Hippocampus
b_plus	double	0.0600193	hipp	2	fd_118	body	Hippocampus
b_minus	single	0.0794664	hipp	2	fd_118	body	Hippocampus
c_plus	single	-0.0752716	hipp	3	fd_118	face	Hippocampus
c_plus	single	-0.0512156	hipp	2	fd_118	place	Hippocampus
b_plus	double	0.0267961	hipp	2	fd_118	body	Hippocampus
c_plus	single	-0.0787879	hipp	3	fd_118	face	Hippocampus
c_minus	double	0.0496961	hipp	2	fd_118	place	Hippocampus
c_minus	double	-0.0556153	hipp	3	fd_118	face	Hippocampus
b_plus	double	0.0267144	hipp	3	fd_118	place	Hippocampus
c_minus	double	0.0529768	hipp	2	fd_118	place	Hippocampus
c_minus	double	-0.0197984	hipp	3	fd_118	face	Hippocampus
c_plus	single	-0.0155611	hipp	3	fd_118	face	Hippocampus
c_minus	double	0.0641655	hipp	1	fd_118	body	Hippocampus
c_minus	double	-0.0181318	hipp	2	fd_118	place	Hippocampus
c_minus	double	0.00315778	hipp	3	fd_118	face	Hippocampus
c_plus	single	-0.0233318	hipp	2	fd_118	place	Hippocampus
c_minus	double	0.0551707	hipp	1	fd_118	body	Hippocampus
b_plus	double	0.087008	hipp	1	fd_118	face	Hippocampus
c_minus	double	0.0342769	hipp	2	fd_118	place	Hippocampus
c_minus	double	-0.00261439	hipp	3	fd_118	face	Hippocampus
c_plus	single	0.0193661	hipp	2	fd_118	place	Hippocampus
c_minus	double	0.0298933	hipp	1	fd_118	body	Hippocampus
b_plus	double	0.106688	hipp	1	fd_118	face	Hippocampus
c_plus	single	0.00537471	hipp	3	fd_118	face	Hippocampus
c_plus	single	0.00675502	hipp	2	fd_118	place	Hippocampus
c_minus	double	-0.0108092	hipp	1	fd_118	body	Hippocampus
b_plus	double	0.110723	hipp	1	fd_118	face	Hippocampus
c_minus	double	0.0626902	hipp	2	fd_118	place	Hippocampus
c_plus	single	0.000703377	hipp	3	fd_118	face	Hippocampus
b_plus	double	0.120512	hipp	1	fd_118	face	Hippocampus
b_plus	double	0.0175451	hipp	3	fd_118	place	Hippocampus
b_minus	single	-0.00262255	hipp	3	fd_118	place	Hippocampus
c_plus	single	0.0173129	hipp	1	fd_118	body	Hippocampus
c_minus	double	0.0833104	hipp	1	fd_118	body	Hippocampus
b_minus	single	0.0820546	hipp	3	fd_118	place	Hippocampus
b_minus	single	0.0386722	hipp	3	fd_118	place	Hippocampus
c_plus	single	0.0711578	hipp	1	fd_118	body	Hippocampus
b_minus	single	0.159205	hipp	1	fd_118	face	Hippocampus
b_plus	double	-0.032403	hipp	3	fd_118	place	Hippocampus
c_plus	single	0.0511854	hipp	1	fd_118	body	Hippocampus
b_minus	single	0.0996183	hipp	1	fd_118	face	Hippocampus
b_plus	double	0.0926592	hipp	1	fd_118	face	Hippocampus
c_plus	single	0.0309445	hipp	1	fd_118	body	Hippocampus
b_minus	single	0.0897229	hipp	1	fd_118	face	Hippocampus
b_minus	single	0.0694854	hipp	2	fd_118	body	Hippocampus
b_minus	single	-0.0254639	hipp	3	fd_118	place	Hippocampus
c_plus	single	0.0935037	hipp	1	fd_118	body	Hippocampus
b_plus	double	0.0224809	hipp	3	fd_118	place	Hippocampus
b_plus	double	-0.0362865	hipp	2	fd_118	body	Hippocampus
b_minus	single	-0.00597647	hipp	2	fd_118	body	Hippocampus
b_plus	double	0.0698885	hipp	3	fd_118	place	Hippocampus
b_minus	single	-0.0620211	hipp	3	fd_118	place	Hippocampus
b_plus	double	-0.0106873	hipp	3	fd_118	place	Hippocampus
b_plus	double	0.0621761	hipp	2	fd_118	body	Hippocampus
b_minus	single	0.0288242	hipp	2	fd_118	body	Hippocampus
b_plus	double	-0.0194613	hipp	2	fd_118	body	Hippocampus
b_minus	single	-0.00440672	hipp	2	fd_118	body	Hippocampus
b_minus	single	0.0432442	hipp	3	fd_118	place	Hippocampus
b_minus	single	0.0997111	hipp	1	fd_118	face	Hippocampus
b_plus	double	0.114663	hipp	2	fd_118	body	Hippocampus
c_minus	double	0.0504286	hipp	3	fd_118	face	Hippocampus
b_minus	single	0.0256328	hipp	2	fd_118	body	Hippocampus
b_minus	single	0.16663	hipp	1	fd_118	face	Hippocampus
c_plus	single	0.0490273	hipp	2	fd_118	place	Hippocampus
b_minus	single	0.11236	hipp	1	fd_118	face	Hippocampus
c_minus	double	0.0167387	hipp	3	fd_118	face	Hippocampus
b_plus	double	0.00575832	hipp	2	fd_118	body	Hippocampus
c_plus	single	-0.00698543	hipp	3	fd_118	face	Hippocampus
b_minus	single	0.0550003	hipp	3	fd_118	place	Hippocampus
c_minus	double	0.017091	hipp	2	fd_119	place	Hippocampus
c_plus	single	-0.0297518	hipp	3	fd_119	face	Hippocampus
c_minus	double	-0.13105	hipp	3	fd_119	face	Hippocampus
c_plus	single	0.0433141	hipp	3	fd_119	face	Hippocampus
c_plus	single	-0.0344747	hipp	2	fd_119	place	Hippocampus
c_minus	double	-0.00544782	hipp	2	fd_119	place	Hippocampus
c_plus	single	-0.0934428	hipp	3	fd_119	face	Hippocampus
c_plus	single	-0.0140067	hipp	2	fd_119	place	Hippocampus
c_minus	double	-0.057232	hipp	1	fd_119	body	Hippocampus
c_minus	double	-0.00260867	hipp	2	fd_119	place	Hippocampus
c_minus	double	0.0554604	hipp	3	fd_119	face	Hippocampus
b_minus	single	0.00107913	hipp	1	fd_119	face	Hippocampus
c_plus	single	-0.0495401	hipp	2	fd_119	place	Hippocampus
c_minus	double	-0.0018387	hipp	1	fd_119	body	Hippocampus
b_plus	double	0.032959	hipp	1	fd_119	face	Hippocampus
c_minus	double	-0.0200604	hipp	2	fd_119	place	Hippocampus
c_minus	double	-0.0233027	hipp	3	fd_119	face	Hippocampus
c_plus	single	-0.0451525	hipp	2	fd_119	place	Hippocampus
b_plus	double	0.0319562	hipp	1	fd_119	face	Hippocampus
c_minus	double	0.0150945	hipp	2	fd_119	place	Hippocampus
c_plus	single	0.00710953	hipp	3	fd_119	face	Hippocampus
c_minus	double	-0.0503973	hipp	1	fd_119	body	Hippocampus
b_plus	double	-0.0226983	hipp	1	fd_119	face	Hippocampus
c_plus	single	-0.0654182	hipp	1	fd_119	body	Hippocampus
c_plus	single	0.0358757	hipp	1	fd_119	body	Hippocampus
b_minus	single	-0.0222928	hipp	3	fd_119	place	Hippocampus
c_plus	single	-0.0401594	hipp	1	fd_119	body	Hippocampus
c_minus	double	-0.0859465	hipp	1	fd_119	body	Hippocampus
b_minus	single	0.0623507	hipp	3	fd_119	place	Hippocampus
c_plus	single	-0.0878699	hipp	1	fd_119	body	Hippocampus
b_minus	single	0.00225508	hipp	1	fd_119	face	Hippocampus
c_minus	double	-0.0122898	hipp	1	fd_119	body	Hippocampus
b_plus	double	-0.0218149	hipp	1	fd_119	face	Hippocampus
c_plus	single	0.0195904	hipp	1	fd_119	body	Hippocampus
b_minus	single	-0.0505265	hipp	1	fd_119	face	Hippocampus
b_plus	double	0.0130383	hipp	1	fd_119	face	Hippocampus
b_plus	double	0.0773211	hipp	3	fd_119	place	Hippocampus
b_plus	double	0.00363208	hipp	3	fd_119	place	Hippocampus
b_plus	double	-0.014833	hipp	2	fd_119	body	Hippocampus
b_minus	single	-0.00122039	hipp	2	fd_119	body	Hippocampus
b_minus	single	0.062093	hipp	3	fd_119	place	Hippocampus
b_plus	double	-0.0187108	hipp	3	fd_119	place	Hippocampus
b_minus	single	0.0402784	hipp	2	fd_119	body	Hippocampus
b_plus	double	-0.0403803	hipp	3	fd_119	place	Hippocampus
b_plus	double	-0.00897173	hipp	2	fd_119	body	Hippocampus
b_minus	single	0.00434996	hipp	2	fd_119	body	Hippocampus
b_plus	double	-0.0213499	hipp	2	fd_119	body	Hippocampus
c_minus	double	-0.108897	hipp	3	fd_119	face	Hippocampus
b_minus	single	-0.00165525	hipp	2	fd_119	body	Hippocampus
c_plus	single	0.0263277	hipp	2	fd_119	place	Hippocampus
b_minus	single	0.00780928	hipp	1	fd_119	face	Hippocampus
b_plus	double	-0.0260136	hipp	2	fd_119	body	Hippocampus
b_minus	single	0.0399674	hipp	2	fd_119	body	Hippocampus
c_plus	single	-0.0402184	hipp	3	fd_119	face	Hippocampus
c_plus	single	-0.0482115	hipp	2	fd_119	place	Hippocampus
b_plus	double	0.0187595	hipp	2	fd_119	body	Hippocampus
c_plus	single	0.0302823	hipp	3	fd_119	face	Hippocampus
c_minus	double	0.0258783	hipp	2	fd_119	place	Hippocampus
c_minus	double	-0.0742475	hipp	3	fd_119	face	Hippocampus
b_plus	double	0.052576	hipp	3	fd_119	place	Hippocampus
c_minus	double	-0.048846	hipp	2	fd_119	place	Hippocampus
c_minus	double	-0.0846596	hipp	3	fd_119	face	Hippocampus
c_plus	single	-0.00159805	hipp	3	fd_119	face	Hippocampus
c_minus	double	-0.0224834	hipp	1	fd_119	body	Hippocampus
c_minus	double	0.00394544	hipp	2	fd_119	place	Hippocampus
c_minus	double	-0.0828361	hipp	3	fd_119	face	Hippocampus
c_plus	single	-0.0234877	hipp	2	fd_119	place	Hippocampus
c_minus	double	-0.0322443	hipp	1	fd_119	body	Hippocampus
b_plus	double	0.0070287	hipp	1	fd_119	face	Hippocampus
c_minus	double	0.0232465	hipp	2	fd_119	place	Hippocampus
c_minus	double	-0.00116044	hipp	3	fd_119	face	Hippocampus
c_plus	single	0.00576193	hipp	2	fd_119	place	Hippocampus
c_minus	double	-0.0388067	hipp	1	fd_119	body	Hippocampus
b_plus	double	-0.024574	hipp	1	fd_119	face	Hippocampus
c_plus	single	0.00431648	hipp	3	fd_119	face	Hippocampus
c_plus	single	-0.0311931	hipp	2	fd_119	place	Hippocampus
c_minus	double	-0.0292289	hipp	1	fd_119	body	Hippocampus
b_plus	double	0.0170567	hipp	1	fd_119	face	Hippocampus
c_minus	double	0.0181543	hipp	2	fd_119	place	Hippocampus
c_plus	single	-0.0296161	hipp	3	fd_119	face	Hippocampus
b_plus	double	0.00873985	hipp	1	fd_119	face	Hippocampus
b_plus	double	0.0339046	hipp	3	fd_119	place	Hippocampus
b_minus	single	0.0296273	hipp	3	fd_119	place	Hippocampus
c_plus	single	0.0178644	hipp	1	fd_119	body	Hippocampus
c_minus	double	-0.0417134	hipp	1	fd_119	body	Hippocampus
b_minus	single	-0.0172858	hipp	3	fd_119	place	Hippocampus
b_minus	single	0.00130676	hipp	3	fd_119	place	Hippocampus
c_plus	single	0.0149535	hipp	1	fd_119	body	Hippocampus
b_minus	single	-0.0010912	hipp	1	fd_119	face	Hippocampus
b_plus	double	-0.0391442	hipp	3	fd_119	place	Hippocampus
c_plus	single	0.0021646	hipp	1	fd_119	body	Hippocampus
b_minus	single	-0.0456667	hipp	1	fd_119	face	Hippocampus
b_plus	double	0.0157918	hipp	1	fd_119	face	Hippocampus
c_plus	single	-0.055158	hipp	1	fd_119	body	Hippocampus
b_minus	single	0.0289534	hipp	1	fd_119	face	Hippocampus
b_minus	single	0.0528453	hipp	2	fd_119	body	Hippocampus
b_minus	single	0.0142209	hipp	3	fd_119	place	Hippocampus
c_plus	single	0.00448635	hipp	1	fd_119	body	Hippocampus
b_plus	double	-0.00793217	hipp	3	fd_119	place	Hippocampus
b_plus	double	0.0167214	hipp	2	fd_119	body	Hippocampus
b_minus	single	0.00359216	hipp	2	fd_119	body	Hippocampus
b_plus	double	0.0353522	hipp	3	fd_119	place	Hippocampus
b_minus	single	-0.057136	hipp	3	fd_119	place	Hippocampus
b_plus	double	0.016645	hipp	3	fd_119	place	Hippocampus
b_plus	double	-0.0575965	hipp	2	fd_119	body	Hippocampus
b_minus	single	0.0110223	hipp	2	fd_119	body	Hippocampus
b_plus	double	-0.0223155	hipp	2	fd_119	body	Hippocampus
b_minus	single	-0.00792272	hipp	2	fd_119	body	Hippocampus
b_minus	single	0.0230361	hipp	3	fd_119	place	Hippocampus
b_minus	single	-0.0636812	hipp	1	fd_119	face	Hippocampus
b_plus	double	0.0675451	hipp	2	fd_119	body	Hippocampus
c_minus	double	-0.0608217	hipp	3	fd_119	face	Hippocampus
b_minus	single	-0.00132478	hipp	2	fd_119	body	Hippocampus
b_minus	single	-0.0228778	hipp	1	fd_119	face	Hippocampus
c_plus	single	-0.0532464	hipp	2	fd_119	place	Hippocampus
b_minus	single	0.11477	hipp	1	fd_119	face	Hippocampus
c_minus	double	-0.085693	hipp	3	fd_119	face	Hippocampus
b_plus	double	0.041437	hipp	2	fd_119	body	Hippocampus
c_plus	single	-0.0266262	hipp	3	fd_119	face	Hippocampus
b_minus	single	0.0358841	hipp	3	fd_119	place	Hippocampus
c_minus	double	-0.035753	hipp	2	fd_122	place	Hippocampus
c_plus	single	-0.0240835	hipp	3	fd_122	face	Hippocampus
c_minus	double	-0.0102143	hipp	3	fd_122	face	Hippocampus
c_plus	single	0.0980321	hipp	3	fd_122	face	Hippocampus
c_plus	single	0.0482457	hipp	2	fd_122	place	Hippocampus
c_minus	double	-0.00533773	hipp	2	fd_122	place	Hippocampus
c_plus	single	0.0888539	hipp	3	fd_122	face	Hippocampus
c_plus	single	0.0809681	hipp	2	fd_122	place	Hippocampus
c_minus	double	-0.0440792	hipp	1	fd_122	body	Hippocampus
c_minus	double	-0.0141431	hipp	2	fd_122	place	Hippocampus
c_minus	double	0.00870724	hipp	3	fd_122	face	Hippocampus
b_minus	single	0.0328563	hipp	1	fd_122	face	Hippocampus
c_plus	single	0.0687722	hipp	2	fd_122	place	Hippocampus
c_minus	double	-0.0601292	hipp	1	fd_122	body	Hippocampus
b_plus	double	-0.0249206	hipp	1	fd_122	face	Hippocampus
c_minus	double	-0.0357289	hipp	2	fd_122	place	Hippocampus
c_minus	double	-0.0339173	hipp	3	fd_122	face	Hippocampus
c_plus	single	0.0196491	hipp	2	fd_122	place	Hippocampus
b_plus	double	0.0028636	hipp	1	fd_122	face	Hippocampus
c_minus	double	-0.00627012	hipp	2	fd_122	place	Hippocampus
c_plus	single	0.0996939	hipp	3	fd_122	face	Hippocampus
c_minus	double	-0.124867	hipp	1	fd_122	body	Hippocampus
b_plus	double	-0.0342079	hipp	1	fd_122	face	Hippocampus
c_plus	single	0.0823948	hipp	1	fd_122	body	Hippocampus
c_plus	single	0.000859313	hipp	1	fd_122	body	Hippocampus
b_minus	single	0.12066	hipp	3	fd_122	place	Hippocampus
c_plus	single	0.0295897	hipp	1	fd_122	body	Hippocampus
c_minus	double	-0.0247021	hipp	1	fd_122	body	Hippocampus
b_minus	single	0.051746	hipp	3	fd_122	place	Hippocampus
c_plus	single	-0.0172613	hipp	1	fd_122	body	Hippocampus
b_minus	single	0.0305153	hipp	1	fd_122	face	Hippocampus
c_minus	double	-0.0528273	hipp	1	fd_122	body	Hippocampus
b_plus	double	0.0255623	hipp	1	fd_122	face	Hippocampus
c_plus	single	0.0100523	hipp	1	fd_122	body	Hippocampus
b_minus	single	0.0233148	hipp	1	fd_122	face	Hippocampus
b_plus	double	0.00334994	hipp	1	fd_122	face	Hippocampus
b_plus	double	-0.0308126	hipp	3	fd_122	place	Hippocampus
b_plus	double	0.00797968	hipp	3	fd_122	place	Hippocampus
b_plus	double	0.034367	hipp	2	fd_122	body	Hippocampus
b_minus	single	0.0501232	hipp	2	fd_122	body	Hippocampus
b_minus	single	0.0307214	hipp	3	fd_122	place	Hippocampus
b_plus	double	0.00345219	hipp	3	fd_122	place	Hippocampus
b_minus	single	0.0287156	hipp	2	fd_122	body	Hippocampus
b_plus	double	-0.035485	hipp	3	fd_122	place	Hippocampus
b_plus	double	0.00586407	hipp	2	fd_122	body	Hippocampus
b_minus	single	0.0101252	hipp	2	fd_122	body	Hippocampus
b_plus	double	-0.0444536	hipp	2	fd_122	body	Hippocampus
c_minus	double	-0.088813	hipp	3	fd_122	face	Hippocampus
b_minus	single	0.0439589	hipp	2	fd_122	body	Hippocampus
c_plus	single	0.0791524	hipp	2	fd_122	place	Hippocampus
b_minus	single	-0.0207528	hipp	1	fd_122	face	Hippocampus
b_plus	double	0.0834786	hipp	2	fd_122	body	Hippocampus
b_minus	single	0.0749862	hipp	2	fd_122	body	Hippocampus
c_plus	single	0.0797107	hipp	3	fd_122	face	Hippocampus
c_plus	single	0.0128124	hipp	2	fd_122	place	Hippocampus
b_plus	double	0.0257789	hipp	2	fd_122	body	Hippocampus
c_plus	single	0.0411441	hipp	3	fd_122	face	Hippocampus
c_minus	double	-0.0274973	hipp	2	fd_122	place	Hippocampus
c_minus	double	0.017681	hipp	3	fd_122	face	Hippocampus
b_plus	double	-0.00139292	hipp	3	fd_122	place	Hippocampus
c_minus	double	0.0445983	hipp	2	fd_122	place	Hippocampus
c_minus	double	-0.0560821	hipp	3	fd_122	face	Hippocampus
c_plus	single	0.0574174	hipp	3	fd_122	face	Hippocampus
c_minus	double	-0.0564168	hipp	1	fd_122	body	Hippocampus
c_minus	double	-0.0749502	hipp	2	fd_122	place	Hippocampus
c_minus	double	0.066775	hipp	3	fd_122	face	Hippocampus
c_plus	single	0.053139	hipp	2	fd_122	place	Hippocampus
c_minus	double	-0.105954	hipp	1	fd_122	body	Hippocampus
b_plus	double	0.0214915	hipp	1	fd_122	face	Hippocampus
c_minus	double	0.00126935	hipp	2	fd_122	place	Hippocampus
c_minus	double	0.0789171	hipp	3	fd_122	face	Hippocampus
c_plus	single	0.0549506	hipp	2	fd_122	place	Hippocampus
c_minus	double	-0.048861	hipp	1	fd_122	body	Hippocampus
b_plus	double	0.0142154	hipp	1	fd_122	face	Hippocampus
c_plus	single	-0.00376008	hipp	3	fd_122	face	Hippocampus
c_plus	single	0.00390226	hipp	2	fd_122	place	Hippocampus
c_minus	double	-0.0499324	hipp	1	fd_122	body	Hippocampus
b_plus	double	0.0329902	hipp	1	fd_122	face	Hippocampus
c_minus	double	0.0570616	hipp	2	fd_122	place	Hippocampus
c_plus	single	0.0488283	hipp	3	fd_122	face	Hippocampus
b_plus	double	-0.044892	hipp	1	fd_122	face	Hippocampus
b_plus	double	-0.0192745	hipp	3	fd_122	place	Hippocampus
b_minus	single	0.0979889	hipp	3	fd_122	place	Hippocampus
c_plus	single	-0.000448036	hipp	1	fd_122	body	Hippocampus
c_minus	double	-0.060629	hipp	1	fd_122	body	Hippocampus
b_minus	single	0.0364466	hipp	3	fd_122	place	Hippocampus
b_minus	single	0.0432104	hipp	3	fd_122	place	Hippocampus
c_plus	single	-0.0359449	hipp	1	fd_122	body	Hippocampus
b_minus	single	-0.0139717	hipp	1	fd_122	face	Hippocampus
b_plus	double	-0.0691537	hipp	3	fd_122	place	Hippocampus
c_plus	single	-0.0251809	hipp	1	fd_122	body	Hippocampus
b_minus	single	-0.0430505	hipp	1	fd_122	face	Hippocampus
b_plus	double	-0.0165622	hipp	1	fd_122	face	Hippocampus
c_plus	single	-0.0187885	hipp	1	fd_122	body	Hippocampus
b_minus	single	-0.033557	hipp	1	fd_122	face	Hippocampus
b_minus	single	0.0307956	hipp	2	fd_122	body	Hippocampus
b_minus	single	0.0843398	hipp	3	fd_122	place	Hippocampus
c_plus	single	0.00940313	hipp	1	fd_122	body	Hippocampus
b_plus	double	-0.00183426	hipp	3	fd_122	place	Hippocampus
b_plus	double	0.083239	hipp	2	fd_122	body	Hippocampus
b_minus	single	0.0650452	hipp	2	fd_122	body	Hippocampus
b_plus	double	0.00704832	hipp	3	fd_122	place	Hippocampus
b_minus	single	0.0328777	hipp	3	fd_122	place	Hippocampus
b_plus	double	-0.0124255	hipp	3	fd_122	place	Hippocampus
b_plus	double	0.00349835	hipp	2	fd_122	body	Hippocampus
b_minus	single	0.0433619	hipp	2	fd_122	body	Hippocampus
b_plus	double	0.0731409	hipp	2	fd_122	body	Hippocampus
b_minus	single	0.0276965	hipp	2	fd_122	body	Hippocampus
b_minus	single	0.090234	hipp	3	fd_122	place	Hippocampus
b_minus	single	0.00928543	hipp	1	fd_122	face	Hippocampus
b_plus	double	0.0346051	hipp	2	fd_122	body	Hippocampus
c_minus	double	-0.0477061	hipp	3	fd_122	face	Hippocampus
b_minus	single	0.0457228	hipp	2	fd_122	body	Hippocampus
b_minus	single	-0.0425064	hipp	1	fd_122	face	Hippocampus
c_plus	single	0.0871501	hipp	2	fd_122	place	Hippocampus
b_minus	single	0.0153853	hipp	1	fd_122	face	Hippocampus
c_minus	double	-0.0411609	hipp	3	fd_122	face	Hippocampus
b_plus	double	0.0993682	hipp	2	fd_122	body	Hippocampus
c_plus	single	0.03152	hipp	3	fd_122	face	Hippocampus
b_minus	single	0.0544085	hipp	3	fd_122	place	Hippocampus
c_minus	double	-0.0834344	hipp	2	fd_123	place	Hippocampus
c_plus	single	0.0255858	hipp	3	fd_123	face	Hippocampus
c_minus	double	-0.0376093	hipp	3	fd_123	face	Hippocampus
c_plus	single	0.0228977	hipp	3	fd_123	face	Hippocampus
c_plus	single	-0.0955775	hipp	2	fd_123	place	Hippocampus
c_minus	double	-0.00214322	hipp	2	fd_123	place	Hippocampus
c_plus	single	0.0198194	hipp	3	fd_123	face	Hippocampus
c_plus	single	-0.0826595	hipp	2	fd_123	place	Hippocampus
c_minus	double	-0.0771577	hipp	1	fd_123	body	Hippocampus
c_minus	double	-0.0236997	hipp	2	fd_123	place	Hippocampus
c_minus	double	0.0343443	hipp	3	fd_123	face	Hippocampus
b_minus	single	-0.00635215	hipp	1	fd_123	face	Hippocampus
c_plus	single	0.0559366	hipp	2	fd_123	place	Hippocampus
c_minus	double	-0.0733056	hipp	1	fd_123	body	Hippocampus
b_plus	double	-0.0814282	hipp	1	fd_123	face	Hippocampus
c_minus	double	-0.0198665	hipp	2	fd_123	place	Hippocampus
c_minus	double	0.00295824	hipp	3	fd_123	face	Hippocampus
c_plus	single	-0.0645733	hipp	2	fd_123	place	Hippocampus
b_plus	double	-0.0689692	hipp	1	fd_123	face	Hippocampus
c_minus	double	-0.0843144	hipp	2	fd_123	place	Hippocampus
c_plus	single	0.102581	hipp	3	fd_123	face	Hippocampus
c_minus	double	-0.0443303	hipp	1	fd_123	body	Hippocampus
b_plus	double	-0.06251	hipp	1	fd_123	face	Hippocampus
c_plus	single	-0.0151772	hipp	1	fd_123	body	Hippocampus
c_plus	single	-0.00711587	hipp	1	fd_123	body	Hippocampus
b_minus	single	-0.0799524	hipp	3	fd_123	place	Hippocampus
c_plus	single	-0.0789811	hipp	1	fd_123	body	Hippocampus
c_minus	double	-0.0884412	hipp	1	fd_123	body	Hippocampus
b_minus	single	0.0557593	hipp	3	fd_123	place	Hippocampus
c_plus	single	-0.0101251	hipp	1	fd_123	body	Hippocampus
b_minus	single	-0.0468033	hipp	1	fd_123	face	Hippocampus
c_minus	double	-0.0647173	hipp	1	fd_123	body	Hippocampus
b_plus	double	-0.0597387	hipp	1	fd_123	face	Hippocampus
c_plus	single	-0.039462	hipp	1	fd_123	body	Hippocampus
b_minus	single	-0.0510899	hipp	1	fd_123	face	Hippocampus
b_plus	double	-0.0977748	hipp	1	fd_123	face	Hippocampus
b_plus	double	-0.0313111	hipp	3	fd_123	place	Hippocampus
b_plus	double	-0.0774853	hipp	3	fd_123	place	Hippocampus
b_plus	double	-0.0103861	hipp	2	fd_123	body	Hippocampus
b_minus	single	-0.0608479	hipp	2	fd_123	body	Hippocampus
b_minus	single	-0.00013124	hipp	3	fd_123	place	Hippocampus
b_plus	double	-0.100779	hipp	3	fd_123	place	Hippocampus
b_minus	single	-0.0640153	hipp	2	fd_123	body	Hippocampus
b_plus	double	-0.0583337	hipp	3	fd_123	place	Hippocampus
b_plus	double	-0.00834058	hipp	2	fd_123	body	Hippocampus
b_minus	single	0.00246753	hipp	2	fd_123	body	Hippocampus
b_plus	double	-0.0179915	hipp	2	fd_123	body	Hippocampus
c_minus	double	-0.0178772	hipp	3	fd_123	face	Hippocampus
b_minus	single	-0.0115954	hipp	2	fd_123	body	Hippocampus
c_plus	single	-0.0246261	hipp	2	fd_123	place	Hippocampus
b_minus	single	-0.0433299	hipp	1	fd_123	face	Hippocampus
b_plus	double	0.0367604	hipp	2	fd_123	body	Hippocampus
b_minus	single	-0.0409763	hipp	2	fd_123	body	Hippocampus
c_plus	single	-0.100551	hipp	3	fd_123	face	Hippocampus
c_plus	single	-0.0397312	hipp	2	fd_123	place	Hippocampus
b_plus	double	0.0230008	hipp	2	fd_123	body	Hippocampus
c_plus	single	0.0089246	hipp	3	fd_123	face	Hippocampus
c_minus	double	-0.0208116	hipp	2	fd_123	place	Hippocampus
c_minus	double	-0.0562089	hipp	3	fd_123	face	Hippocampus
b_plus	double	-0.0419554	hipp	3	fd_123	place	Hippocampus
c_minus	double	-0.0317016	hipp	2	fd_123	place	Hippocampus
c_minus	double	0.00461808	hipp	3	fd_123	face	Hippocampus
c_plus	single	0.0370387	hipp	3	fd_123	face	Hippocampus
c_minus	double	-0.0217773	hipp	1	fd_123	body	Hippocampus
c_minus	double	0.00193191	hipp	2	fd_123	place	Hippocampus
c_minus	double	-0.0363601	hipp	3	fd_123	face	Hippocampus
c_plus	single	-0.0905136	hipp	2	fd_123	place	Hippocampus
c_minus	double	-0.0698211	hipp	1	fd_123	body	Hippocampus
b_plus	double	-0.0492516	hipp	1	fd_123	face	Hippocampus
c_minus	double	0.00233953	hipp	2	fd_123	place	Hippocampus
c_minus	double	0.0579438	hipp	3	fd_123	face	Hippocampus
c_plus	single	-0.0164603	hipp	2	fd_123	place	Hippocampus
c_minus	double	-0.0781975	hipp	1	fd_123	body	Hippocampus
b_plus	double	-0.0925647	hipp	1	fd_123	face	Hippocampus
c_plus	single	0.0292784	hipp	3	fd_123	face	Hippocampus
c_plus	single	0.0901961	hipp	2	fd_123	place	Hippocampus
c_minus	double	-0.0353719	hipp	1	fd_123	body	Hippocampus
b_plus	double	-0.0704724	hipp	1	fd_123	face	Hippocampus
c_minus	double	-0.0376983	hipp	2	fd_123	place	Hippocampus
c_plus	single	-0.0214429	hipp	3	fd_123	face	Hippocampus
b_plus	double	-0.101318	hipp	1	fd_123	face	Hippocampus
b_plus	double	-0.0799665	hipp	3	fd_123	place	Hippocampus
b_minus	single	0.000972161	hipp	3	fd_123	place	Hippocampus
c_plus	single	-0.0689671	hipp	1	fd_123	body	Hippocampus
c_minus	double	-0.101444	hipp	1	fd_123	body	Hippocampus
b_minus	single	-0.0587139	hipp	3	fd_123	place	Hippocampus
b_minus	single	0.00318285	hipp	3	fd_123	place	Hippocampus
c_plus	single	-0.04835	hipp	1	fd_123	body	Hippocampus
b_minus	single	0.0228714	hipp	1	fd_123	face	Hippocampus
b_plus	double	-0.0608857	hipp	3	fd_123	place	Hippocampus
c_plus	single	-0.0212065	hipp	1	fd_123	body	Hippocampus
b_minus	single	-0.05314	hipp	1	fd_123	face	Hippocampus
b_plus	double	-0.120517	hipp	1	fd_123	face	Hippocampus
c_plus	single	-0.0443281	hipp	1	fd_123	body	Hippocampus
b_minus	single	-0.0499091	hipp	1	fd_123	face	Hippocampus
b_minus	single	-0.0271674	hipp	2	fd_123	body	Hippocampus
b_minus	single	0.0023462	hipp	3	fd_123	place	Hippocampus
c_plus	single	-0.0407076	hipp	1	fd_123	body	Hippocampus
b_plus	double	-0.0539777	hipp	3	fd_123	place	Hippocampus
b_plus	double	-0.0171473	hipp	2	fd_123	body	Hippocampus
b_minus	single	0.0104404	hipp	2	fd_123	body	Hippocampus
b_plus	double	-0.0351715	hipp	3	fd_123	place	Hippocampus
b_minus	single	0.00967437	hipp	3	fd_123	place	Hippocampus
b_plus	double	-0.0538992	hipp	3	fd_123	place	Hippocampus
b_plus	double	-0.0148476	hipp	2	fd_123	body	Hippocampus
b_minus	single	-0.0552428	hipp	2	fd_123	body	Hippocampus
b_plus	double	0.0403562	hipp	2	fd_123	body	Hippocampus
b_minus	single	0.000552811	hipp	2	fd_123	body	Hippocampus
b_minus	single	-0.0817991	hipp	3	fd_123	place	Hippocampus
b_minus	single	-0.00354018	hipp	1	fd_123	face	Hippocampus
b_plus	double	-0.00589959	hipp	2	fd_123	body	Hippocampus
c_minus	double	-0.0387648	hipp	3	fd_123	face	Hippocampus
b_minus	single	-0.0167564	hipp	2	fd_123	body	Hippocampus
b_minus	single	-0.0192215	hipp	1	fd_123	face	Hippocampus
c_plus	single	-0.0434543	hipp	2	fd_123	place	Hippocampus
b_minus	single	-0.0605194	hipp	1	fd_123	face	Hippocampus
c_minus	double	0.000245164	hipp	3	fd_123	face	Hippocampus
b_plus	double	0.0117325	hipp	2	fd_123	body	Hippocampus
c_plus	single	0.0539087	hipp	3	fd_123	face	Hippocampus
b_minus	single	0.0308348	hipp	3	fd_123	place	Hippocampus
c_minus	double	0.0860224	hipp	2	fd_124	place	Hippocampus
c_plus	single	-0.0461185	hipp	3	fd_124	face	Hippocampus
c_minus	double	0.0028903	hipp	3	fd_124	face	Hippocampus
c_plus	single	0.0686837	hipp	3	fd_124	face	Hippocampus
c_plus	single	-0.0442526	hipp	2	fd_124	place	Hippocampus
c_minus	double	0.0335755	hipp	2	fd_124	place	Hippocampus
c_plus	single	-0.0505728	hipp	3	fd_124	face	Hippocampus
c_plus	single	0.063957	hipp	2	fd_124	place	Hippocampus
c_minus	double	-0.0141706	hipp	1	fd_124	body	Hippocampus
c_minus	double	-0.0599469	hipp	2	fd_124	place	Hippocampus
c_minus	double	0.00697097	hipp	3	fd_124	face	Hippocampus
b_minus	single	-0.0360245	hipp	1	fd_124	face	Hippocampus
c_plus	single	0.0765136	hipp	2	fd_124	place	Hippocampus
c_minus	double	0.0244293	hipp	1	fd_124	body	Hippocampus
b_plus	double	0.0354287	hipp	1	fd_124	face	Hippocampus
c_minus	double	-0.00444626	hipp	2	fd_124	place	Hippocampus
c_minus	double	-0.0401501	hipp	3	fd_124	face	Hippocampus
c_plus	single	-0.0349315	hipp	2	fd_124	place	Hippocampus
b_plus	double	0.0140457	hipp	1	fd_124	face	Hippocampus
c_minus	double	0.0250933	hipp	2	fd_124	place	Hippocampus
c_plus	single	-0.11866	hipp	3	fd_124	face	Hippocampus
c_minus	double	0.0441453	hipp	1	fd_124	body	Hippocampus
b_plus	double	0.0564464	hipp	1	fd_124	face	Hippocampus
c_plus	single	0.105129	hipp	1	fd_124	body	Hippocampus
c_plus	single	0.0667189	hipp	1	fd_124	body	Hippocampus
b_minus	single	0.0100841	hipp	3	fd_124	place	Hippocampus
c_plus	single	0.0490009	hipp	1	fd_124	body	Hippocampus
c_minus	double	-0.00607475	hipp	1	fd_124	body	Hippocampus
b_minus	single	-0.0115816	hipp	3	fd_124	place	Hippocampus
c_plus	single	0.0946752	hipp	1	fd_124	body	Hippocampus
b_minus	single	-0.00755946	hipp	1	fd_124	face	Hippocampus
c_minus	double	-0.0368056	hipp	1	fd_124	body	Hippocampus
b_plus	double	0.00306825	hipp	1	fd_124	face	Hippocampus
c_plus	single	0.0551069	hipp	1	fd_124	body	Hippocampus
b_minus	single	0.0487901	hipp	1	fd_124	face	Hippocampus
b_plus	double	0.106476	hipp	1	fd_124	face	Hippocampus
b_plus	double	-0.0186612	hipp	3	fd_124	place	Hippocampus
b_plus	double	0.0305558	hipp	3	fd_124	place	Hippocampus
b_plus	double	0.0245424	hipp	2	fd_124	body	Hippocampus
b_minus	single	-0.0258579	hipp	2	fd_124	body	Hippocampus
b_minus	single	0.0449381	hipp	3	fd_124	place	Hippocampus
b_plus	double	-0.0111052	hipp	3	fd_124	place	Hippocampus
b_minus	single	0.0175558	hipp	2	fd_124	body	Hippocampus
b_plus	double	0.0228896	hipp	3	fd_124	place	Hippocampus
b_plus	double	0.0544671	hipp	2	fd_124	body	Hippocampus
b_minus	single	0.0348129	hipp	2	fd_124	body	Hippocampus
b_plus	double	-0.00929566	hipp	2	fd_124	body	Hippocampus
c_minus	double	0.0199415	hipp	3	fd_124	face	Hippocampus
b_minus	single	-0.0495402	hipp	2	fd_124	body	Hippocampus
c_plus	single	-0.00634542	hipp	2	fd_124	place	Hippocampus
b_minus	single	0.0120148	hipp	1	fd_124	face	Hippocampus
b_plus	double	0.0377081	hipp	2	fd_124	body	Hippocampus
b_minus	single	-0.0239066	hipp	2	fd_124	body	Hippocampus
c_plus	single	-0.0486825	hipp	3	fd_124	face	Hippocampus
c_plus	single	0.047004	hipp	2	fd_124	place	Hippocampus
b_plus	double	0.0292594	hipp	2	fd_124	body	Hippocampus
c_plus	single	-0.0353935	hipp	3	fd_124	face	Hippocampus
c_minus	double	0.0142829	hipp	2	fd_124	place	Hippocampus
c_minus	double	-0.0177491	hipp	3	fd_124	face	Hippocampus
b_plus	double	-0.0165763	hipp	3	fd_124	place	Hippocampus
c_minus	double	0.0211949	hipp	2	fd_124	place	Hippocampus
c_minus	double	0.0385912	hipp	3	fd_124	face	Hippocampus
c_plus	single	-0.0104746	hipp	3	fd_124	face	Hippocampus
c_minus	double	0.000618437	hipp	1	fd_124	body	Hippocampus
c_minus	double	-0.0294851	hipp	2	fd_124	place	Hippocampus
c_minus	double	-0.0261879	hipp	3	fd_124	face	Hippocampus
c_plus	single	0.0631174	hipp	2	fd_124	place	Hippocampus
c_minus	double	0.0119649	hipp	1	fd_124	body	Hippocampus
b_plus	double	0.0453184	hipp	1	fd_124	face	Hippocampus
c_minus	double	0.0199638	hipp	2	fd_124	place	Hippocampus
c_minus	double	-0.084288	hipp	3	fd_124	face	Hippocampus
c_plus	single	0.122152	hipp	2	fd_124	place	Hippocampus
c_minus	double	0.0225647	hipp	1	fd_124	body	Hippocampus
b_plus	double	0.0180667	hipp	1	fd_124	face	Hippocampus
c_plus	single	-0.0632098	hipp	3	fd_124	face	Hippocampus
c_plus	single	0.0183354	hipp	2	fd_124	place	Hippocampus
c_minus	double	0.00466557	hipp	1	fd_124	body	Hippocampus
b_plus	double	0.0673832	hipp	1	fd_124	face	Hippocampus
c_minus	double	-0.12523	hipp	2	fd_124	place	Hippocampus
c_plus	single	-0.0327809	hipp	3	fd_124	face	Hippocampus
b_plus	double	0.0528754	hipp	1	fd_124	face	Hippocampus
b_plus	double	0.0098111	hipp	3	fd_124	place	Hippocampus
b_minus	single	-0.0593948	hipp	3	fd_124	place	Hippocampus
c_plus	single	0.0390357	hipp	1	fd_124	body	Hippocampus
c_minus	double	-0.0524377	hipp	1	fd_124	body	Hippocampus
b_minus	single	0.0507564	hipp	3	fd_124	place	Hippocampus
b_minus	single	-0.00872438	hipp	3	fd_124	place	Hippocampus
c_plus	single	0.0770922	hipp	1	fd_124	body	Hippocampus
b_minus	single	0.0186874	hipp	1	fd_124	face	Hippocampus
b_plus	double	-0.00673632	hipp	3	fd_124	place	Hippocampus
c_plus	single	0.0718332	hipp	1	fd_124	body	Hippocampus
b_minus	single	0.0437555	hipp	1	fd_124	face	Hippocampus
b_plus	double	0.000736985	hipp	1	fd_124	face	Hippocampus
c_plus	single	0.0853785	hipp	1	fd_124	body	Hippocampus
b_minus	single	0.0414142	hipp	1	fd_124	face	Hippocampus
b_minus	single	0.0125271	hipp	2	fd_124	body	Hippocampus
b_minus	single	0.0198853	hipp	3	fd_124	place	Hippocampus
c_plus	single	0.0892518	hipp	1	fd_124	body	Hippocampus
b_plus	double	-0.0103222	hipp	3	fd_124	place	Hippocampus
b_plus	double	0.027791	hipp	2	fd_124	body	Hippocampus
b_minus	single	-0.0403965	hipp	2	fd_124	body	Hippocampus
b_plus	double	0.00242979	hipp	3	fd_124	place	Hippocampus
b_minus	single	-0.00381766	hipp	3	fd_124	place	Hippocampus
b_plus	double	0.0159185	hipp	3	fd_124	place	Hippocampus
b_plus	double	-0.0453413	hipp	2	fd_124	body	Hippocampus
b_minus	single	-0.0136676	hipp	2	fd_124	body	Hippocampus
b_plus	double	0.0454613	hipp	2	fd_124	body	Hippocampus
b_minus	single	-0.0241432	hipp	2	fd_124	body	Hippocampus
b_minus	single	0.0445176	hipp	3	fd_124	place	Hippocampus
b_minus	single	-0.0116084	hipp	1	fd_124	face	Hippocampus
b_plus	double	0.0210073	hipp	2	fd_124	body	Hippocampus
c_minus	double	-0.0845669	hipp	3	fd_124	face	Hippocampus
b_minus	single	-0.0169687	hipp	2	fd_124	body	Hippocampus
b_minus	single	0.0224795	hipp	1	fd_124	face	Hippocampus
c_plus	single	0.0105398	hipp	2	fd_124	place	Hippocampus
b_minus	single	0.0411025	hipp	1	fd_124	face	Hippocampus
c_minus	double	-0.0381878	hipp	3	fd_124	face	Hippocampus
b_plus	double	0.0453802	hipp	2	fd_124	body	Hippocampus
c_plus	single	-0.0215766	hipp	3	fd_124	face	Hippocampus
b_minus	single	0.0199705	hipp	3	fd_124	place	Hippocampus
c_minus	double	-0.0660711	hipp	2	fd_126	place	Hippocampus
c_plus	single	-0.0445537	hipp	3	fd_126	face	Hippocampus
c_minus	double	-0.116106	hipp	3	fd_126	face	Hippocampus
c_plus	single	-0.0998271	hipp	3	fd_126	face	Hippocampus
c_plus	single	0.0409633	hipp	2	fd_126	place	Hippocampus
c_minus	double	-0.0261586	hipp	2	fd_126	place	Hippocampus
c_plus	single	0.00477437	hipp	3	fd_126	face	Hippocampus
c_plus	single	-0.0228794	hipp	2	fd_126	place	Hippocampus
c_minus	double	0.0511389	hipp	1	fd_126	body	Hippocampus
c_minus	double	0.0123999	hipp	2	fd_126	place	Hippocampus
c_minus	double	-0.0721724	hipp	3	fd_126	face	Hippocampus
b_minus	single	0.0115656	hipp	1	fd_126	face	Hippocampus
c_plus	single	0.0172972	hipp	2	fd_126	place	Hippocampus
c_minus	double	0.0283659	hipp	1	fd_126	body	Hippocampus
b_plus	double	-0.0304185	hipp	1	fd_126	face	Hippocampus
c_minus	double	-0.0162039	hipp	2	fd_126	place	Hippocampus
c_minus	double	-0.0296729	hipp	3	fd_126	face	Hippocampus
c_plus	single	-0.0324324	hipp	2	fd_126	place	Hippocampus
b_plus	double	-0.0398607	hipp	1	fd_126	face	Hippocampus
c_minus	double	-0.0957532	hipp	2	fd_126	place	Hippocampus
c_plus	single	-0.0283062	hipp	3	fd_126	face	Hippocampus
c_minus	double	0.074956	hipp	1	fd_126	body	Hippocampus
b_plus	double	-0.0643491	hipp	1	fd_126	face	Hippocampus
c_plus	single	-0.0452175	hipp	1	fd_126	body	Hippocampus
c_plus	single	-0.0351607	hipp	1	fd_126	body	Hippocampus
b_minus	single	-0.0172488	hipp	3	fd_126	place	Hippocampus
c_plus	single	-0.00648619	hipp	1	fd_126	body	Hippocampus
c_minus	double	0.0149244	hipp	1	fd_126	body	Hippocampus
b_minus	single	-0.0344775	hipp	3	fd_126	place	Hippocampus
c_plus	single	0.0361661	hipp	1	fd_126	body	Hippocampus
b_minus	single	-0.0605394	hipp	1	fd_126	face	Hippocampus
c_minus	double	-0.049868	hipp	1	fd_126	body	Hippocampus
b_plus	double	-0.0251705	hipp	1	fd_126	face	Hippocampus
c_plus	single	0.0576282	hipp	1	fd_126	body	Hippocampus
b_minus	single	-0.039996	hipp	1	fd_126	face	Hippocampus
b_plus	double	-0.0144774	hipp	1	fd_126	face	Hippocampus
b_plus	double	0.092211	hipp	3	fd_126	place	Hippocampus
b_plus	double	0.00748161	hipp	3	fd_126	place	Hippocampus
b_plus	double	-0.0262213	hipp	2	fd_126	body	Hippocampus
b_minus	single	-0.0646457	hipp	2	fd_126	body	Hippocampus
b_minus	single	0.0415054	hipp	3	fd_126	place	Hippocampus
b_plus	double	0.0196952	hipp	3	fd_126	place	Hippocampus
b_minus	single	-0.0158305	hipp	2	fd_126	body	Hippocampus
b_plus	double	0.0966126	hipp	3	fd_126	place	Hippocampus
b_plus	double	-0.00662496	hipp	2	fd_126	body	Hippocampus
b_minus	single	-0.0962416	hipp	2	fd_126	body	Hippocampus
b_plus	double	-0.0649513	hipp	2	fd_126	body	Hippocampus
c_minus	double	-0.054679	hipp	3	fd_126	face	Hippocampus
b_minus	single	-0.099182	hipp	2	fd_126	body	Hippocampus
c_plus	single	-0.0523519	hipp	2	fd_126	place	Hippocampus
b_minus	single	-0.034555	hipp	1	fd_126	face	Hippocampus
b_plus	double	0.0321042	hipp	2	fd_126	body	Hippocampus
b_minus	single	-0.0626845	hipp	2	fd_126	body	Hippocampus
c_plus	single	-0.08704	hipp	3	fd_126	face	Hippocampus
c_plus	single	0.022062	hipp	2	fd_126	place	Hippocampus
b_plus	double	-0.151733	hipp	2	fd_126	body	Hippocampus
c_plus	single	-0.0642247	hipp	3	fd_126	face	Hippocampus
c_minus	double	-0.0479487	hipp	2	fd_126	place	Hippocampus
c_minus	double	-0.0247794	hipp	3	fd_126	face	Hippocampus
b_plus	double	0.0653302	hipp	3	fd_126	place	Hippocampus
c_minus	double	-0.050724	hipp	2	fd_126	place	Hippocampus
c_minus	double	-0.107298	hipp	3	fd_126	face	Hippocampus
c_plus	single	-0.0133617	hipp	3	fd_126	face	Hippocampus
c_minus	double	0.0860935	hipp	1	fd_126	body	Hippocampus
c_minus	double	-0.0262003	hipp	2	fd_126	place	Hippocampus
c_minus	double	-0.0390695	hipp	3	fd_126	face	Hippocampus
c_plus	single	-0.0732465	hipp	2	fd_126	place	Hippocampus
c_minus	double	-0.0182801	hipp	1	fd_126	body	Hippocampus
b_plus	double	-0.0415206	hipp	1	fd_126	face	Hippocampus
c_minus	double	-0.0778409	hipp	2	fd_126	place	Hippocampus
c_minus	double	-0.0427421	hipp	3	fd_126	face	Hippocampus
c_plus	single	-0.0220071	hipp	2	fd_126	place	Hippocampus
c_minus	double	0.0312869	hipp	1	fd_126	body	Hippocampus
b_plus	double	-0.0209767	hipp	1	fd_126	face	Hippocampus
c_plus	single	-0.0511076	hipp	3	fd_126	face	Hippocampus
c_plus	single	-0.0590266	hipp	2	fd_126	place	Hippocampus
c_minus	double	0.081278	hipp	1	fd_126	body	Hippocampus
b_plus	double	-0.0109669	hipp	1	fd_126	face	Hippocampus
c_minus	double	-0.0572024	hipp	2	fd_126	place	Hippocampus
[truncated: 9,281 more rows]

## Sheet: Figure S1
Figure S1a
See Source Data for Figure 2a
Figure S1b
sub	run	ll_per_choice
fd_144	run1	-1.25502
fd_144	run3	-1.1609
fd_144	run2	-1.38305
fd_147	run1	-1.23121
fd_147	run3	-1.37417
fd_147	run2	-1.34242
fd_140	run1	-1.28229
fd_140	run3	-1.19008
fd_140	run2	-1.42049
fd_141	run1	-1.31424
fd_141	run3	-1.4524
fd_141	run2	-1.32657
fd_148	run1	-1.22543
fd_148	run3	-1.31234
fd_148	run2	-1.30534
fd_126	run1	-1.28388
fd_126	run3	-1.28141
fd_126	run2	-1.16645
fd_127	run1	-1.26755
fd_127	run3	-1.35461
fd_127	run2	-1.28404
fd_124	run1	-1.30822
fd_124	run3	-1.35575
fd_124	run2	-1.12253
fd_104	run1	-1.47841
fd_104	run3	-0.922942
fd_104	run2	-0.88813
fd_123	run1	-1.43098
fd_123	run3	-1.22536
fd_123	run2	-1.22377
fd_107	run1	-1.45106
fd_107	run3	-1.23692
fd_107	run2	-1.28425
fd_108	run1	-1.32633
fd_108	run3	-1.16072
fd_108	run2	-1.45063
fd_109	run1	-1.16265
fd_109	run3	-1.24899
fd_109	run2	-1.10033
fd_128	run1	-1.36585
fd_128	run3	-1.15847
fd_128	run2	-1.20839
fd_129	run3	-1.31337
fd_129	run2	-1.41486
fd_119	run1	-1.47026
fd_119	run3	-1.21698
fd_119	run2	-1.15021
fd_132	run1	-1.31063
fd_132	run3	-1.3819
fd_132	run2	-1.44699
fd_105	run1	-1.40848
fd_105	run3	-1.37893
fd_105	run2	-1.09432
fd_138	run1	-1.30522
fd_138	run3	-1.27241
fd_138	run2	-1.24323
fd_135	run1	-1.26667
fd_135	run3	-1.25502
fd_135	run2	-1.43038
fd_137	run1	-1.17168
fd_137	run3	-1.2118
fd_137	run2	-1.37677
fd_136	run1	-1.41075
fd_136	run3	-1.27708
fd_136	run2	-1.39074
fd_130	run1	-1.37058
fd_130	run3	-1.40308
fd_130	run2	-1.38384
fd_133	run1	-1.34238
fd_133	run3	-1.23836
fd_133	run2	-1.45261
fd_118	run1	-1.25589
fd_118	run3	-1.17965
fd_118	run2	-1.20702
fd_117	run1	-1.3477
fd_117	run3	-1.18198
fd_117	run2	-1.29598
fd_115	run1	-1.44401
fd_115	run3	-1.29686
fd_115	run2	-1.36981
fd_114	run1	-1.2999
fd_114	run3	-1.08849
fd_114	run2	-1.24829
fd_113	run1	-1.44652
fd_113	run3	-1.20932
fd_113	run2	-1.40607
fd_112	run1	-1.32298
fd_112	run3	-1.39191
fd_112	run2	-1.39092
fd_110	run1	-1.31692
fd_110	run3	-1.12303
fd_110	run2	-1.31278
Figure S1c
sub	alg	epoch	ll	ll_per_choice	RL Algorithm
fd_144	leak_RL	early	-38.1319	-1.23006	Value Spread
fd_144	leak_RL	late	-40.6278	-1.40096	Value Spread
fd_144	standard_RL	early	-39.7002	-1.28065	Conjunctive
fd_144	standard_RL	late	-42.6379	-1.47027	Conjunctive
fd_144	feature_RL	early	-41.8848	-1.35112	Feature
fd_144	feature_RL	late	-41.3903	-1.42725	Feature
fd_144	base_rate_RL	early	-42.286	-1.36407	Base Rate
fd_144	base_rate_RL	late	-41.9945	-1.44809	Base Rate
fd_147	leak_RL	early	-43.506	-1.40342	Value Spread
fd_147	leak_RL	late	-39.641	-1.36693	Value Spread
fd_147	standard_RL	early	-43.5129	-1.40364	Conjunctive
fd_147	standard_RL	late	-40.769	-1.40583	Conjunctive
fd_147	feature_RL	early	-43.9453	-1.41759	Feature
fd_147	feature_RL	late	-39.0263	-1.34573	Feature
fd_147	base_rate_RL	early	-42.9492	-1.38546	Base Rate
fd_147	base_rate_RL	late	-40.8918	-1.41006	Base Rate
fd_140	leak_RL	early	-36.1773	-1.16701	Value Spread
fd_140	leak_RL	late	-41.7127	-1.48974	Value Spread
fd_140	standard_RL	early	-36.1005	-1.16453	Conjunctive
fd_140	standard_RL	late	-43.8828	-1.56724	Conjunctive
fd_140	feature_RL	early	-36.9786	-1.19286	Feature
fd_140	feature_RL	late	-41.8986	-1.49638	Feature
fd_140	base_rate_RL	early	-36.9786	-1.19286	Base Rate
fd_140	base_rate_RL	late	-42.0643	-1.5023	Base Rate
fd_141	leak_RL	early	-27.5475	-1.53042	Value Spread
fd_141	leak_RL	late	-25.4338	-1.10582	Value Spread
fd_141	standard_RL	early	-28.6488	-1.5916	Conjunctive
fd_141	standard_RL	late	-26.2364	-1.14071	Conjunctive
fd_141	feature_RL	early	-28.1943	-1.56635	Feature
fd_141	feature_RL	late	-26.556	-1.15461	Feature
fd_141	base_rate_RL	early	-28.3143	-1.57302	Base Rate
fd_141	base_rate_RL	late	-26.8766	-1.16855	Base Rate
fd_148	leak_RL	early	-39.611	-1.27778	Value Spread
fd_148	leak_RL	late	-36.4287	-1.25616	Value Spread
fd_148	standard_RL	early	-41.4091	-1.33578	Conjunctive
fd_148	standard_RL	late	-35.8867	-1.23747	Conjunctive
fd_148	feature_RL	early	-44.0074	-1.41959	Feature
fd_148	feature_RL	late	-36.0318	-1.24248	Feature
fd_148	base_rate_RL	early	-43.1097	-1.39063	Base Rate
fd_148	base_rate_RL	late	-38.804	-1.33807	Base Rate
fd_126	leak_RL	early	-41.8758	-1.39586	Value Spread
fd_126	leak_RL	late	-34.6487	-1.19478	Value Spread
fd_126	standard_RL	early	-42.4703	-1.41568	Conjunctive
fd_126	standard_RL	late	-34.6939	-1.19634	Conjunctive
fd_126	feature_RL	early	-45.3235	-1.51078	Feature
fd_126	feature_RL	late	-32.9573	-1.13646	Feature
fd_126	base_rate_RL	early	-44.3139	-1.47713	Base Rate
fd_126	base_rate_RL	late	-35.7904	-1.23415	Base Rate
fd_127	leak_RL	early	-43.2132	-1.44044	Value Spread
fd_127	leak_RL	late	-35.3731	-1.21976	Value Spread
fd_127	standard_RL	early	-44.0809	-1.46936	Conjunctive
fd_127	standard_RL	late	-35.6498	-1.2293	Conjunctive
fd_127	feature_RL	early	-43.6756	-1.45585	Feature
fd_127	feature_RL	late	-36.1678	-1.24717	Feature
fd_127	base_rate_RL	early	-43.4839	-1.44946	Base Rate
fd_127	base_rate_RL	late	-36.1134	-1.24529	Base Rate
fd_124	leak_RL	early	-41.2674	-1.47384	Value Spread
fd_124	leak_RL	late	-33.1351	-1.27443	Value Spread
fd_124	standard_RL	early	-40.9859	-1.46378	Conjunctive
fd_124	standard_RL	late	-32.8405	-1.26309	Conjunctive
fd_124	feature_RL	early	-41.6403	-1.48715	Feature
fd_124	feature_RL	late	-33.1492	-1.27497	Feature
fd_124	base_rate_RL	early	-41.8719	-1.49543	Base Rate
fd_124	base_rate_RL	late	-32.859	-1.26381	Base Rate
fd_104	leak_RL	early	-19.211	-1.20069	Value Spread
fd_104	leak_RL	late	-24.7624	-1.30329	Value Spread
fd_104	standard_RL	early	-19.6663	-1.22915	Conjunctive
fd_104	standard_RL	late	-26.535	-1.39658	Conjunctive
fd_104	feature_RL	early	-16.4638	-1.02899	Feature
fd_104	feature_RL	late	-28.6075	-1.50566	Feature
fd_104	base_rate_RL	early	-18.9651	-1.18532	Base Rate
fd_104	base_rate_RL	late	-26.6669	-1.40352	Base Rate
fd_123	leak_RL	early	-46.2767	-1.4928	Value Spread
fd_123	leak_RL	late	-35.0942	-1.21014	Value Spread
fd_123	standard_RL	early	-46.8416	-1.51102	Conjunctive
fd_123	standard_RL	late	-34.8382	-1.20132	Conjunctive
fd_123	feature_RL	early	-46.8505	-1.51131	Feature
fd_123	feature_RL	late	-34.2157	-1.17985	Feature
fd_123	base_rate_RL	early	-47.0798	-1.5187	Base Rate
fd_123	base_rate_RL	late	-33.8553	-1.16742	Base Rate
fd_107	leak_RL	early	-46.4766	-1.49925	Value Spread
fd_107	leak_RL	late	-33.6838	-1.16151	Value Spread
fd_107	standard_RL	early	-46.3723	-1.49588	Conjunctive
fd_107	standard_RL	late	-34.9754	-1.20605	Conjunctive
fd_107	feature_RL	early	-46.4543	-1.49853	Feature
fd_107	feature_RL	late	-35.0466	-1.2085	Feature
fd_107	base_rate_RL	early	-47.7367	-1.53989	Base Rate
fd_107	base_rate_RL	late	-33.8186	-1.16616	Base Rate
fd_108	leak_RL	early	-44.6692	-1.48897	Value Spread
fd_108	leak_RL	late	-32.6035	-1.16441	Value Spread
fd_108	standard_RL	early	-44.5982	-1.48661	Conjunctive
fd_108	standard_RL	late	-35.958	-1.28422	Conjunctive
fd_108	feature_RL	early	-44.9942	-1.49981	Feature
fd_108	feature_RL	late	-35.3647	-1.26302	Feature
fd_108	base_rate_RL	early	-44.8156	-1.49385	Base Rate
fd_108	base_rate_RL	late	-36.7117	-1.31113	Base Rate
fd_109	leak_RL	early	-37.2492	-1.20159	Value Spread
fd_109	leak_RL	late	-38.723	-1.38296	Value Spread
fd_109	standard_RL	early	-32.8797	-1.06064	Conjunctive
fd_109	standard_RL	late	-41.0316	-1.46541	Conjunctive
fd_109	feature_RL	early	-34.9302	-1.12678	Feature
fd_109	feature_RL	late	-42.1736	-1.5062	Feature
fd_109	base_rate_RL	early	-34.4529	-1.11138	Base Rate
fd_109	base_rate_RL	late	-42.5321	-1.519	Base Rate
fd_128	leak_RL	early	-42.9539	-1.38561	Value Spread
fd_128	leak_RL	late	-28.6519	-0.987997	Value Spread
fd_128	standard_RL	early	-45.7985	-1.47737	Conjunctive
fd_128	standard_RL	late	-28.7146	-0.990158	Conjunctive
fd_128	feature_RL	early	-48.5697	-1.56676	Feature
fd_128	feature_RL	late	-29.5683	-1.0196	Feature
fd_128	base_rate_RL	early	-47.2435	-1.52398	Base Rate
fd_128	base_rate_RL	late	-31.0173	-1.06956	Base Rate
fd_129	leak_RL	early	-34.2469	-1.55668	Value Spread
fd_129	leak_RL	late	-17.0266	-0.945924	Value Spread
fd_129	standard_RL	early	-34.6787	-1.5763	Conjunctive
fd_129	standard_RL	late	-18.5963	-1.03313	Conjunctive
fd_129	feature_RL	early	-33.8266	-1.53757	Feature
fd_129	feature_RL	late	-20.4571	-1.13651	Feature
fd_129	base_rate_RL	early	-33.2172	-1.50987	Base Rate
fd_129	base_rate_RL	late	-18.8364	-1.04647	Base Rate
fd_119	leak_RL	early	-32.3288	-1.29315	Value Spread
fd_119	leak_RL	late	-23.4346	-1.2334	Value Spread
fd_119	standard_RL	early	-34.8849	-1.3954	Conjunctive
fd_119	standard_RL	late	-26.9265	-1.41718	Conjunctive
fd_119	feature_RL	early	-33.8036	-1.35214	Feature
fd_119	feature_RL	late	-24.3757	-1.28293	Feature
fd_119	base_rate_RL	early	-34.46	-1.3784	Base Rate
fd_119	base_rate_RL	late	-27.5141	-1.44811	Base Rate
fd_132	leak_RL	early	-42.8101	-1.47621	Value Spread
fd_132	leak_RL	late	-27.9376	-1.07452	Value Spread
fd_132	standard_RL	early	-43.5249	-1.50086	Conjunctive
fd_132	standard_RL	late	-30.2575	-1.16375	Conjunctive
fd_132	feature_RL	early	-45.0428	-1.5532	Feature
fd_132	feature_RL	late	-29.8631	-1.14858	Feature
fd_132	base_rate_RL	early	-44.9531	-1.55011	Base Rate
fd_132	base_rate_RL	late	-28.897	-1.11142	Base Rate
fd_105	leak_RL	early	-46.6868	-1.50602	Value Spread
fd_105	leak_RL	late	-35.8161	-1.23504	Value Spread
fd_105	standard_RL	early	-47.0037	-1.51625	Conjunctive
fd_105	standard_RL	late	-35.8301	-1.23552	Conjunctive
fd_105	feature_RL	early	-46.8307	-1.51067	Feature
fd_105	feature_RL	late	-35.3133	-1.2177	Feature
fd_105	base_rate_RL	early	-47.7575	-1.54057	Base Rate
fd_105	base_rate_RL	late	-35.2136	-1.21426	Base Rate
fd_138	leak_RL	early	-42.9534	-1.38559	Value Spread
fd_138	leak_RL	late	-39.8759	-1.37503	Value Spread
fd_138	standard_RL	early	-43.0795	-1.38966	Conjunctive
fd_138	standard_RL	late	-40.5111	-1.39693	Conjunctive
fd_138	feature_RL	early	-43.9511	-1.41778	Feature
fd_138	feature_RL	late	-39.0442	-1.34635	Feature
fd_138	base_rate_RL	early	-39.2834	-1.26721	Base Rate
fd_138	base_rate_RL	late	-41.384	-1.42703	Base Rate
fd_135	leak_RL	early	-45.6607	-1.47293	Value Spread
fd_135	leak_RL	late	-34.7045	-1.19671	Value Spread
fd_135	standard_RL	early	-46.0126	-1.48428	Conjunctive
fd_135	standard_RL	late	-34.3065	-1.18298	Conjunctive
fd_135	feature_RL	early	-46.888	-1.51252	Feature
fd_135	feature_RL	late	-35.0411	-1.20831	Feature
fd_135	base_rate_RL	early	-47.383	-1.52848	Base Rate
fd_135	base_rate_RL	late	-36.2791	-1.25101	Base Rate
fd_137	leak_RL	early	-45.439	-1.46577	Value Spread
fd_137	leak_RL	late	-35.972	-1.24042	Value Spread
fd_137	standard_RL	early	-47.1828	-1.52203	Conjunctive
fd_137	standard_RL	late	-35.2659	-1.21606	Conjunctive
fd_137	feature_RL	early	-47.8124	-1.54234	Feature
fd_137	feature_RL	late	-33.7998	-1.16551	Feature
fd_137	base_rate_RL	early	-43.2278	-1.39444	Base Rate
fd_137	base_rate_RL	late	-35.1439	-1.21186	Base Rate
fd_136	leak_RL	early	-43.8646	-1.62462	Value Spread
fd_136	leak_RL	late	-25.3894	-0.906763	Value Spread
fd_136	standard_RL	early	-43.9136	-1.62643	Conjunctive
fd_136	standard_RL	late	-25.2993	-0.903546	Conjunctive
fd_136	feature_RL	early	-45.3266	-1.67876	Feature
fd_136	feature_RL	late	-22.6646	-0.809451	Feature
fd_136	base_rate_RL	early	-44.2971	-1.64064	Base Rate
fd_136	base_rate_RL	late	-23.3826	-0.835092	Base Rate
fd_130	leak_RL	early	-36.0017	-1.24144	Value Spread
fd_130	leak_RL	late	-43.6184	-1.50408	Value Spread
fd_130	standard_RL	early	-37.6509	-1.29831	Conjunctive
fd_130	standard_RL	late	-42.8162	-1.47642	Conjunctive
fd_130	feature_RL	early	-36.0416	-1.24281	Feature
fd_130	feature_RL	late	-43.5706	-1.50243	Feature
fd_130	base_rate_RL	early	-37.3297	-1.28723	Base Rate
fd_130	base_rate_RL	late	-43.595	-1.50328	Base Rate
fd_133	leak_RL	early	-27.0043	-1.22747	Value Spread
fd_133	leak_RL	late	-28.6909	-1.30413	Value Spread
fd_133	standard_RL	early	-27.8961	-1.26801	Conjunctive
fd_133	standard_RL	late	-30.0622	-1.36646	Conjunctive
fd_133	feature_RL	early	-30.4492	-1.38406	Feature
fd_133	feature_RL	late	-30.7996	-1.39998	Feature
fd_133	base_rate_RL	early	-27.8121	-1.26418	Base Rate
fd_133	base_rate_RL	late	-30.6996	-1.39544	Base Rate
fd_118	leak_RL	early	-38.4169	-1.23926	Value Spread
fd_118	leak_RL	late	-39.6152	-1.36604	Value Spread
fd_118	standard_RL	early	-39.9978	-1.29025	Conjunctive
fd_118	standard_RL	late	-39.5661	-1.36435	Conjunctive
fd_118	feature_RL	early	-42.434	-1.36884	Feature
fd_118	feature_RL	late	-40.4436	-1.39461	Feature
fd_118	base_rate_RL	early	-43.3551	-1.39855	Base Rate
fd_118	base_rate_RL	late	-39.9283	-1.37684	Base Rate
fd_117	leak_RL	early	-43.9575	-1.41799	Value Spread
fd_117	leak_RL	late	-40.1087	-1.38306	Value Spread
fd_117	standard_RL	early	-44.289	-1.42868	Conjunctive
fd_117	standard_RL	late	-40.5239	-1.39738	Conjunctive
fd_117	feature_RL	early	-43.3053	-1.39695	Feature
fd_117	feature_RL	late	-40.5512	-1.39832	Feature
fd_117	base_rate_RL	early	-44.3906	-1.43195	Base Rate
fd_117	base_rate_RL	late	-40.1791	-1.38549	Base Rate
fd_115	leak_RL	early	-35.57	-1.14742	Value Spread
fd_115	leak_RL	late	-45.1831	-1.55804	Value Spread
fd_115	standard_RL	early	-36.7152	-1.18436	Conjunctive
fd_115	standard_RL	late	-45.3962	-1.56539	Conjunctive
fd_115	feature_RL	early	-36.2306	-1.16873	Feature
fd_115	feature_RL	late	-45.0181	-1.55235	Feature
fd_115	base_rate_RL	early	-36.5231	-1.17817	Base Rate
fd_115	base_rate_RL	late	-44.7176	-1.54199	Base Rate
fd_114	leak_RL	early	-47.7605	-1.54066	Value Spread
fd_114	leak_RL	late	-30.1432	-1.03942	Value Spread
fd_114	standard_RL	early	-48.2853	-1.55759	Conjunctive
fd_114	standard_RL	late	-29.8872	-1.03059	Conjunctive
fd_114	feature_RL	early	-48.8534	-1.57592	Feature
fd_114	feature_RL	late	-28.6771	-0.988867	Feature
fd_114	base_rate_RL	early	-48.6035	-1.56785	Base Rate
fd_114	base_rate_RL	late	-28.6983	-0.989597	Base Rate
fd_113	leak_RL	early	-46.5652	-1.5021	Value Spread
fd_113	leak_RL	late	-34.3656	-1.18502	Value Spread
fd_113	standard_RL	early	-46.4012	-1.49681	Conjunctive
fd_113	standard_RL	late	-36.0682	-1.24373	Conjunctive
fd_113	feature_RL	early	-47.2153	-1.52307	Feature
fd_113	feature_RL	late	-35.3812	-1.22004	Feature
fd_113	base_rate_RL	early	-42.1056	-1.35824	Base Rate
fd_113	base_rate_RL	late	-34.9751	-1.20604	Base Rate
fd_112	leak_RL	early	-44.9006	-1.44841	Value Spread
fd_112	leak_RL	late	-38.0746	-1.31292	Value Spread
fd_112	standard_RL	early	-45.5139	-1.46819	Conjunctive
fd_112	standard_RL	late	-37.6168	-1.29713	Conjunctive
fd_112	feature_RL	early	-45.989	-1.48352	Feature
fd_112	feature_RL	late	-38.6916	-1.33419	Feature
fd_112	base_rate_RL	early	-45.4836	-1.46721	Base Rate
fd_112	base_rate_RL	late	-38.5749	-1.33017	Base Rate
fd_110	leak_RL	early	-45.2829	-1.50943	Value Spread
fd_110	leak_RL	late	-29.5478	-1.05528	Value Spread
fd_110	standard_RL	early	-45.2719	-1.50906	Conjunctive
fd_110	standard_RL	late	-30.3123	-1.08258	Conjunctive
fd_110	feature_RL	early	-47.0144	-1.56715	Feature
fd_110	feature_RL	late	-29.1845	-1.04231	Feature
fd_110	base_rate_RL	early	-46.4005	-1.54668	Base Rate
fd_110	base_rate_RL	late	-28.9412	-1.03361	Base Rate
Figure S1d,e
LL	alpha1	alpha2	beta	omega1	omega2	rl_alg	sub
47.1213	0.482487	0.422795	1.80613	0.858893	0.5	base_rate_RL	fd_104
45.3216	0.457267	0.67267	1.50483	0.635625	0.643449	leak_RL	fd_104
48.0478	0.797282	0.285051	0.697301	0.667589	0.5	feature_RL	fd_104
47.9036	0.573319	0.999999	0.801657	0.690329	0.5	standard_RL	fd_104
84.5841	2.57998e-05	0.981101	-0.499058	0.377762	0.5	base_rate_RL	fd_105
83.6343	0.0412716	0.0214332	-4.62189	0.447978	1.71128e-05	leak_RL	fd_105
83.5563	0.000329791	0.000220643	-259.458	2.08265e-113	0.5	feature_RL	fd_105
83.9927	0.00288431	0.00187841	-61.5817	1.80048e-27	0.5	standard_RL	fd_105
83.6373	0.110319	0.00336093	2.13747	0.894492	0.5	base_rate_RL	fd_107
82.0911	0.00184194	0.00043562	162.816	0.12135	1	leak_RL	fd_107
82.7563	0.318525	0.0227945	1.28798	0.783805	0.5	feature_RL	fd_107
82.5818	0.00186097	1.2349e-10	160.252	1	0.5	standard_RL	fd_107
82.0417	0.902467	5.7558e-10	-0.293982	0.427029	0.5	base_rate_RL	fd_108
78.776	1	1	-0.547937	4.18328e-07	0.661471	leak_RL	fd_108
81.1784	0.0525113	1.8881e-06	2.31254	0.90991	0.5	feature_RL	fd_108
81.3218	1	0.999995	-0.407151	0.399596	0.5	standard_RL	fd_108
79.4113	9.54034e-05	0.000170722	846.536	1	0.5	base_rate_RL	fd_109
81.2907	0.365544	0.999989	-0.73489	0.999995	0.673416	leak_RL	fd_109
80.8349	0.1042	0.717594	0.945098	0.720128	0.5	feature_RL	fd_109
77.0692	0.000384449	0.000193905	1185.5	1	0.5	standard_RL	fd_109
79.5709	0.596859	0.0496551	-1.54773	0.175414	0.5	base_rate_RL	fd_110
79.4205	0.649552	0.2806	-1.05883	0.411896	0.00277106	leak_RL	fd_110
81.4853	0.461348	0.149164	-0.660744	0.340572	0.5	feature_RL	fd_110
79.8827	0.535928	0.287745	-1.04638	0.25992	0.5	standard_RL	fd_110
84.3671	1	6.22497e-13	-0.445575	0.390413	0.5	base_rate_RL	fd_112
83.296	1	5.72311e-09	-0.555283	0.297968	0.99366	leak_RL	fd_112
85.0406	0.601685	0.348355	0.167619	0.541807	0.5	feature_RL	fd_112
83.6121	0.999999	8.8126e-08	-0.503306	0.376764	0.5	standard_RL	fd_112
77.4596	0.636409	0.0879998	-2.25806	0.0946566	0.5	base_rate_RL	fd_113
82.8148	0.634412	0.393939	-0.83286	0.701529	0.999992	leak_RL	fd_113
84.5086	0.554009	0.602131	-0.382442	0.405538	0.5	feature_RL	fd_113
83.9117	0.665496	0.168295	-0.682117	0.335789	0.5	standard_RL	fd_113
84.3816	0.999999	0.208962	0.459548	0.612907	0.5	base_rate_RL	fd_114
83.7873	0.999995	0.305155	-0.541331	0.400274	0.0220873	leak_RL	fd_114
84.1365	0.551267	0.347802	0.573165	0.639493	0.5	feature_RL	fd_114
84.3004	0.999999	0.381587	-0.41861	0.396849	0.5	standard_RL	fd_114
83.2788	0.214515	0.999998	-0.871215	0.295001	0.5	base_rate_RL	fd_115
83.2788	0.999992	0.390541	-0.413482	0.492015	0.999999	leak_RL	fd_115
83.5147	1	1	-0.231847	0.442296	0.5	feature_RL	fd_115
84.2539	6.32504e-08	1	0.530329	0.62956	0.5	standard_RL	fd_115
84.7638	0.43694	4.51797e-07	-0.63347	0.346724	0.5	base_rate_RL	fd_117
84.3528	0.999991	0.140816	-0.341717	0.690391	2.85559e-05	leak_RL	fd_117
84.1999	0.463152	0.0256474	-0.646566	0.343764	0.5	feature_RL	fd_117
85.1222	0.513738	0.291691	-0.0821215	0.479481	0.5	standard_RL	fd_117
83.328	0.233272	0.999993	-0.855299	0.298322	0.5	base_rate_RL	fd_118
78.2732	0.757171	0.309331	-1.42263	0.54836	0.253877	leak_RL	fd_118
82.8904	0.475271	0.212809	-1.01139	0.266708	0.5	feature_RL	fd_118
79.8699	0.316873	0.250435	-1.93267	0.126456	0.5	standard_RL	fd_118
62.1095	0.999991	0.0650984	-0.341849	0.41536	0.5	base_rate_RL	fd_119
55.8115	0.49608	0.999973	-1.1148	0.909376	0.986909	leak_RL	fd_119
58.4217	0.924722	0.313299	-0.633922	0.346622	0.5	feature_RL	fd_119
61.8446	1.64749e-07	1	-0.511996	0.374726	0.5	standard_RL	fd_119
84.646	0.237131	0.907424	-0.498103	0.377987	0.5	base_rate_RL	fd_123
84.4531	1	0.220749	-0.361496	0.579855	0.999994	leak_RL	fd_123
84.9047	0.578465	0.890656	-0.180417	0.455018	0.5	feature_RL	fd_123
85.1066	0.679977	0.509436	-0.0955695	0.476126	0.5	standard_RL	fd_123
75.8509	0.250723	0.870094	-0.664634	0.339699	0.5	base_rate_RL	fd_124
75.5613	0.228882	0.861084	-0.680569	4.0014e-06	0.556125	leak_RL	fd_124
75.7159	0.999999	0.897896	-0.203576	0.449281	0.5	feature_RL	fd_124
75.5272	0.0552656	0.0421917	-3.89491	0.0199396	0.5	standard_RL	fd_124
80.9682	0.121772	0.156368	-2.693	0.0633879	0.5	base_rate_RL	fd_126
77.2035	0.350431	0.359541	-1.99052	0.456327	0.256978	leak_RL	fd_126
80.2923	0.131451	0.357278	-1.49254	0.18354	0.5	feature_RL	fd_126
77.8936	0.30597	0.32369	-1.92217	0.12762	0.5	standard_RL	fd_126
80.291	0.0298228	0.0250373	-5.31511	0.00489269	0.5	base_rate_RL	fd_127
79.3596	0.00045025	0.000275487	-383.089	1	1	leak_RL	fd_127
83.1846	0.999853	0.216592	0.175213	0.543692	0.5	feature_RL	fd_127
83.6756	0.629839	1.72588e-05	0.125241	0.531269	0.5	standard_RL	fd_127
81.3526	0.272819	0.0502264	-2.88822	0.052739	0.5	base_rate_RL	fd_128
74.0242	0.621746	0.191894	-2.00261	0.668395	0.751039	leak_RL	fd_128
82.5118	0.431757	0.12039	-1.20292	0.230957	0.5	feature_RL	fd_128
78.009	0.917447	0.267	-1.25392	0.222022	0.5	standard_RL	fd_128
54.3455	0.203873	0.549626	-1.73468	0.14999	0.5	base_rate_RL	fd_129
54.7002	0.300296	0.714251	-1.10938	0.716173	0.999991	leak_RL	fd_129
56.0415	0.332269	0.111168	-0.826668	0.30435	0.5	feature_RL	fd_129
55.9753	5.4936e-08	1	0.743552	0.677772	0.5	standard_RL	fd_129
82.1844	0.198013	0.670482	-0.318721	0.420988	0.5	base_rate_RL	fd_130
81.3393	0.326858	0.270623	-0.834513	0.714587	0.999999	leak_RL	fd_130
81.4343	0.40786	0.27827	-0.66683	0.339207	0.5	feature_RL	fd_130
81.054	6.63921e-25	0.999999	0.629121	0.65229	0.5	standard_RL	fd_130
76.754	1	1	0.517849	0.626645	0.5	base_rate_RL	fd_132
73.3339	0.999999	0.351044	-0.784406	0.735976	0.999995	leak_RL	fd_132
77.7118	0.139508	0.203888	-0.580613	0.358792	0.5	feature_RL	fd_132
75.7632	1	0.435601	-0.725414	0.326202	0.5	standard_RL	fd_132
59.1182	0.256364	0.0218354	-3.20465	0.038991	0.5	base_rate_RL	fd_133
55.7973	0.189773	0.0198077	-3.66679	0.667988	0.999982	leak_RL	fd_133
61.5003	0.223439	0.945774	-0.461255	0.386688	0.5	feature_RL	fd_133
58.5016	0.254488	0.00723568	-2.366	0.085802	0.5	standard_RL	fd_133
84.8437	0.501572	0.0192502	-0.546013	0.36679	0.5	base_rate_RL	fd_135
81.7045	0.742413	0.328123	-1.05202	0.459053	0.190449	leak_RL	fd_135
83.5524	0.432894	0.139333	-0.935695	0.281771	0.5	feature_RL	fd_135
82.1248	0.411114	0.2531	-1.33177	0.208866	0.5	standard_RL	fd_135
76.6297	1	0.289518	0.654478	0.658019	0.5	base_rate_RL	fd_136
76.3269	0.93603	0.150703	-0.652881	0.30409	0.611431	leak_RL	fd_136
77.6188	1.14512e-06	0.999999	0.24908	0.56195	0.5	feature_RL	fd_136
76.4796	0.814135	0.0704947	-0.672348	0.337971	0.5	standard_RL	fd_136
79.2712	0.341564	0.112571	-3.07421	0.0441837	0.5	base_rate_RL	fd_137
82.47	0.999993	0.406682	-0.69729	0.635385	0.244625	leak_RL	fd_137
83.6989	0.000254158	0.000520436	-192.829	1.80103e-84	0.5	feature_RL	fd_137
83.8479	0.155693	0.214469	-1.2822	0.217175	0.5	standard_RL	fd_137
81.2832	0.319616	0.0594404	-2.70521	0.0626666	0.5	base_rate_RL	fd_138
83.6997	0.12666	1.11086e-07	-1.83623	0.70118	0.262072	leak_RL	fd_138
83.1649	0.882175	0.0712627	-0.402759	0.40065	0.5	feature_RL	fd_138
84.0708	0.000469607	2.99778e-17	-413.864	1.82511e-180	0.5	standard_RL	fd_138
80.8376	1.7528e-07	0.148918	-2.47901	0.0773428	0.5	base_rate_RL	fd_140
79.7781	0.000827645	0.00173178	-142.724	1.24695e-08	0.999999	leak_RL	fd_140
80.2661	4.36345e-22	0.000303673	-641.335	2.96348e-279	0.5	feature_RL	fd_140
82.3394	0.00119822	0.00163197	-111.711	3.0512e-49	0.5	standard_RL	fd_140
57.9914	0.999993	0.774528	0.23352	0.558116	0.5	base_rate_RL	fd_141
55.3087	0.999978	0.999991	-0.611408	0.701038	0.885573	leak_RL	fd_141
57.3324	0.399215	0.519316	0.588016	0.64291	0.5	feature_RL	fd_141
57.3211	0.0861102	0.137508	1.81084	0.859464	0.5	standard_RL	fd_141
84.5476	0.308581	0.203963	-0.984866	0.271927	0.5	base_rate_RL	fd_144
79.2091	0.787005	0.999995	-0.882079	0.48286	0.655582	leak_RL	fd_144
83.4164	0.893325	0.372601	-0.420063	0.396502	0.5	feature_RL	fd_144
83.1126	0.411582	0.048532	-1.1517	0.240178	0.5	standard_RL	fd_144
83.8644	0.246044	0.0398698	-1.77335	0.145126	0.5	base_rate_RL	fd_147
83.1724	0.445988	0.422024	-0.80018	0.867333	0.999997	leak_RL	fd_147
83.0666	0.767805	0.13292	-0.606345	0.352893	0.5	feature_RL	fd_147
84.2829	0.89928	6.82665e-06	-0.416523	0.397349	0.5	standard_RL	fd_147
81.9632	0.302433	0.0490692	-2.53695	0.073308	0.5	base_rate_RL	fd_148
76.1088	0.602917	0.187408	-1.90559	0.546244	0.269441	leak_RL	fd_148
80.6563	0.403183	0.177024	-1.56923	0.172326	0.5	feature_RL	fd_148
77.5325	0.557892	0.196596	-1.78896	0.1432	0.5	standard_RL	fd_148
Figure S1f
sub	alpha	beta	exp	method	omega	test_LL	train_LL	ll_per_choice	RL Algorithm
fd_104	0.581856	-0.703968	sim	CG	0.330933	53.5589	2362.25	-1.53025	Conjunctive
fd_104	0.234607	-0.522732	sim	CG		50.4106	2403.23	-1.4403	Feature
fd_104	0.385868	-1.44405	sim	CG	0.556175	54.4541	2334.55	-1.55583	Value Spread
fd_104	0.385868	-1.44405	sim	CG	0.556175	54.4541	2334.55	-1.55583	Spread + Base Rate
fd_104	0.265404	-1.23449	sim	CG	0.225397	50.831	2372.59	-1.45231	Base Rate
fd_105	0.590204	-0.661998	sim	CG	0.340291	81.3183	2334.44	-1.35531	Conjunctive
fd_105	0.231901	-0.494869	sim	CG		84.1063	2369.51	-1.40177	Feature
fd_105	0.380654	-1.40291	sim	CG	0.564326	80.0095	2308.88	-1.33349	Value Spread
fd_105	0.380654	-1.40291	sim	CG	0.564326	80.0095	2308.88	-1.33349	Spread + Base Rate
fd_105	0.265659	-1.20297	sim	CG	0.230947	83.0548	2340.36	-1.38425	Base Rate
fd_107	0.565909	-0.730274	sim	CG	0.325134	90.9886	2324.97	-1.51648	Conjunctive
fd_107	0.211424	-0.586727	sim	CG		87.9171	2365.8	-1.46528	Feature
fd_107	0.368514	-1.52899	sim	CG	0.562242	93.6279	2295.52	-1.56046	Value Spread
fd_107	0.368514	-1.52899	sim	CG	0.562242	93.6279	2295.52	-1.56046	Spread + Base Rate
fd_107	0.257651	-1.30461	sim	CG	0.21339	89.8082	2333.78	-1.4968	Base Rate
fd_108	0.581965	-0.728468	sim	CG	0.325531	89.9195	2326.1	-1.55034	Conjunctive
fd_108	0.212464	-0.55707	sim	CG		83.3909	2370.21	-1.43777	Feature
fd_108	0.375395	-1.48589	sim	CG	0.55277	88.3206	2300.81	-1.52277	Value Spread
fd_108	0.375395	-1.48589	sim	CG	0.55277	88.3206	2300.81	-1.52277	Spread + Base Rate
fd_108	0.259902	-1.26483	sim	CG	0.220143	83.9817	2339.48	-1.44796	Base Rate
fd_109	0.564965	-0.74065	sim	CG	0.322862	91.9745	2324.09	-1.55889	Conjunctive
fd_109	0.201704	-0.578041	sim	CG		85.3968	2368.28	-1.4474	Feature
fd_109	0.369566	-1.52858	sim	CG	0.558729	93.5874	2295.6	-1.58623	Value Spread
fd_109	0.369566	-1.52858	sim	CG	0.558729	93.5874	2295.6	-1.58623	Spread + Base Rate
fd_109	0.25336	-1.3202	sim	CG	0.210785	88.941	2334.7	-1.50747	Base Rate
fd_110	0.581908	-0.645811	sim	CG	0.343934	76.0409	2339.82	-1.31105	Conjunctive
fd_110	0.213752	-0.503476	sim	CG		80.8931	2372.68	-1.39471	Feature
fd_110	0.374747	-1.4162	sim	CG	0.568434	76.9016	2312.03	-1.32589	Value Spread
fd_110	0.374747	-1.4162	sim	CG	0.568434	76.9016	2312.03	-1.32589	Spread + Base Rate
fd_110	0.258492	-1.23332	sim	CG	0.225602	81.2059	2342.21	-1.4001	Base Rate
fd_112	0.546877	-0.705414	sim	CG	0.330613	84.454	2331.37	-1.40757	Conjunctive
fd_112	0.220026	-0.549723	sim	CG		86.2393	2367.36	-1.43732	Feature
fd_112	0.370789	-1.45377	sim	CG	0.558884	83.8097	2305.08	-1.39683	Value Spread
fd_112	0.370789	-1.45377	sim	CG	0.558884	83.8097	2305.08	-1.39683	Spread + Base Rate
fd_112	0.257464	-1.22412	sim	CG	0.227212	83.2323	2340.18	-1.38721	Base Rate
fd_113	0.564456	-0.687621	sim	CG	0.334563	83.1122	2332.64	-1.3852	Conjunctive
fd_113	0.208162	-0.523223	sim	CG		84.353	2369.22	-1.40588	Feature
fd_113	0.37453	-1.43136	sim	CG	0.559728	82.0795	2306.79	-1.36799	Value Spread
fd_113	0.37453	-1.43136	sim	CG	0.559728	82.0795	2306.79	-1.36799	Spread + Base Rate
fd_113	0.243269	-1.23811	sim	CG	0.224765	81.9627	2341.63	-1.36604	Base Rate
fd_114	0.560798	-0.654064	sim	CG	0.342074	78.5655	2337.33	-1.30942	Conjunctive
fd_114	0.21524	-0.549826	sim	CG		85.9789	2367.61	-1.43298	Feature
fd_114	0.362735	-1.45119	sim	CG	0.571094	80.2848	2308.77	-1.33808	Value Spread
fd_114	0.362735	-1.45119	sim	CG	0.571094	80.2848	2308.77	-1.33808	Spread + Base Rate
fd_114	0.255236	-1.26482	sim	CG	0.220146	85.8316	2337.63	-1.43053	Base Rate
fd_115	0.57863	-0.691909	sim	CG	0.333609	84.9216	2330.83	-1.41536	Conjunctive
fd_115	0.211896	-0.544216	sim	CG		85.5139	2368.06	-1.42523	Feature
fd_115	0.374084	-1.43889	sim	CG	0.558004	83.0567	2305.82	-1.38428	Value Spread
fd_115	0.374084	-1.43889	sim	CG	0.558004	83.0567	2305.82	-1.38428	Spread + Base Rate
fd_115	0.265973	-1.23371	sim	CG	0.225532	85.3474	2338.08	-1.42246	Base Rate
fd_117	0.595279	-0.647179	sim	CG	0.343626	79.7248	2336.09	-1.32875	Conjunctive
fd_117	0.204448	-0.523705	sim	CG		84.2333	2369.36	-1.40389	Feature
fd_117	0.375781	-1.42156	sim	CG	0.571256	80.2143	2308.77	-1.33691	Value Spread
fd_117	0.375781	-1.42156	sim	CG	0.571256	80.2143	2308.77	-1.33691	Spread + Base Rate
fd_117	0.25813	-1.24797	sim	CG	0.223052	85.047	2338.38	-1.41745	Base Rate
fd_118	0.607624	-0.628176	sim	CG	0.347924	78.1956	2337.75	-1.30326	Conjunctive
fd_118	0.213097	-0.522524	sim	CG		84.5226	2369.03	-1.40871	Feature
fd_118	0.372519	-1.41437	sim	CG	0.573376	78.6987	2310.38	-1.31165	Value Spread
fd_118	0.372519	-1.41437	sim	CG	0.573376	78.6987	2310.38	-1.31165	Spread + Base Rate
fd_118	0.26157	-1.22259	sim	CG	0.22748	83.7693	2339.64	-1.39616	Base Rate
fd_119	0.585882	-0.692847	sim	CG	0.3334	63.7753	2351.99	-1.44944	Conjunctive
fd_119	0.207252	-0.53595	sim	CG		62.2991	2391.27	-1.41589	Feature
fd_119	0.372329	-1.43941	sim	CG	0.554724	61.2472	2327.68	-1.39198	Value Spread
fd_119	0.372329	-1.43941	sim	CG	0.554724	61.2472	2327.68	-1.39198	Spread + Base Rate
fd_119	0.258512	-1.21495	sim	CG	0.228827	60.3805	2363.04	-1.37228	Base Rate
fd_123	0.563874	-0.680883	sim	CG	0.336064	82.1012	2333.66	-1.36835	Conjunctive
fd_123	0.206327	-0.558844	sim	CG		85.999	2367.61	-1.43332	Feature
fd_123	0.361763	-1.44604	sim	CG	0.560928	80.4887	2308.47	-1.34148	Value Spread
fd_123	0.361763	-1.44604	sim	CG	0.560928	80.4887	2308.47	-1.34148	Spread + Base Rate
fd_123	0.252734	-1.24221	sim	CG	0.224052	83.7451	2339.7	-1.39575	Base Rate
fd_124	0.591958	-0.647711	sim	CG	0.343505	71.3543	2344.47	-1.32138	Conjunctive
fd_124	0.216681	-0.541038	sim	CG		77.1365	2376.43	-1.42845	Feature
fd_124	0.36809	-1.43239	sim	CG	0.569461	71.9445	2317.03	-1.3323	Value Spread
fd_124	0.36809	-1.43239	sim	CG	0.569461	71.9445	2317.03	-1.3323	Spread + Base Rate
fd_124	0.260141	-1.23366	sim	CG	0.225542	76.1657	2347.25	-1.41048	Base Rate
fd_126	0.61173	-0.642295	sim	CG	0.344728	78.7618	2337.09	-1.33495	Conjunctive
fd_126	0.215212	-0.482243	sim	CG		81.5432	2372.09	-1.38209	Feature
fd_126	0.380038	-1.38131	sim	CG	0.566636	76.3943	2312.58	-1.29482	Value Spread
fd_126	0.380038	-1.38131	sim	CG	0.566636	76.3943	2312.58	-1.29482	Spread + Base Rate
fd_126	0.2594	-1.19705	sim	CG	0.232	80.056	2343.37	-1.35688	Base Rate
fd_127	0.588033	-0.697452	sim	CG	0.332377	85.3369	2330.46	-1.44639	Conjunctive
fd_127	0.234886	-0.500115	sim	CG		83.1113	2370.52	-1.40867	Feature
fd_127	0.389491	-1.41434	sim	CG	0.556276	83.2014	2305.78	-1.41019	Value Spread
fd_127	0.389491	-1.41434	sim	CG	0.556276	83.2014	2305.78	-1.41019	Spread + Base Rate
fd_127	0.266758	-1.21806	sim	CG	0.228278	82.8896	2340.53	-1.40491	Base Rate
fd_128	0.60954	-0.662863	sim	CG	0.340097	82.837	2332.95	-1.38062	Conjunctive
fd_128	0.209384	-0.488505	sim	CG		82.9962	2370.64	-1.38327	Feature
fd_128	0.386073	-1.36418	sim	CG	0.560681	77.8147	2311.16	-1.29691	Value Spread
fd_128	0.386073	-1.36418	sim	CG	0.560681	77.8147	2311.16	-1.29691	Spread + Base Rate
fd_128	0.26875	-1.15263	sim	CG	0.240009	80.3412	2343.16	-1.33902	Base Rate
fd_129	0.576881	-0.681055	sim	CG	0.336026	55.3332	2360.4	-1.38333	Conjunctive
fd_129	0.209874	-0.51499	sim	CG		55.8652	2397.71	-1.39663	Feature
fd_129	0.381009	-1.42722	sim	CG	0.565426	55.1912	2333.69	-1.37978	Value Spread
fd_129	0.381009	-1.42722	sim	CG	0.565426	55.1912	2333.69	-1.37978	Spread + Base Rate
fd_129	0.257449	-1.20238	sim	CG	0.231051	53.3213	2370.12	-1.33303	Base Rate
fd_130	0.590227	-0.688442	sim	CG	0.33438	82.621	2333.14	-1.4245	Conjunctive
fd_130	0.210917	-0.502624	sim	CG		80.7781	2372.81	-1.39273	Feature
fd_130	0.387602	-1.41932	sim	CG	0.559743	81.69	2307.23	-1.40845	Value Spread
fd_130	0.387602	-1.41932	sim	CG	0.559743	81.69	2307.23	-1.40845	Spread + Base Rate
fd_130	0.273524	-1.18815	sim	CG	0.233589	80.6189	2342.83	-1.38998	Base Rate
fd_132	0.562101	-0.69049	sim	CG	0.333924	76.3911	2339.37	-1.38893	Conjunctive
fd_132	0.2167	-0.517865	sim	CG		77.3901	2376.16	-1.40709	Feature
fd_132	0.373724	-1.4461	sim	CG	0.561376	76.3111	2312.56	-1.38747	Value Spread
fd_132	0.373724	-1.4461	sim	CG	0.561376	76.3111	2312.56	-1.38747	Spread + Base Rate
fd_132	0.263359	-1.18389	sim	CG	0.234353	74.4845	2348.95	-1.35426	Base Rate
fd_133	0.578941	-0.693799	sim	CG	0.333189	63.3276	2352.43	-1.43926	Conjunctive
fd_133	0.225532	-0.503272	sim	CG		61.6466	2391.93	-1.40106	Feature
fd_133	0.386194	-1.42336	sim	CG	0.559691	62.6931	2326.22	-1.42484	Value Spread
fd_133	0.386194	-1.42336	sim	CG	0.559691	62.6931	2326.22	-1.42484	Spread + Base Rate
fd_133	0.267665	-1.19893	sim	CG	0.231666	60.7494	2362.67	-1.38067	Base Rate
fd_135	0.576482	-0.666241	sim	CG	0.339339	80.9191	2334.84	-1.34865	Conjunctive
fd_135	0.214339	-0.524812	sim	CG		84.6816	2368.87	-1.41136	Feature
fd_135	0.367865	-1.45113	sim	CG	0.56588	81.9001	2307.01	-1.365	Value Spread
fd_135	0.367865	-1.45113	sim	CG	0.56588	81.9001	2307.01	-1.365	Spread + Base Rate
fd_135	0.253913	-1.25411	sim	CG	0.221989	84.7861	2338.66	-1.4131	Base Rate
fd_136	0.565284	-0.683735	sim	CG	0.335428	75.8069	2339.94	-1.37831	Conjunctive
fd_136	0.216655	-0.548567	sim	CG		78.9605	2374.63	-1.43565	Feature
fd_136	0.368296	-1.45837	sim	CG	0.561577	76.3	2312.59	-1.38727	Value Spread
fd_136	0.368296	-1.45837	sim	CG	0.561577	76.3	2312.59	-1.38727	Spread + Base Rate
fd_136	0.25541	-1.25447	sim	CG	0.221927	78.2043	2345.24	-1.4219	Base Rate
fd_137	0.578529	-0.645421	sim	CG	0.344022	78.5536	2337.32	-1.30923	Conjunctive
fd_137	0.219714	-0.487581	sim	CG		83.3037	2370.3	-1.3884	Feature
fd_137	0.382575	-1.38389	sim	CG	0.566611	78.3886	2310.57	-1.30648	Value Spread
fd_137	0.382575	-1.38389	sim	CG	0.566611	78.3886	2310.57	-1.30648	Spread + Base Rate
fd_137	0.267596	-1.19604	sim	CG	0.23218	82.884	2340.53	-1.3814	Base Rate
fd_138	0.591853	-0.650181	sim	CG	0.342949	79.8879	2335.92	-1.33147	Conjunctive
fd_138	0.223638	-0.519223	sim	CG		84.8472	2368.72	-1.41412	Feature
fd_138	0.38209	-1.39035	sim	CG	0.56704	78.8583	2310.09	-1.31431	Value Spread
fd_138	0.38209	-1.39035	sim	CG	0.56704	78.8583	2310.09	-1.31431	Spread + Base Rate
fd_138	0.265047	-1.16387	sim	CG	0.237964	80.5183	2342.96	-1.34197	Base Rate
fd_140	0.578791	-0.676575	sim	CG	0.337026	81.1696	2334.56	-1.37576	Conjunctive
fd_140	0.233106	-0.517383	sim	CG		83.8259	2369.8	-1.42078	Feature
fd_140	0.374837	-1.42623	sim	CG	0.56138	79.9715	2308.89	-1.35545	Value Spread
fd_140	0.374837	-1.42623	sim	CG	0.56138	79.9715	2308.89	-1.35545	Spread + Base Rate
fd_140	0.258838	-1.22998	sim	CG	0.226185	82.4749	2340.94	-1.39788	Base Rate
fd_141	0.571897	-0.703441	sim	CG	0.33105	60.1531	2355.63	-1.46715	Conjunctive
fd_141	0.217283	-0.540213	sim	CG		58.8276	2394.74	-1.43482	Feature
fd_141	0.374596	-1.44094	sim	CG	0.55661	58.1332	2330.77	-1.41788	Value Spread
fd_141	0.374596	-1.44094	sim	CG	0.55661	58.1332	2330.77	-1.41788	Spread + Base Rate
fd_141	0.258097	-1.22338	sim	CG	0.227342	57.07	2366.34	-1.39195	Base Rate
fd_144	0.593666	-0.67131	sim	CG	0.338204	82.894	2332.85	-1.38157	Conjunctive
fd_144	0.205719	-0.498199	sim	CG		83.2449	2370.39	-1.38742	Feature
fd_144	0.378028	-1.38798	sim	CG	0.555228	78.9741	2309.97	-1.31624	Value Spread
fd_144	0.378028	-1.38798	sim	CG	0.555228	78.9741	2309.97	-1.31624	Spread + Base Rate
fd_144	0.270468	-1.18747	sim	CG	0.233712	82.7473	2340.69	-1.37912	Base Rate
fd_147	0.5749	-0.684306	sim	CG	0.335301	83.4127	2332.32	-1.39021	Conjunctive
fd_147	0.220877	-0.511308	sim	CG		84.3494	2369.21	-1.40582	Feature
fd_147	0.383075	-1.39505	sim	CG	0.557266	80.5483	2308.36	-1.34247	Value Spread
fd_147	0.383075	-1.39505	sim	CG	0.557266	80.5483	2308.36	-1.34247	Spread + Base Rate
fd_147	0.268565	-1.13669	sim	CG	0.242929	79.4333	2344.12	-1.32389	Base Rate
fd_148	0.602743	-0.668505	sim	CG	0.338832	83.1679	2332.6	-1.38613	Conjunctive
fd_148	0.21595	-0.473729	sim	CG		82.6662	2371	-1.37777	Feature
fd_148	0.390687	-1.37137	sim	CG	0.556567	79.9501	2309.04	-1.3325	Value Spread
fd_148	0.390687	-1.37137	sim	CG	0.556567	79.9501	2309.04	-1.3325	Spread + Base Rate
fd_148	0.271123	-1.1766	sim	CG	0.235665	82.1271	2341.32	-1.36878	Base Rate

## Sheet: Figure S2
Figure S2a
sub	run	hipp	diff_conj	diff_null	rank
fd_104	1	-0.00222224	-0.147657	-0.773185	1
fd_104	2	0.00295468	1.15691	5.30809	2
fd_104	3	0.0164713	1.90673	5.95196	3
fd_105	1	0.0175666	-0.41341	0.209191	3
fd_105	2	-0.00945122	2.03501	6.49235	2
fd_105	3	-0.0120426	0.00237275	0.800224	1
fd_107	1	0.0109522	-0.198285	-0.642337	3
fd_107	2	0.00136567	0.514977	2.69369	2
fd_107	3	-0.0149533	0.943485	3.64042	1
fd_108	1	-0.00132811	1.07087	1.85222	2
fd_108	2	-0.00237886	1.58718	-0.570386	1
fd_108	3	0.0053564	1.98625	5.16437	3
fd_109	1	-0.00171448	0.503606	5.12578	2
fd_109	2	-0.0109861	4.64623	6.05364	1
fd_109	3	0.00139049	2.05482	3.39901	3
fd_110	1	0.00728068	-0.620464	1.93842	3
fd_110	2	-0.00744577	2.16993	2.01692	1
fd_110	3	0.00227873	1.14966	5.91825	2
fd_112	1	-0.00300586	0.586793	1.91917	1
fd_112	2	0.005847	-0.118536	0.560454	3
fd_112	3	0.0031956	-0.218167	0.540645	2
fd_113	1	0.0193882	0.505335	-0.551592	2
fd_113	2	0.0147833	-0.208345	0.257443	1
fd_113	3	0.0218561	1.41831	4.19233	3
fd_114	1	-0.00852664	-0.328386	2.38073	1
fd_114	2	-0.00145101	2.29458	3.41293	2
fd_114	3	0.000634424	0.929695	6.60891	3
fd_115	1	-0.0131135	0.0647361	-0.501463	1
fd_115	2	0.00413449	0.234266	0.982575	3
fd_115	3	-0.0069368	1.36765	2.44158	2
fd_117	1	0.0215768	0.422591	1.4248	3
fd_117	2	-0.00299377	0.0142164	2.45911	2
fd_117	3	-0.028935	1.5169	4.73918	1
fd_118	1	0.00844458	0.763438	3.26091	3
fd_118	2	0.00411415	1.18715	4.23831	2
fd_118	3	-0.00524408	0.555167	4.78569	1
fd_119	1	0.0354864	-0.873491	-0.872534	3
fd_119	2	0.0161509	4.03241	4.0309	1
fd_119	3	0.0218704	2.4118	2.42352	2
fd_123	1	0.00376312	-0.302286	-0.240789	1
fd_123	2	0.0181354	1.33076	3.90346	3
fd_123	3	0.0056464	0.818204	3.87151	2
fd_124	1	0.0010293	0.181021	1.9929	3
fd_124	2	-0.018456	2.03654	5.63174	1
fd_124	3	-0.0122574	-0.37752	1.07424	2
fd_126	1	0.00615988	0.306859	2.70114	3
fd_126	2	-0.0136173	1.08409	5.04982	1
fd_126	3	-0.00304042	0.41161	2.6131	2
fd_127	1	-0.0566318	0.872895	2.8764	1
fd_127	2	0.0110665	1.88127	2.69792	2
fd_128	1	0.0149836	-0.236602	1.06182	3
fd_128	2	-0.0163741	2.20025	4.21096	1
fd_128	3	-0.00643222	2.6278	5.20942	2
fd_129	1	0.0153216			3
fd_129	2	-0.00274367	0.00570571	0.0815854	2
fd_129	3	-0.0137641	0.86232	2.11145	1
fd_130	1	0.0125716	0.737732	0.967133	3
fd_130	2	-0.014027	0.588898	0.631733	1
fd_130	3	0.00784802	-0.0457798	0.3171	2
fd_132	1	0.00176618	0.503449	2.16608	3
fd_132	2	-0.0135605	0.00465048	-0.561046	1
fd_132	3	-0.00461563	-0.211342	0.555556	2
fd_133	1	-0.0121916	0.0181644	1.0718	2
fd_133	2	-0.0129004	0.101091	-0.47138	1
fd_135	1	0.00568684	0.101862	3.04527	3
fd_135	2	-0.0039084	0.0526573	-0.228906	2
fd_135	3	-0.0144695	-0.0382953	3.27832	1
fd_136	1	-0.00897047	0.146148	0.1638	1
fd_136	2	0.0111815	0.240956	0.422945	3
fd_136	3	0.00466851	0.230254	2.83723	2
fd_137	1	-0.00880068	1.32454	4.94512	1
fd_137	2	0.00859775	0.394277	0.843287	3
fd_137	3	-0.00564271	1.16647	4.14269	2
fd_138	1	0.0216517	0.217554	2.27446	3
fd_138	2	0.00900747	0.189988	3.51414	1
fd_138	3	0.0105003	0.81609	2.93059	2
fd_140	1	0.0122672	-0.360407	2.7329	3
fd_140	2	-0.00738905	-3.06265	-0.0294264	1
fd_140	3	0.00533559	7.02157	4.57718	2
fd_141	1	-0.00376215	2.06727	1.04696	2
fd_141	2	-0.000258791	0.133443	1.20077	3
fd_141	3	-0.0143476	-0.567033	-0.602329	1
fd_144	1	0.00692674	2.29304	3.27836	2
fd_144	2	0.0198316	-0.811964	0.717701	3
fd_144	3	-0.0223136	3.64748	5.16078	1
fd_147	1	-0.000939055	3.31323	3.75458	1
fd_147	2	0.00212284	2.89516	1.53046	2
fd_147	3	0.0124422	-1.31241	0.895352	3
fd_148	1	-0.0171982	1.34925	3.87009	2
fd_148	2	-0.0173981	1.18186	2.27197	1
fd_148	3	-0.0163334	1.76038	2.132	3
Figure S2b
sub	diff_null	hipp	omega
fd_104	0.248342	0.00573458	0.300482
fd_105	0.118114	-0.00130906	0.588522
fd_107	0.0555555	-0.000878477	0.572753
fd_108	0.170595	0.00054981	2.00773e-07
fd_109	0.192665	-0.00377004	0.508864
fd_110	0.331856	0.000704548	0.445842
fd_112	0.0785947	0.00201225	0.587334
fd_113	0.0732045	0.0186759	0.610156
fd_114	0.343802	-0.00311441	8.43601e-07
fd_115	0.0196648	-0.00530526	0.638621
fd_117	0.31212	-0.00345066	0.396137
fd_118	0.359684	0.00243822	0.056587
fd_119	0.0158083	0.0245026	0.680052
fd_123	0.124941	0.00918164	0.582883
fd_124	0.34908	-0.0098947	1.81546e-07
fd_126	0.187588	-0.00349929	0.501651
fd_127	0.000903996	-0.0227827	0.683367
fd_128	0.0925287	-0.00260759	0.584616
fd_129	0.0685446	-0.000395401	0.481934
fd_130	0.0167073	0.00213087	0.649089
fd_132	0.0730424	-0.00546998	0.600661
fd_133	-0.00490823	-0.012546	0.318945
fd_135	0.170309	-0.00423035	2.49027e-06
fd_136	0.10736	0.00229318	0.606641
fd_137	0.257785	-0.00194855	2.46976e-07
fd_138	0.255315	0.0137198	0.449101
fd_140	0.0863763	0.00340457	0.622851
fd_141	0.00996329	-0.00612285	0.691962
fd_144	0.0686739	0.00148158	0.640972
fd_147	0.060091	0.00454201	0.63498
fd_148	0.0647882	-0.0169766	0.646628
Figure S2c,d
sub	rank	hipp	diff_null
fd_104	3	0.116309	-0.773185
fd_104	2	0.0902041	5.30809
fd_104	1	0.0840949	5.95196
fd_105	1	0.0819803	0.209191
fd_105	2	0.0868943	6.49235
fd_105	3	0.0954913	0.800224
fd_107	3	0.128422	-0.642337
fd_107	2	0.117078	2.69369
fd_107	1	0.108452	3.64042
fd_108	1	0.0938182	1.85222
fd_108	2	0.0962851	-0.570386
fd_108	3	0.110044	5.16437
fd_109	3	0.0851165	5.12578
fd_109	1	0.0689472	6.05364
fd_109	2	0.0729377	3.39901
fd_110	2	0.100428	1.93842
fd_110	3	0.107036	2.01692
fd_110	1	0.0833326	5.91825
fd_112	3	0.0967477	1.91917
fd_112	1	0.0855331	0.560454
fd_112	2	0.0921117	0.540645
fd_113	1	0.0667868	-0.551592
fd_113	2	0.0708626	0.257443
fd_113	3	0.100189	4.19233
fd_114	3	0.0909887	2.38073
fd_114	2	0.0807367	3.41293
fd_114	1	0.0743048	6.60891
fd_115	3	0.100511	-0.501463
fd_115	1	0.0853013	0.982575
fd_115	2	0.0960267	2.44158
fd_117	2	0.102819	1.4248
fd_117	1	0.080057	2.45911
fd_117	3	0.110685	4.73918
fd_118	2	0.107881	3.26091
fd_118	1	0.0967219	4.23831
fd_118	3	0.116235	4.78569
fd_119	3	0.1113	-0.872534
fd_119	1	0.0901732	4.0309
fd_119	2	0.095499	2.42352
fd_123	3	0.110978	-0.240789
fd_123	2	0.0923315	3.90346
fd_123	1	0.0850971	3.87151
fd_124	3	0.114495	1.9929
fd_124	2	0.108032	5.63174
fd_124	1	0.10628	1.07424
fd_126	2	0.10315	2.70114
fd_126	1	0.0913436	5.04982
fd_126	3	0.118968	2.6131
fd_127	2	0.255081	2.8764
fd_127	1	0.156608	2.69792
fd_128	3	0.103746	1.06182
fd_128	1	0.089813	4.21096
fd_128	2	0.0979233	5.20942
fd_129	3	0.0990098
fd_129	1	0.0946169	0.0815854
fd_129	2	0.0968716	2.11145
fd_130	3	0.103837	0.967133
fd_130	1	0.0814885	0.631733
fd_130	2	0.0871309	0.3171
fd_132	2	0.092045	2.16608
fd_132	1	0.0808641	-0.561046
fd_132	3	0.0928495	0.555556
fd_133	1	0.098066	1.0718
fd_133	2	0.105794	-0.47138
fd_135	3	0.111237	3.04527
fd_135	1	0.0936121	-0.228906
fd_135	2	0.0977565	3.27832
fd_136	3	0.112078	0.1638
fd_136	1	0.0718141	0.422945
fd_136	2	0.0794227	2.83723
fd_137	3	0.109504	4.94512
fd_137	1	0.0856756	0.843287
fd_137	2	0.10067	4.14269
fd_138	2	0.0798908	2.27446
fd_138	1	0.0796937	3.51414
fd_138	3	0.100199	2.93059
fd_140	2	0.104048	2.7329
fd_140	1	0.0841074	-0.0294264
fd_140	3	0.115898	4.57718
fd_141	2	0.0915631	1.04696
fd_141	1	0.0818229	1.20077
fd_141	3	0.0916217	-0.602329
fd_144	3	0.109326	3.27836
fd_144	1	0.0797623	0.717701
fd_144	2	0.079846	5.16078
fd_147	3	0.124179	3.75458
fd_147	2	0.0992971	1.53046
fd_147	1	0.0990774	0.895352
fd_148	3	0.107102	3.87009
fd_148	2	0.099467	2.27197
fd_148	1	0.082916	2.132

## Sheet: Figure S4
roi	run	sub	r	comparison	ROI	r_within
mOFC_fill_sim	1	fd_119	0.213991	AC-_AB+	mOFC	0.206972
mOFC_fill_sim	1	fd_119	0.159824	C+_C+	mOFC	0.152806
mOFC_fill_sim	1	fd_119	0.113591	B-_AC-	mOFC	0.106573
mOFC_fill_sim	1	fd_119	0.210175	AB+_AB+	mOFC	0.203157
mOFC_fill_sim	1	fd_119	0.176499	C+_AC-	mOFC	0.169481
mOFC_fill_sim	1	fd_119	0.0993263	B-_B-	mOFC	0.092308
mOFC_fill_sim	1	fd_119	0.170642	C+_AB+	mOFC	0.163624
mOFC_fill_sim	1	fd_119	0.110509	B-_AB+	mOFC	0.103491
mOFC_fill_sim	1	fd_119	0.179847	AC-_AC-	mOFC	0.172828
mOFC_fill_sim	1	fd_119	0.102168	C+_B-	mOFC	0.0951494
mOFC_fill_sim	2	fd_119	0.112829	AC-_AB+	mOFC	0.105811
mOFC_fill_sim	2	fd_119	0.161053	C+_C+	mOFC	0.154034
mOFC_fill_sim	2	fd_119	0.147626	B-_AC-	mOFC	0.140607
mOFC_fill_sim	2	fd_119	0.053873	AB+_AB+	mOFC	0.0468547
mOFC_fill_sim	2	fd_119	0.119986	C+_AC-	mOFC	0.112968
mOFC_fill_sim	2	fd_119	0.11409	B-_B-	mOFC	0.107072
mOFC_fill_sim	2	fd_119	0.105915	C+_AB+	mOFC	0.0988971
mOFC_fill_sim	2	fd_119	0.102017	B-_AB+	mOFC	0.0949982
mOFC_fill_sim	2	fd_119	0.129734	AC-_AC-	mOFC	0.122715
mOFC_fill_sim	2	fd_119	0.0997032	C+_B-	mOFC	0.0926848
para_sim	3	fd_117	0.208695	AC-_AB+	PHc	0.189446
para_sim	3	fd_117	0.498976	C+_C+	PHc	0.479727
para_sim	3	fd_117	0.27765	B-_AC-	PHc	0.258401
para_sim	3	fd_117	0.465458	AB+_AB+	PHc	0.446209
para_sim	3	fd_117	0.301747	C+_AC-	PHc	0.282498
para_sim	3	fd_117	0.527359	B-_B-	PHc	0.50811
para_sim	3	fd_117	0.293986	C+_AB+	PHc	0.274737
para_sim	3	fd_117	0.306368	B-_AB+	PHc	0.287119
para_sim	3	fd_117	0.494678	AC-_AC-	PHc	0.475429
para_sim	3	fd_117	0.338614	C+_B-	PHc	0.319365
para_sim	3	fd_104	0.383575	AC-_AB+	PHc	0.342247
para_sim	3	fd_104	0.478959	C+_C+	PHc	0.437631
para_sim	3	fd_104	0.290415	B-_AC-	PHc	0.249086
para_sim	3	fd_104	0.672924	AB+_AB+	PHc	0.631595
para_sim	3	fd_104	0.333772	C+_AC-	PHc	0.292443
para_sim	3	fd_104	0.546394	B-_B-	PHc	0.505065
para_sim	3	fd_104	0.34736	C+_AB+	PHc	0.306032
para_sim	3	fd_104	0.403852	B-_AB+	PHc	0.362524
para_sim	3	fd_104	0.523548	AC-_AC-	PHc	0.48222
para_sim	3	fd_104	0.311735	C+_B-	PHc	0.270406
hipp	1	fd_113	0.314057	AC-_AB+	Hippocampus	0.352394
hipp	1	fd_113	0.524304	C+_C+	Hippocampus	0.562641
hipp	1	fd_113	0.305104	B-_AC-	Hippocampus	0.343441
hipp	1	fd_113	0.285147	AB+_AB+	Hippocampus	0.323484
hipp	1	fd_113	0.376161	C+_AC-	Hippocampus	0.414498
hipp	1	fd_113	0.499759	B-_B-	Hippocampus	0.538096
hipp	1	fd_113	0.227816	C+_AB+	Hippocampus	0.266153
hipp	1	fd_113	0.248398	B-_AB+	Hippocampus	0.286735
hipp	1	fd_113	0.513807	AC-_AC-	Hippocampus	0.552144
hipp	1	fd_113	0.267047	C+_B-	Hippocampus	0.305384
mOFC_fill_sim	3	fd_126	0.0380269	AC-_AB+	mOFC	0.022661
mOFC_fill_sim	3	fd_126	0.0864801	C+_C+	mOFC	0.0711142
mOFC_fill_sim	3	fd_126	0.0413837	B-_AC-	mOFC	0.0260178
mOFC_fill_sim	3	fd_126	0.138752	AB+_AB+	mOFC	0.123386
mOFC_fill_sim	3	fd_126	0.0552039	C+_AC-	mOFC	0.039838
mOFC_fill_sim	3	fd_126	0.155664	B-_B-	mOFC	0.140298
mOFC_fill_sim	3	fd_126	0.10084	C+_AB+	mOFC	0.0854737
mOFC_fill_sim	3	fd_126	0.146898	B-_AB+	mOFC	0.131532
mOFC_fill_sim	3	fd_126	0.116207	AC-_AC-	mOFC	0.100842
mOFC_fill_sim	3	fd_126	0.0764708	C+_B-	mOFC	0.0611049
hipp	3	fd_109	0.212719	AC-_AB+	Hippocampus	0.278643
hipp	3	fd_109	0.377153	C+_C+	Hippocampus	0.443078
hipp	3	fd_109	0.291493	B-_AC-	Hippocampus	0.357417
hipp	3	fd_109	0.34922	AB+_AB+	Hippocampus	0.415144
hipp	3	fd_109	0.258592	C+_AC-	Hippocampus	0.324516
hipp	3	fd_109	0.4598	B-_B-	Hippocampus	0.525724
hipp	3	fd_109	0.182419	C+_AB+	Hippocampus	0.248343
hipp	3	fd_109	0.239395	B-_AB+	Hippocampus	0.305319
hipp	3	fd_109	0.453121	AC-_AC-	Hippocampus	0.519045
hipp	3	fd_109	0.236041	C+_B-	Hippocampus	0.301965
para_sim	2	fd_132	0.296854	AC-_AB+	PHc	0.288867
para_sim	2	fd_132	0.461822	C+_C+	PHc	0.453835
para_sim	2	fd_132	0.318964	B-_AC-	PHc	0.310978
para_sim	2	fd_132	0.467648	AB+_AB+	PHc	0.459661
para_sim	2	fd_132	0.273328	C+_AC-	PHc	0.265341
para_sim	2	fd_132	0.550854	B-_B-	PHc	0.542867
para_sim	2	fd_132	0.320555	C+_AB+	PHc	0.312568
para_sim	2	fd_132	0.319823	B-_AB+	PHc	0.311837
para_sim	2	fd_132	0.465963	AC-_AC-	PHc	0.457976
para_sim	2	fd_132	0.32098	C+_B-	PHc	0.312993
mOFC_fill_sim	2	fd_126	0.0851646	AC-_AB+	mOFC	0.0697987
mOFC_fill_sim	2	fd_126	0.126932	C+_C+	mOFC	0.111566
mOFC_fill_sim	2	fd_126	0.0961567	B-_AC-	mOFC	0.0807908
mOFC_fill_sim	2	fd_126	0.0331484	AB+_AB+	mOFC	0.0177825
mOFC_fill_sim	2	fd_126	0.105367	C+_AC-	mOFC	0.090001
mOFC_fill_sim	2	fd_126	0.139988	B-_B-	mOFC	0.124622
mOFC_fill_sim	2	fd_126	0.0899066	C+_AB+	mOFC	0.0745407
mOFC_fill_sim	2	fd_126	0.0695537	B-_AB+	mOFC	0.0541878
mOFC_fill_sim	2	fd_126	0.0870046	AC-_AC-	mOFC	0.0716387
mOFC_fill_sim	2	fd_126	0.089001	C+_B-	mOFC	0.0736351
peri_sim	1	fd_117	0.319594	AC-_AB+	PRc	0.300345
peri_sim	1	fd_117	0.373687	C+_C+	PRc	0.354438
peri_sim	1	fd_117	0.222639	B-_AC-	PRc	0.20339
peri_sim	1	fd_117	0.451759	AB+_AB+	PRc	0.43251
peri_sim	1	fd_117	0.161855	C+_AC-	PRc	0.142606
peri_sim	1	fd_117	0.375204	B-_B-	PRc	0.355955
peri_sim	1	fd_117	0.197212	C+_AB+	PRc	0.177963
peri_sim	1	fd_117	0.244186	B-_AB+	PRc	0.224937
peri_sim	1	fd_117	0.420373	AC-_AC-	PRc	0.401123
peri_sim	1	fd_117	0.16119	C+_B-	PRc	0.141941
yeo17_ifs	2	fd_133	0.146073	AC-_AB+	IFS	0.18947
yeo17_ifs	2	fd_133	0.467356	C+_C+	IFS	0.510754
yeo17_ifs	2	fd_133	0.178841	B-_AC-	IFS	0.222238
yeo17_ifs	2	fd_133	0.43551	AB+_AB+	IFS	0.478907
yeo17_ifs	2	fd_133	0.150935	C+_AC-	IFS	0.194333
yeo17_ifs	2	fd_133	0.491564	B-_B-	IFS	0.534962
yeo17_ifs	2	fd_133	0.234321	C+_AB+	IFS	0.277719
yeo17_ifs	2	fd_133	0.302373	B-_AB+	IFS	0.345771
yeo17_ifs	2	fd_133	0.444661	AC-_AC-	IFS	0.488059
yeo17_ifs	2	fd_133	0.225084	C+_B-	IFS	0.268481
mOFC_fill_sim	1	fd_122	0.117193	AC-_AB+	mOFC	0.132103
mOFC_fill_sim	1	fd_122	0.167324	C+_C+	mOFC	0.182234
mOFC_fill_sim	1	fd_122	0.168096	B-_AC-	mOFC	0.183006
mOFC_fill_sim	1	fd_122	0.0619248	AB+_AB+	mOFC	0.0768348
mOFC_fill_sim	1	fd_122	0.189292	C+_AC-	mOFC	0.204202
mOFC_fill_sim	1	fd_122	0.119015	B-_B-	mOFC	0.133925
mOFC_fill_sim	1	fd_122	0.100357	C+_AB+	mOFC	0.115267
mOFC_fill_sim	1	fd_122	0.0856092	B-_AB+	mOFC	0.100519
mOFC_fill_sim	1	fd_122	0.17106	AC-_AC-	mOFC	0.18597
mOFC_fill_sim	1	fd_122	0.169079	C+_B-	mOFC	0.183989
yeo17_ifs	1	fd_110	0.391523	AC-_AB+	IFS	0.354899
yeo17_ifs	1	fd_110	0.434012	C+_C+	IFS	0.397388
yeo17_ifs	1	fd_110	0.262758	B-_AC-	IFS	0.226134
yeo17_ifs	1	fd_110	0.547877	AB+_AB+	IFS	0.511253
yeo17_ifs	1	fd_110	0.304154	C+_AC-	IFS	0.26753
yeo17_ifs	1	fd_110	0.3081	B-_B-	IFS	0.271477
yeo17_ifs	1	fd_110	0.290284	C+_AB+	IFS	0.25366
yeo17_ifs	1	fd_110	0.212723	B-_AB+	IFS	0.176099
yeo17_ifs	1	fd_110	0.564468	AC-_AC-	IFS	0.527844
yeo17_ifs	1	fd_110	0.21989	C+_B-	IFS	0.183266
para_sim	3	fd_135	0.266331	AC-_AB+	PHc	0.231673
para_sim	3	fd_135	0.574603	C+_C+	PHc	0.539945
para_sim	3	fd_135	0.291266	B-_AC-	PHc	0.256608
para_sim	3	fd_135	0.501646	AB+_AB+	PHc	0.466988
para_sim	3	fd_135	0.280107	C+_AC-	PHc	0.245449
para_sim	3	fd_135	0.519247	B-_B-	PHc	0.484588
para_sim	3	fd_135	0.363104	C+_AB+	PHc	0.328446
para_sim	3	fd_135	0.284631	B-_AB+	PHc	0.249973
para_sim	3	fd_135	0.617558	AC-_AC-	PHc	0.5829
para_sim	3	fd_135	0.357415	C+_B-	PHc	0.322757
yeo17_ifs	3	fd_108	0.200166	AC-_AB+	IFS	0.204595
yeo17_ifs	3	fd_108	0.435833	C+_C+	IFS	0.440262
yeo17_ifs	3	fd_108	0.251788	B-_AC-	IFS	0.256217
yeo17_ifs	3	fd_108	0.433998	AB+_AB+	IFS	0.438427
yeo17_ifs	3	fd_108	0.192184	C+_AC-	IFS	0.196613
yeo17_ifs	3	fd_108	0.42545	B-_B-	IFS	0.429879
yeo17_ifs	3	fd_108	0.202053	C+_AB+	IFS	0.206482
yeo17_ifs	3	fd_108	0.201788	B-_AB+	IFS	0.206217
yeo17_ifs	3	fd_108	0.556808	AC-_AC-	IFS	0.561237
yeo17_ifs	3	fd_108	0.21488	C+_B-	IFS	0.219309
para_sim	1	fd_105	0.355369	AC-_AB+	PHc	0.357795
para_sim	1	fd_105	0.46836	C+_C+	PHc	0.470786
para_sim	1	fd_105	0.197628	B-_AC-	PHc	0.200054
para_sim	1	fd_105	0.52945	AB+_AB+	PHc	0.531876
para_sim	1	fd_105	0.278109	C+_AC-	PHc	0.280536
para_sim	1	fd_105	0.31606	B-_B-	PHc	0.318487
para_sim	1	fd_105	0.256906	C+_AB+	PHc	0.259332
para_sim	1	fd_105	0.222344	B-_AB+	PHc	0.22477
para_sim	1	fd_105	0.504721	AC-_AC-	PHc	0.507148
para_sim	1	fd_105	0.23734	C+_B-	PHc	0.239766
para_sim	3	fd_128	0.255792	AC-_AB+	PHc	0.22325
para_sim	3	fd_128	0.416073	C+_C+	PHc	0.38353
para_sim	3	fd_128	0.329358	B-_AC-	PHc	0.296815
para_sim	3	fd_128	0.48845	AB+_AB+	PHc	0.455907
para_sim	3	fd_128	0.239809	C+_AC-	PHc	0.207266
para_sim	3	fd_128	0.532751	B-_B-	PHc	0.500208
para_sim	3	fd_128	0.309806	C+_AB+	PHc	0.277264
para_sim	3	fd_128	0.301209	B-_AB+	PHc	0.268666
para_sim	3	fd_128	0.507697	AC-_AC-	PHc	0.475154
para_sim	3	fd_128	0.251059	C+_B-	PHc	0.218516
peri_sim	2	fd_124	0.268925	AC-_AB+	PRc	0.249158
peri_sim	2	fd_124	0.40259	C+_C+	PRc	0.382824
peri_sim	2	fd_124	0.200224	B-_AC-	PRc	0.180457
peri_sim	2	fd_124	0.446306	AB+_AB+	PRc	0.426539
peri_sim	2	fd_124	0.218554	C+_AC-	PRc	0.198788
peri_sim	2	fd_124	0.470279	B-_B-	PRc	0.450512
peri_sim	2	fd_124	0.258866	C+_AB+	PRc	0.2391
peri_sim	2	fd_124	0.244825	B-_AB+	PRc	0.225058
peri_sim	2	fd_124	0.403877	AC-_AC-	PRc	0.384111
peri_sim	2	fd_124	0.178679	C+_B-	PRc	0.158912
hipp	1	fd_108	0.221755	AC-_AB+	Hippocampus	0.226184
hipp	1	fd_108	0.39292	C+_C+	Hippocampus	0.397349
hipp	1	fd_108	0.2186	B-_AC-	Hippocampus	0.223029
hipp	1	fd_108	0.448433	AB+_AB+	Hippocampus	0.452862
hipp	1	fd_108	0.236222	C+_AC-	Hippocampus	0.240651
hipp	1	fd_108	0.44308	B-_B-	Hippocampus	0.447509
hipp	1	fd_108	0.227918	C+_AB+	Hippocampus	0.232347
hipp	1	fd_108	0.225145	B-_AB+	Hippocampus	0.229574
hipp	1	fd_108	0.497426	AC-_AC-	Hippocampus	0.501855
hipp	1	fd_108	0.221507	C+_B-	Hippocampus	0.225936
peri_sim	2	fd_147	0.219393	AC-_AB+	PRc	0.229274
peri_sim	2	fd_147	0.351383	C+_C+	PRc	0.361264
peri_sim	2	fd_147	0.243227	B-_AC-	PRc	0.253108
peri_sim	2	fd_147	0.36034	AB+_AB+	PRc	0.370221
peri_sim	2	fd_147	0.221533	C+_AC-	PRc	0.231413
peri_sim	2	fd_147	0.408493	B-_B-	PRc	0.418374
peri_sim	2	fd_147	0.177505	C+_AB+	PRc	0.187386
peri_sim	2	fd_147	0.176937	B-_AB+	PRc	0.186818
peri_sim	2	fd_147	0.385594	AC-_AC-	PRc	0.395475
peri_sim	2	fd_147	0.204894	C+_B-	PRc	0.214774
hipp	3	fd_112	0.20932	AC-_AB+	Hippocampus	0.265459
hipp	3	fd_112	0.412905	C+_C+	Hippocampus	0.469044
hipp	3	fd_112	0.194847	B-_AC-	Hippocampus	0.250985
hipp	3	fd_112	0.365537	AB+_AB+	Hippocampus	0.421675
hipp	3	fd_112	0.204113	C+_AC-	Hippocampus	0.260252
hipp	3	fd_112	0.414847	B-_B-	Hippocampus	0.470986
hipp	3	fd_112	0.218987	C+_AB+	Hippocampus	0.275125
hipp	3	fd_112	0.165892	B-_AB+	Hippocampus	0.22203
hipp	3	fd_112	0.471219	AC-_AC-	Hippocampus	0.527358
hipp	3	fd_112	0.166982	C+_B-	Hippocampus	0.223121
para_sim	3	fd_147	0.378299	AC-_AB+	PHc	0.38818
para_sim	3	fd_147	0.499041	C+_C+	PHc	0.508921
para_sim	3	fd_147	0.334607	B-_AC-	PHc	0.344488
para_sim	3	fd_147	0.56493	AB+_AB+	PHc	0.57481
para_sim	3	fd_147	0.366992	C+_AC-	PHc	0.376873
para_sim	3	fd_147	0.477131	B-_B-	PHc	0.487012
para_sim	3	fd_147	0.357706	C+_AB+	PHc	0.367586
para_sim	3	fd_147	0.345656	B-_AB+	PHc	0.355537
para_sim	3	fd_147	0.573438	AC-_AC-	PHc	0.583319
para_sim	3	fd_147	0.315982	C+_B-	PHc	0.325863
peri_sim	3	fd_114	0.258206	AC-_AB+	PRc	0.252313
peri_sim	3	fd_114	0.371032	C+_C+	PRc	0.36514
peri_sim	3	fd_114	0.257552	B-_AC-	PRc	0.25166
peri_sim	3	fd_114	0.392168	AB+_AB+	PRc	0.386275
peri_sim	3	fd_114	0.274318	C+_AC-	PRc	0.268425
peri_sim	3	fd_114	0.419609	B-_B-	PRc	0.413716
peri_sim	3	fd_114	0.278275	C+_AB+	PRc	0.272383
peri_sim	3	fd_114	0.263632	B-_AB+	PRc	0.25774
peri_sim	3	fd_114	0.386015	AC-_AC-	PRc	0.380123
peri_sim	3	fd_114	0.253008	C+_B-	PRc	0.247116
peri_sim	1	fd_104	0.305304	AC-_AB+	PRc	0.263975
peri_sim	1	fd_104	0.559527	C+_C+	PRc	0.518198
peri_sim	1	fd_104	0.253455	B-_AC-	PRc	0.212126
peri_sim	1	fd_104	0.572318	AB+_AB+	PRc	0.530989
peri_sim	1	fd_104	0.285217	C+_AC-	PRc	0.243888
peri_sim	1	fd_104	0.636256	B-_B-	PRc	0.594928
peri_sim	1	fd_104	0.27521	C+_AB+	PRc	0.233881
peri_sim	1	fd_104	0.343451	B-_AB+	PRc	0.302123
peri_sim	1	fd_104	0.544201	AC-_AC-	PRc	0.502873
peri_sim	1	fd_104	0.316601	C+_B-	PRc	0.275272
para_sim	2	fd_129	0.225649	AC-_AB+	PHc	0.241583
para_sim	2	fd_129	0.379891	C+_C+	PHc	0.395825
para_sim	2	fd_129	0.301842	B-_AC-	PHc	0.317777
para_sim	2	fd_129	0.473703	AB+_AB+	PHc	0.489638
para_sim	2	fd_129	0.186216	C+_AC-	PHc	0.20215
para_sim	2	fd_129	0.517656	B-_B-	PHc	0.53359
para_sim	2	fd_129	0.200038	C+_AB+	PHc	0.215972
para_sim	2	fd_129	0.258121	B-_AB+	PHc	0.274056
para_sim	2	fd_129	0.494658	AC-_AC-	PHc	0.510592
para_sim	2	fd_129	0.246254	C+_B-	PHc	0.262189
yeo17_ifs	2	fd_124	0.387077	AC-_AB+	IFS	0.367311
yeo17_ifs	2	fd_124	0.711581	C+_C+	IFS	0.691815
yeo17_ifs	2	fd_124	0.317221	B-_AC-	IFS	0.297454
yeo17_ifs	2	fd_124	0.587394	AB+_AB+	IFS	0.567627
yeo17_ifs	2	fd_124	0.39639	C+_AC-	IFS	0.376623
yeo17_ifs	2	fd_124	0.631634	B-_B-	IFS	0.611868
yeo17_ifs	2	fd_124	0.440721	C+_AB+	IFS	0.420954
yeo17_ifs	2	fd_124	0.343866	B-_AB+	IFS	0.324099
yeo17_ifs	2	fd_124	0.572613	AC-_AC-	IFS	0.552846
yeo17_ifs	2	fd_124	0.364146	C+_B-	IFS	0.34438
yeo17_ifs	3	fd_117	0.255858	AC-_AB+	IFS	0.236609
yeo17_ifs	3	fd_117	0.510321	C+_C+	IFS	0.491072
yeo17_ifs	3	fd_117	0.277108	B-_AC-	IFS	0.257859
yeo17_ifs	3	fd_117	0.50151	AB+_AB+	IFS	0.482261
yeo17_ifs	3	fd_117	0.34774	C+_AC-	IFS	0.328491
yeo17_ifs	3	fd_117	0.501913	B-_B-	IFS	0.482664
yeo17_ifs	3	fd_117	0.329538	C+_AB+	IFS	0.310289
yeo17_ifs	3	fd_117	0.242318	B-_AB+	IFS	0.223069
yeo17_ifs	3	fd_117	0.559121	AC-_AC-	IFS	0.539872
yeo17_ifs	3	fd_117	0.28678	C+_B-	IFS	0.267531
yeo17_ifs	1	fd_132	0.318183	AC-_AB+	IFS	0.310196
yeo17_ifs	1	fd_132	0.469352	C+_C+	IFS	0.461365
yeo17_ifs	1	fd_132	0.329845	B-_AC-	IFS	0.321858
yeo17_ifs	1	fd_132	0.522765	AB+_AB+	IFS	0.514778
yeo17_ifs	1	fd_132	0.286355	C+_AC-	IFS	0.278368
yeo17_ifs	1	fd_132	0.515119	B-_B-	IFS	0.507132
yeo17_ifs	1	fd_132	0.281649	C+_AB+	IFS	0.273662
yeo17_ifs	1	fd_132	0.292703	B-_AB+	IFS	0.284716
yeo17_ifs	1	fd_132	0.510587	AC-_AC-	IFS	0.5026
yeo17_ifs	1	fd_132	0.262913	C+_B-	IFS	0.254926
mOFC_fill_sim	3	fd_115	0.14637	AC-_AB+	mOFC	0.130492
mOFC_fill_sim	3	fd_115	0.122718	C+_C+	mOFC	0.10684
mOFC_fill_sim	3	fd_115	0.113802	B-_AC-	mOFC	0.0979235
mOFC_fill_sim	3	fd_115	0.185741	AB+_AB+	mOFC	0.169862
mOFC_fill_sim	3	fd_115	0.0683858	C+_AC-	mOFC	0.0525072
mOFC_fill_sim	3	fd_115	0.0941065	B-_B-	mOFC	0.0782278
mOFC_fill_sim	3	fd_115	0.0743714	C+_AB+	mOFC	0.0584927
mOFC_fill_sim	3	fd_115	0.125833	B-_AB+	mOFC	0.109954
mOFC_fill_sim	3	fd_115	0.153844	AC-_AC-	mOFC	0.137965
mOFC_fill_sim	3	fd_115	0.0424931	C+_B-	mOFC	0.0266144
para_sim	2	fd_119	0.341954	AC-_AB+	PHc	0.334935
para_sim	2	fd_119	0.498468	C+_C+	PHc	0.49145
para_sim	2	fd_119	0.327738	B-_AC-	PHc	0.320719
para_sim	2	fd_119	0.504974	AB+_AB+	PHc	0.497956
para_sim	2	fd_119	0.321928	C+_AC-	PHc	0.31491
para_sim	2	fd_119	0.566448	B-_B-	PHc	0.55943
para_sim	2	fd_119	0.338373	C+_AB+	PHc	0.331355
para_sim	2	fd_119	0.361493	B-_AB+	PHc	0.354475
para_sim	2	fd_119	0.542848	AC-_AC-	PHc	0.53583
para_sim	2	fd_119	0.326735	C+_B-	PHc	0.319717
peri_sim	2	fd_137	0.192038	AC-_AB+	PRc	0.193814
peri_sim	2	fd_137	0.371248	C+_C+	PRc	0.373024
peri_sim	2	fd_137	0.174477	B-_AC-	PRc	0.176254
peri_sim	2	fd_137	0.323147	AB+_AB+	PRc	0.324923
peri_sim	2	fd_137	0.201845	C+_AC-	PRc	0.203622
peri_sim	2	fd_137	0.366617	B-_B-	PRc	0.368393
peri_sim	2	fd_137	0.215029	C+_AB+	PRc	0.216805
peri_sim	2	fd_137	0.180236	B-_AB+	PRc	0.182013
peri_sim	2	fd_137	0.354021	AC-_AC-	PRc	0.355797
peri_sim	2	fd_137	0.249046	C+_B-	PRc	0.250823
para_sim	3	fd_113	0.202734	AC-_AB+	PHc	0.241071
para_sim	3	fd_113	0.350499	C+_C+	PHc	0.388836
para_sim	3	fd_113	0.218482	B-_AC-	PHc	0.256819
para_sim	3	fd_113	0.405896	AB+_AB+	PHc	0.444233
para_sim	3	fd_113	0.166087	C+_AC-	PHc	0.204424
para_sim	3	fd_113	0.398622	B-_B-	PHc	0.436959
para_sim	3	fd_113	0.141389	C+_AB+	PHc	0.179726
para_sim	3	fd_113	0.204117	B-_AB+	PHc	0.242454
para_sim	3	fd_113	0.417317	AC-_AC-	PHc	0.455654
para_sim	3	fd_113	0.140693	C+_B-	PHc	0.17903
yeo17_ifs	3	fd_144	0.377096	AC-_AB+	IFS	0.343193
yeo17_ifs	3	fd_144	0.574969	C+_C+	IFS	0.541066
yeo17_ifs	3	fd_144	0.392321	B-_AC-	IFS	0.358419
yeo17_ifs	3	fd_144	0.482995	AB+_AB+	IFS	0.449092
yeo17_ifs	3	fd_144	0.337902	C+_AC-	IFS	0.303999
yeo17_ifs	3	fd_144	0.591387	B-_B-	IFS	0.557484
yeo17_ifs	3	fd_144	0.400023	C+_AB+	IFS	0.36612
yeo17_ifs	3	fd_144	0.39123	B-_AB+	IFS	0.357327
yeo17_ifs	3	fd_144	0.569477	AC-_AC-	IFS	0.535574
yeo17_ifs	3	fd_144	0.441213	C+_B-	IFS	0.40731
yeo17_ifs	1	fd_118	0.335465	AC-_AB+	IFS	0.327029
yeo17_ifs	1	fd_118	0.539282	C+_C+	IFS	0.530846
yeo17_ifs	1	fd_118	0.299581	B-_AC-	IFS	0.291144
yeo17_ifs	1	fd_118	0.612177	AB+_AB+	IFS	0.603741
yeo17_ifs	1	fd_118	0.332238	C+_AC-	IFS	0.323802
yeo17_ifs	1	fd_118	0.558283	B-_B-	IFS	0.549847
yeo17_ifs	1	fd_118	0.26738	C+_AB+	IFS	0.258944
yeo17_ifs	1	fd_118	0.318508	B-_AB+	IFS	0.310072
yeo17_ifs	1	fd_118	0.571564	AC-_AC-	IFS	0.563127
yeo17_ifs	1	fd_118	0.290093	C+_B-	IFS	0.281657
hipp	2	fd_110	0.251665	AC-_AB+	Hippocampus	0.215041
hipp	2	fd_110	0.570027	C+_C+	Hippocampus	0.533403
hipp	2	fd_110	0.220944	B-_AC-	Hippocampus	0.18432
hipp	2	fd_110	0.440058	AB+_AB+	Hippocampus	0.403434
hipp	2	fd_110	0.258963	C+_AC-	Hippocampus	0.222339
hipp	2	fd_110	0.549438	B-_B-	Hippocampus	0.512814
hipp	2	fd_110	0.288051	C+_AB+	Hippocampus	0.251427
hipp	2	fd_110	0.241988	B-_AB+	Hippocampus	0.205364
hipp	2	fd_110	0.47923	AC-_AC-	Hippocampus	0.442606
hipp	2	fd_110	0.289718	C+_B-	Hippocampus	0.253095
mOFC_fill_sim	1	fd_107	0.101739	AC-_AB+	mOFC	0.14926
mOFC_fill_sim	1	fd_107	0.071495	C+_C+	mOFC	0.119016
mOFC_fill_sim	1	fd_107	0.126193	B-_AC-	mOFC	0.173714
mOFC_fill_sim	1	fd_107	0.0683838	AB+_AB+	mOFC	0.115905
mOFC_fill_sim	1	fd_107	0.101098	C+_AC-	mOFC	0.148619
mOFC_fill_sim	1	fd_107	0.0994084	B-_B-	mOFC	0.146929
mOFC_fill_sim	1	fd_107	0.0808591	C+_AB+	mOFC	0.12838
mOFC_fill_sim	1	fd_107	0.110061	B-_AB+	mOFC	0.157581
mOFC_fill_sim	1	fd_107	0.151017	AC-_AC-	mOFC	0.198537
mOFC_fill_sim	1	fd_107	0.104072	C+_B-	mOFC	0.151593
peri_sim	3	fd_123	0.296239	AC-_AB+	PRc	0.262879
peri_sim	3	fd_123	0.377206	C+_C+	PRc	0.343847
peri_sim	3	fd_123	0.277858	B-_AC-	PRc	0.244499
peri_sim	3	fd_123	0.415447	AB+_AB+	PRc	0.382088
peri_sim	3	fd_123	0.219709	C+_AC-	PRc	0.18635
peri_sim	3	fd_123	0.411991	B-_B-	PRc	0.378632
peri_sim	3	fd_123	0.255525	C+_AB+	PRc	0.222166
peri_sim	3	fd_123	0.304603	B-_AB+	PRc	0.271244
peri_sim	3	fd_123	0.462603	AC-_AC-	PRc	0.429243
peri_sim	3	fd_123	0.269098	C+_B-	PRc	0.235739
peri_sim	3	fd_138	0.166392	AC-_AB+	PRc	0.168462
peri_sim	3	fd_138	0.360676	C+_C+	PRc	0.362746
peri_sim	3	fd_138	0.194049	B-_AC-	PRc	0.196119
peri_sim	3	fd_138	0.268206	AB+_AB+	PRc	0.270276
peri_sim	3	fd_138	0.179163	C+_AC-	PRc	0.181233
peri_sim	3	fd_138	0.371365	B-_B-	PRc	0.373435
peri_sim	3	fd_138	0.150123	C+_AB+	PRc	0.152193
peri_sim	3	fd_138	0.177479	B-_AB+	PRc	0.179549
peri_sim	3	fd_138	0.363391	AC-_AC-	PRc	0.365461
peri_sim	3	fd_138	0.212461	C+_B-	PRc	0.214531
hipp	1	fd_133	0.230741	AC-_AB+	Hippocampus	0.274138
hipp	1	fd_133	0.53823	C+_C+	Hippocampus	0.581627
hipp	1	fd_133	0.260057	B-_AC-	Hippocampus	0.303454
hipp	1	fd_133	0.541686	AB+_AB+	Hippocampus	0.585083
hipp	1	fd_133	0.2452	C+_AC-	Hippocampus	0.288597
hipp	1	fd_133	0.520692	B-_B-	Hippocampus	0.56409
hipp	1	fd_133	0.292059	C+_AB+	Hippocampus	0.335456
hipp	1	fd_133	0.310309	B-_AB+	Hippocampus	0.353706
hipp	1	fd_133	0.422052	AC-_AC-	Hippocampus	0.465449
hipp	1	fd_133	0.302459	C+_B-	Hippocampus	0.345856
yeo17_ifs	1	fd_115	0.285455	AC-_AB+	IFS	0.269576
yeo17_ifs	1	fd_115	0.543262	C+_C+	IFS	0.527383
yeo17_ifs	1	fd_115	0.408878	B-_AC-	IFS	0.392999
yeo17_ifs	1	fd_115	0.515423	AB+_AB+	IFS	0.499544
yeo17_ifs	1	fd_115	0.393113	C+_AC-	IFS	0.377235
yeo17_ifs	1	fd_115	0.496032	B-_B-	IFS	0.480154
yeo17_ifs	1	fd_115	0.253528	C+_AB+	IFS	0.23765
yeo17_ifs	1	fd_115	0.282549	B-_AB+	IFS	0.26667
yeo17_ifs	1	fd_115	0.579385	AC-_AC-	IFS	0.563506
yeo17_ifs	1	fd_115	0.374645	C+_B-	IFS	0.358767
mOFC_fill_sim	2	fd_109	0.0236988	AC-_AB+	mOFC	0.089623
mOFC_fill_sim	2	fd_109	0.024656	C+_C+	mOFC	0.0905801
mOFC_fill_sim	2	fd_109	0.085506	B-_AC-	mOFC	0.15143
mOFC_fill_sim	2	fd_109	-0.00238748	AB+_AB+	mOFC	0.0635366
mOFC_fill_sim	2	fd_109	0.0429223	C+_AC-	mOFC	0.108846
mOFC_fill_sim	2	fd_109	0.0867427	B-_B-	mOFC	0.152667
mOFC_fill_sim	2	fd_109	0.0228751	C+_AB+	mOFC	0.0887992
mOFC_fill_sim	2	fd_109	0.0285204	B-_AB+	mOFC	0.0944446
mOFC_fill_sim	2	fd_109	0.0534773	AC-_AC-	mOFC	0.119401
mOFC_fill_sim	2	fd_109	0.0540038	C+_B-	mOFC	0.119928
para_sim	1	fd_123	0.356165	AC-_AB+	PHc	0.322805
para_sim	1	fd_123	0.527179	C+_C+	PHc	0.49382
para_sim	1	fd_123	0.243688	B-_AC-	PHc	0.210329
para_sim	1	fd_123	0.686774	AB+_AB+	PHc	0.653414
para_sim	1	fd_123	0.194796	C+_AC-	PHc	0.161437
para_sim	1	fd_123	0.509498	B-_B-	PHc	0.476139
para_sim	1	fd_123	0.273274	C+_AB+	PHc	0.239915
para_sim	1	fd_123	0.352881	B-_AB+	PHc	0.319522
para_sim	1	fd_123	0.447816	AC-_AC-	PHc	0.414457
para_sim	1	fd_123	0.264981	C+_B-	PHc	0.231622
yeo17_ifs	3	fd_128	0.345826	AC-_AB+	IFS	0.313284
yeo17_ifs	3	fd_128	0.411115	C+_C+	IFS	0.378572
yeo17_ifs	3	fd_128	0.366925	B-_AC-	IFS	0.334382
yeo17_ifs	3	fd_128	0.594691	AB+_AB+	IFS	0.562148
yeo17_ifs	3	fd_128	0.249377	C+_AC-	IFS	0.216834
yeo17_ifs	3	fd_128	0.584949	B-_B-	IFS	0.552406
yeo17_ifs	3	fd_128	0.322683	C+_AB+	IFS	0.290141
yeo17_ifs	3	fd_128	0.396833	B-_AB+	IFS	0.364291
yeo17_ifs	3	fd_128	0.567854	AC-_AC-	IFS	0.535312
yeo17_ifs	3	fd_128	0.250892	C+_B-	IFS	0.218349
yeo17_ifs	2	fd_104	0.331271	AC-_AB+	IFS	0.289942
yeo17_ifs	2	fd_104	0.60206	C+_C+	IFS	0.560732
yeo17_ifs	2	fd_104	0.368232	B-_AC-	IFS	0.326903
yeo17_ifs	2	fd_104	0.51972	AB+_AB+	IFS	0.478391
yeo17_ifs	2	fd_104	0.2945	C+_AC-	IFS	0.253171
yeo17_ifs	2	fd_104	0.620869	B-_B-	IFS	0.57954
yeo17_ifs	2	fd_104	0.310965	C+_AB+	IFS	0.269636
yeo17_ifs	2	fd_104	0.302946	B-_AB+	IFS	0.261617
yeo17_ifs	2	fd_104	0.61216	AC-_AC-	IFS	0.570831
yeo17_ifs	2	fd_104	0.300103	C+_B-	IFS	0.258774
peri_sim	1	fd_135	0.244187	AC-_AB+	PRc	0.209529
peri_sim	1	fd_135	0.329814	C+_C+	PRc	0.295156
peri_sim	1	fd_135	0.201479	B-_AC-	PRc	0.166821
peri_sim	1	fd_135	0.443689	AB+_AB+	PRc	0.40903
peri_sim	1	fd_135	0.157507	C+_AC-	PRc	0.122849
peri_sim	1	fd_135	0.330958	B-_B-	PRc	0.2963
peri_sim	1	fd_135	0.210332	C+_AB+	PRc	0.175674
peri_sim	1	fd_135	0.224941	B-_AB+	PRc	0.190283
peri_sim	1	fd_135	0.414877	AC-_AC-	PRc	0.380219
peri_sim	1	fd_135	0.194197	C+_B-	PRc	0.159539
peri_sim	2	fd_115	0.196057	AC-_AB+	PRc	0.180178
peri_sim	2	fd_115	0.297854	C+_C+	PRc	0.281975
peri_sim	2	fd_115	0.210932	B-_AC-	PRc	0.195053
peri_sim	2	fd_115	0.290212	AB+_AB+	PRc	0.274334
peri_sim	2	fd_115	0.172905	C+_AC-	PRc	0.157027
peri_sim	2	fd_115	0.30755	B-_B-	PRc	0.291671
peri_sim	2	fd_115	0.177276	C+_AB+	PRc	0.161397
peri_sim	2	fd_115	0.195731	B-_AB+	PRc	0.179852
peri_sim	2	fd_115	0.332944	AC-_AC-	PRc	0.317065
peri_sim	2	fd_115	0.173511	C+_B-	PRc	0.157632
hipp	3	fd_138	0.262877	AC-_AB+	Hippocampus	0.264947
hipp	3	fd_138	0.487617	C+_C+	Hippocampus	0.489687
hipp	3	fd_138	0.260308	B-_AC-	Hippocampus	0.262378
hipp	3	fd_138	0.418695	AB+_AB+	Hippocampus	0.420765
hipp	3	fd_138	0.262872	C+_AC-	Hippocampus	0.264942
hipp	3	fd_138	0.477542	B-_B-	Hippocampus	0.479612
hipp	3	fd_138	0.189658	C+_AB+	Hippocampus	0.191728
hipp	3	fd_138	0.226767	B-_AB+	Hippocampus	0.228837
hipp	3	fd_138	0.528577	AC-_AC-	Hippocampus	0.530647
hipp	3	fd_138	0.239098	C+_B-	Hippocampus	0.241168
hipp	2	fd_118	0.219798	AC-_AB+	Hippocampus	0.211362
hipp	2	fd_118	0.529313	C+_C+	Hippocampus	0.520877
hipp	2	fd_118	0.220438	B-_AC-	Hippocampus	0.212002
hipp	2	fd_118	0.472117	AB+_AB+	Hippocampus	0.46368
hipp	2	fd_118	0.267379	C+_AC-	Hippocampus	0.258943
hipp	2	fd_118	0.473974	B-_B-	Hippocampus	0.465538
hipp	2	fd_118	0.267011	C+_AB+	Hippocampus	0.258574
hipp	2	fd_118	0.251216	B-_AB+	Hippocampus	0.24278
hipp	2	fd_118	0.419742	AC-_AC-	Hippocampus	0.411306
hipp	2	fd_118	0.23477	C+_B-	Hippocampus	0.226334
mOFC_fill_sim	3	fd_108	0.0698636	AC-_AB+	mOFC	0.0742927
mOFC_fill_sim	3	fd_108	0.0545991	C+_C+	mOFC	0.0590282
mOFC_fill_sim	3	fd_108	0.0676854	B-_AC-	mOFC	0.0721144
mOFC_fill_sim	3	fd_108	0.0377863	AB+_AB+	mOFC	0.0422153
mOFC_fill_sim	3	fd_108	0.0586547	C+_AC-	mOFC	0.0630837
mOFC_fill_sim	3	fd_108	0.0742327	B-_B-	mOFC	0.0786617
mOFC_fill_sim	3	fd_108	0.0797233	C+_AB+	mOFC	0.0841523
mOFC_fill_sim	3	fd_108	0.0791666	B-_AB+	mOFC	0.0835956
mOFC_fill_sim	3	fd_108	0.0668279	AC-_AC-	mOFC	0.0712569
mOFC_fill_sim	3	fd_108	0.0872538	C+_B-	mOFC	0.0916828
yeo17_ifs	2	fd_117	0.297756	AC-_AB+	IFS	0.278507
yeo17_ifs	2	fd_117	0.546421	C+_C+	IFS	0.527172
yeo17_ifs	2	fd_117	0.298182	B-_AC-	IFS	0.278933
yeo17_ifs	2	fd_117	0.536381	AB+_AB+	IFS	0.517132
yeo17_ifs	2	fd_117	0.324872	C+_AC-	IFS	0.305623
yeo17_ifs	2	fd_117	0.561812	B-_B-	IFS	0.542563
yeo17_ifs	2	fd_117	0.361424	C+_AB+	IFS	0.342175
yeo17_ifs	2	fd_117	0.324626	B-_AB+	IFS	0.305377
yeo17_ifs	2	fd_117	0.443722	AC-_AC-	IFS	0.424473
yeo17_ifs	2	fd_117	0.389153	C+_B-	IFS	0.369904
mOFC_fill_sim	1	fd_118	0.132265	AC-_AB+	mOFC	0.123829
mOFC_fill_sim	1	fd_118	0.136883	C+_C+	mOFC	0.128447
mOFC_fill_sim	1	fd_118	0.0731622	B-_AC-	mOFC	0.064726
mOFC_fill_sim	1	fd_118	0.10733	AB+_AB+	mOFC	0.0988942
mOFC_fill_sim	1	fd_118	0.117358	C+_AC-	mOFC	0.108922
mOFC_fill_sim	1	fd_118	0.0458049	B-_B-	mOFC	0.0373687
mOFC_fill_sim	1	fd_118	0.0834292	C+_AB+	mOFC	0.074993
mOFC_fill_sim	1	fd_118	0.0916744	B-_AB+	mOFC	0.0832382
mOFC_fill_sim	1	fd_118	0.113546	AC-_AC-	mOFC	0.10511
mOFC_fill_sim	1	fd_118	0.0578929	C+_B-	mOFC	0.0494567
peri_sim	3	fd_147	0.264063	AC-_AB+	PRc	0.273944
peri_sim	3	fd_147	0.417325	C+_C+	PRc	0.427205
peri_sim	3	fd_147	0.209525	B-_AC-	PRc	0.219406
peri_sim	3	fd_147	0.429425	AB+_AB+	PRc	0.439306
peri_sim	3	fd_147	0.216012	C+_AC-	PRc	0.225892
peri_sim	3	fd_147	0.40548	B-_B-	PRc	0.415361
peri_sim	3	fd_147	0.258559	C+_AB+	PRc	0.26844
peri_sim	3	fd_147	0.25655	B-_AB+	PRc	0.26643
peri_sim	3	fd_147	0.389194	AC-_AC-	PRc	0.399074
peri_sim	3	fd_147	0.26218	C+_B-	PRc	0.272061
peri_sim	3	fd_130	0.145229	AC-_AB+	PRc	0.201978
peri_sim	3	fd_130	0.269836	C+_C+	PRc	0.326585
peri_sim	3	fd_130	0.162417	B-_AC-	PRc	0.219167
peri_sim	3	fd_130	0.274587	AB+_AB+	PRc	0.331336
peri_sim	3	fd_130	0.233098	C+_AC-	PRc	0.289847
peri_sim	3	fd_130	0.295316	B-_B-	PRc	0.352065
peri_sim	3	fd_130	0.152171	C+_AB+	PRc	0.208921
peri_sim	3	fd_130	0.185247	B-_AB+	PRc	0.241997
peri_sim	3	fd_130	0.388373	AC-_AC-	PRc	0.445123
peri_sim	3	fd_130	0.172079	C+_B-	PRc	0.228828
para_sim	1	fd_119	0.378449	AC-_AB+	PHc	0.371431
para_sim	1	fd_119	0.420725	C+_C+	PHc	0.413707
para_sim	1	fd_119	0.266172	B-_AC-	PHc	0.259154
para_sim	1	fd_119	0.613801	AB+_AB+	PHc	0.606782
para_sim	1	fd_119	0.286386	C+_AC-	PHc	0.279367
para_sim	1	fd_119	0.498111	B-_B-	PHc	0.491093
para_sim	1	fd_119	0.204723	C+_AB+	PHc	0.197705
para_sim	1	fd_119	0.263699	B-_AB+	PHc	0.256681
para_sim	1	fd_119	0.607457	AC-_AC-	PHc	0.600438
para_sim	1	fd_119	0.244944	C+_B-	PHc	0.237925
peri_sim	1	fd_122	0.245695	AC-_AB+	PRc	0.260605
peri_sim	1	fd_122	0.411067	C+_C+	PRc	0.425977
peri_sim	1	fd_122	0.244212	B-_AC-	PRc	0.259122
peri_sim	1	fd_122	0.394776	AB+_AB+	PRc	0.409686
peri_sim	1	fd_122	0.255509	C+_AC-	PRc	0.270419
peri_sim	1	fd_122	0.3803	B-_B-	PRc	0.39521
peri_sim	1	fd_122	0.222746	C+_AB+	PRc	0.237656
peri_sim	1	fd_122	0.137299	B-_AB+	PRc	0.152209
peri_sim	1	fd_122	0.453082	AC-_AC-	PRc	0.467992
peri_sim	1	fd_122	0.170299	C+_B-	PRc	0.185209
para_sim	3	fd_105	0.202469	AC-_AB+	PHc	0.204895
para_sim	3	fd_105	0.444247	C+_C+	PHc	0.446673
para_sim	3	fd_105	0.255526	B-_AC-	PHc	0.257952
para_sim	3	fd_105	0.387713	AB+_AB+	PHc	0.390139
para_sim	3	fd_105	0.213557	C+_AC-	PHc	0.215983
para_sim	3	fd_105	0.455148	B-_B-	PHc	0.457574
para_sim	3	fd_105	0.216192	C+_AB+	PHc	0.218618
para_sim	3	fd_105	0.249954	B-_AB+	PHc	0.25238
para_sim	3	fd_105	0.465741	AC-_AC-	PHc	0.468168
para_sim	3	fd_105	0.256834	C+_B-	PHc	0.25926
hipp	1	fd_110	0.354929	AC-_AB+	Hippocampus	0.318305
hipp	1	fd_110	0.481426	C+_C+	Hippocampus	0.444802
hipp	1	fd_110	0.246409	B-_AC-	Hippocampus	0.209785
hipp	1	fd_110	0.558955	AB+_AB+	Hippocampus	0.522331
hipp	1	fd_110	0.298809	C+_AC-	Hippocampus	0.262185
hipp	1	fd_110	0.337283	B-_B-	Hippocampus	0.300659
hipp	1	fd_110	0.240627	C+_AB+	Hippocampus	0.204003
hipp	1	fd_110	0.168072	B-_AB+	Hippocampus	0.131448
hipp	1	fd_110	0.604256	AC-_AC-	Hippocampus	0.567632
hipp	1	fd_110	0.254831	C+_B-	Hippocampus	0.218207
mOFC_fill_sim	3	fd_147	0.134753	AC-_AB+	mOFC	0.144633
mOFC_fill_sim	3	fd_147	0.206051	C+_C+	mOFC	0.215932
mOFC_fill_sim	3	fd_147	0.10414	B-_AC-	mOFC	0.114021
mOFC_fill_sim	3	fd_147	0.0771496	AB+_AB+	mOFC	0.0870304
mOFC_fill_sim	3	fd_147	0.175106	C+_AC-	mOFC	0.184987
mOFC_fill_sim	3	fd_147	0.0774573	B-_B-	mOFC	0.0873381
mOFC_fill_sim	3	fd_147	0.131292	C+_AB+	mOFC	0.141172
mOFC_fill_sim	3	fd_147	0.104815	B-_AB+	mOFC	0.114696
mOFC_fill_sim	3	fd_147	0.150121	AC-_AC-	mOFC	0.160002
mOFC_fill_sim	3	fd_147	0.111162	C+_B-	mOFC	0.121042
para_sim	3	fd_112	0.191509	AC-_AB+	PHc	0.247648
para_sim	3	fd_112	0.405118	C+_C+	PHc	0.461257
para_sim	3	fd_112	0.273212	B-_AC-	PHc	0.32935
para_sim	3	fd_112	0.360161	AB+_AB+	PHc	0.4163
para_sim	3	fd_112	0.236967	C+_AC-	PHc	0.293105
para_sim	3	fd_112	0.408526	B-_B-	PHc	0.464665
para_sim	3	fd_112	0.218722	C+_AB+	PHc	0.27486
para_sim	3	fd_112	0.16755	B-_AB+	PHc	0.223689
para_sim	3	fd_112	0.435998	AC-_AC-	PHc	0.492137
para_sim	3	fd_112	0.179609	C+_B-	PHc	0.235747
hipp	3	fd_108	0.29951	AC-_AB+	Hippocampus	0.303939
hipp	3	fd_108	0.533516	C+_C+	Hippocampus	0.537945
hipp	3	fd_108	0.342896	B-_AC-	Hippocampus	0.347325
hipp	3	fd_108	0.52713	AB+_AB+	Hippocampus	0.531559
hipp	3	fd_108	0.311288	C+_AC-	Hippocampus	0.315717
hipp	3	fd_108	0.530369	B-_B-	Hippocampus	0.534798
hipp	3	fd_108	0.241111	C+_AB+	Hippocampus	0.24554
hipp	3	fd_108	0.296795	B-_AB+	Hippocampus	0.301224
hipp	3	fd_108	0.620044	AC-_AC-	Hippocampus	0.624473
hipp	3	fd_108	0.2833	C+_B-	Hippocampus	0.287729
para_sim	2	fd_133	0.149382	AC-_AB+	PHc	0.19278
para_sim	2	fd_133	0.420245	C+_C+	PHc	0.463642
para_sim	2	fd_133	0.171125	B-_AC-	PHc	0.214523
para_sim	2	fd_133	0.390108	AB+_AB+	PHc	0.433506
para_sim	2	fd_133	0.18648	C+_AC-	PHc	0.229878
para_sim	2	fd_133	0.501156	B-_B-	PHc	0.544553
para_sim	2	fd_133	0.206497	C+_AB+	PHc	0.249894
para_sim	2	fd_133	0.285292	B-_AB+	PHc	0.32869
para_sim	2	fd_133	0.442576	AC-_AC-	PHc	0.485973
para_sim	2	fd_133	0.222496	C+_B-	PHc	0.265893
yeo17_ifs	3	fd_107	0.208524	AC-_AB+	IFS	0.256045
yeo17_ifs	3	fd_107	0.495268	C+_C+	IFS	0.542789
yeo17_ifs	3	fd_107	0.24008	B-_AC-	IFS	0.287601
yeo17_ifs	3	fd_107	0.354704	AB+_AB+	IFS	0.402225
yeo17_ifs	3	fd_107	0.266595	C+_AC-	IFS	0.314116
yeo17_ifs	3	fd_107	0.402388	B-_B-	IFS	0.449909
yeo17_ifs	3	fd_107	0.283266	C+_AB+	IFS	0.330786
yeo17_ifs	3	fd_107	0.186676	B-_AB+	IFS	0.234197
yeo17_ifs	3	fd_107	0.495532	AC-_AC-	IFS	0.543053
yeo17_ifs	3	fd_107	0.255322	C+_B-	IFS	0.302843
hipp	3	fd_130	0.233218	AC-_AB+	Hippocampus	0.289968
hipp	3	fd_130	0.429381	C+_C+	Hippocampus	0.48613
hipp	3	fd_130	0.242697	B-_AC-	Hippocampus	0.299446
hipp	3	fd_130	0.431598	AB+_AB+	Hippocampus	0.488347
hipp	3	fd_130	0.270392	C+_AC-	Hippocampus	0.327141
hipp	3	fd_130	0.469034	B-_B-	Hippocampus	0.525783
hipp	3	fd_130	0.218598	C+_AB+	Hippocampus	0.275347
hipp	3	fd_130	0.269934	B-_AB+	Hippocampus	0.326683
hipp	3	fd_130	0.462143	AC-_AC-	Hippocampus	0.518892
hipp	3	fd_130	0.246567	C+_B-	Hippocampus	0.303317
hipp	1	fd_124	0.30563	AC-_AB+	Hippocampus	0.285863
hipp	1	fd_124	0.511021	C+_C+	Hippocampus	0.491254
hipp	1	fd_124	0.309804	B-_AC-	Hippocampus	0.290037
hipp	1	fd_124	0.555171	AB+_AB+	Hippocampus	0.535404
hipp	1	fd_124	0.298777	C+_AC-	Hippocampus	0.27901
hipp	1	fd_124	0.548564	B-_B-	Hippocampus	0.528797
hipp	1	fd_124	0.221394	C+_AB+	Hippocampus	0.201628
hipp	1	fd_124	0.252646	B-_AB+	Hippocampus	0.232879
hipp	1	fd_124	0.597423	AC-_AC-	Hippocampus	0.577656
hipp	1	fd_124	0.297955	C+_B-	Hippocampus	0.278188
hipp	1	fd_144	0.398162	AC-_AB+	Hippocampus	0.364259
hipp	1	fd_144	0.460692	C+_C+	Hippocampus	0.426789
hipp	1	fd_144	0.395735	B-_AC-	Hippocampus	0.361832
hipp	1	fd_144	0.595604	AB+_AB+	Hippocampus	0.561701
hipp	1	fd_144	0.27037	C+_AC-	Hippocampus	0.236467
hipp	1	fd_144	0.582409	B-_B-	Hippocampus	0.548506
hipp	1	fd_144	0.258638	C+_AB+	Hippocampus	0.224735
hipp	1	fd_144	0.341413	B-_AB+	Hippocampus	0.30751
hipp	1	fd_144	0.675264	AC-_AC-	Hippocampus	0.641361
hipp	1	fd_144	0.271237	C+_B-	Hippocampus	0.237334
mOFC_fill_sim	1	fd_110	0.0574135	AC-_AB+	mOFC	0.0207896
mOFC_fill_sim	1	fd_110	0.0607825	C+_C+	mOFC	0.0241587
mOFC_fill_sim	1	fd_110	0.0569551	B-_AC-	mOFC	0.0203312
mOFC_fill_sim	1	fd_110	0.041906	AB+_AB+	mOFC	0.00528209
mOFC_fill_sim	1	fd_110	0.0755115	C+_AC-	mOFC	0.0388877
mOFC_fill_sim	1	fd_110	0.0339579	B-_B-	mOFC	-0.002666
mOFC_fill_sim	1	fd_110	0.0569544	C+_AB+	mOFC	0.0203306
mOFC_fill_sim	1	fd_110	0.0544866	B-_AB+	mOFC	0.0178628
mOFC_fill_sim	1	fd_110	0.0726695	AC-_AC-	mOFC	0.0360456
mOFC_fill_sim	1	fd_110	0.0660769	C+_B-	mOFC	0.0294531
mOFC_fill_sim	2	fd_112	0.119341	AC-_AB+	mOFC	0.175479
mOFC_fill_sim	2	fd_112	0.116446	C+_C+	mOFC	0.172585
mOFC_fill_sim	2	fd_112	0.130525	B-_AC-	mOFC	0.186664
mOFC_fill_sim	2	fd_112	0.14828	AB+_AB+	mOFC	0.204418
mOFC_fill_sim	2	fd_112	0.125597	C+_AC-	mOFC	0.181736
mOFC_fill_sim	2	fd_112	0.17714	B-_B-	mOFC	0.233279
mOFC_fill_sim	2	fd_112	0.153844	C+_AB+	mOFC	0.209983
mOFC_fill_sim	2	fd_112	0.164683	B-_AB+	mOFC	0.220822
mOFC_fill_sim	2	fd_112	0.160665	AC-_AC-	mOFC	0.216804
mOFC_fill_sim	2	fd_112	0.151165	C+_B-	mOFC	0.207303
yeo17_ifs	2	fd_132	0.296539	AC-_AB+	IFS	0.288552
yeo17_ifs	2	fd_132	0.478503	C+_C+	IFS	0.470516
yeo17_ifs	2	fd_132	0.346893	B-_AC-	IFS	0.338906
yeo17_ifs	2	fd_132	0.554503	AB+_AB+	IFS	0.546516
yeo17_ifs	2	fd_132	0.310174	C+_AC-	IFS	0.302187
yeo17_ifs	2	fd_132	0.532489	B-_B-	IFS	0.524502
yeo17_ifs	2	fd_132	0.387865	C+_AB+	IFS	0.379878
yeo17_ifs	2	fd_132	0.347703	B-_AB+	IFS	0.339716
yeo17_ifs	2	fd_132	0.44636	AC-_AC-	IFS	0.438373
yeo17_ifs	2	fd_132	0.345738	C+_B-	IFS	0.337751
peri_sim	3	fd_104	0.2353	AC-_AB+	PRc	0.193972
peri_sim	3	fd_104	0.343902	C+_C+	PRc	0.302573
peri_sim	3	fd_104	0.172787	B-_AC-	PRc	0.131458
peri_sim	3	fd_104	0.442851	AB+_AB+	PRc	0.401523
peri_sim	3	fd_104	0.205434	C+_AC-	PRc	0.164105
peri_sim	3	fd_104	0.39462	B-_B-	PRc	0.353291
peri_sim	3	fd_104	0.203676	C+_AB+	PRc	0.162347
peri_sim	3	fd_104	0.269879	B-_AB+	PRc	0.22855
peri_sim	3	fd_104	0.409989	AC-_AC-	PRc	0.368661
peri_sim	3	fd_104	0.204411	C+_B-	PRc	0.163082
para_sim	3	fd_148	0.196148	AC-_AB+	PHc	0.257255
para_sim	3	fd_148	0.428073	C+_C+	PHc	0.48918
para_sim	3	fd_148	0.317676	B-_AC-	PHc	0.378783
para_sim	3	fd_148	0.421755	AB+_AB+	PHc	0.482862
para_sim	3	fd_148	0.237415	C+_AC-	PHc	0.298522
para_sim	3	fd_148	0.467295	B-_B-	PHc	0.528402
para_sim	3	fd_148	0.219135	C+_AB+	PHc	0.280242
para_sim	3	fd_148	0.290584	B-_AB+	PHc	0.351691
para_sim	3	fd_148	0.462111	AC-_AC-	PHc	0.523218
para_sim	3	fd_148	0.262539	C+_B-	PHc	0.323646
peri_sim	3	fd_113	0.211744	AC-_AB+	PRc	0.250081
peri_sim	3	fd_113	0.318542	C+_C+	PRc	0.356879
peri_sim	3	fd_113	0.179295	B-_AC-	PRc	0.217632
peri_sim	3	fd_113	0.418364	AB+_AB+	PRc	0.456701
peri_sim	3	fd_113	0.151118	C+_AC-	PRc	0.189455
peri_sim	3	fd_113	0.311205	B-_B-	PRc	0.349542
peri_sim	3	fd_113	0.150769	C+_AB+	PRc	0.189106
peri_sim	3	fd_113	0.143118	B-_AB+	PRc	0.181455
peri_sim	3	fd_113	0.331848	AC-_AC-	PRc	0.370185
peri_sim	3	fd_113	0.101361	C+_B-	PRc	0.139698
mOFC_fill_sim	1	fd_123	0.148519	AC-_AB+	mOFC	0.11516
mOFC_fill_sim	1	fd_123	0.140449	C+_C+	mOFC	0.107089
mOFC_fill_sim	1	fd_123	0.112402	B-_AC-	mOFC	0.0790426
mOFC_fill_sim	1	fd_123	0.137431	AB+_AB+	mOFC	0.104072
mOFC_fill_sim	1	fd_123	0.113777	C+_AC-	mOFC	0.080418
mOFC_fill_sim	1	fd_123	0.107374	B-_B-	mOFC	0.0740147
mOFC_fill_sim	1	fd_123	0.132441	C+_AB+	mOFC	0.0990819
mOFC_fill_sim	1	fd_123	0.12246	B-_AB+	mOFC	0.089101
mOFC_fill_sim	1	fd_123	0.109446	AC-_AC-	mOFC	0.0760871
mOFC_fill_sim	1	fd_123	0.109947	C+_B-	mOFC	0.076588
hipp	1	fd_118	0.340544	AC-_AB+	Hippocampus	0.332108
hipp	1	fd_118	0.52697	C+_C+	Hippocampus	0.518534
hipp	1	fd_118	0.32734	B-_AC-	Hippocampus	0.318904
hipp	1	fd_118	0.611506	AB+_AB+	Hippocampus	0.60307
hipp	1	fd_118	0.321953	C+_AC-	Hippocampus	0.313517
hipp	1	fd_118	0.564643	B-_B-	Hippocampus	0.556207
hipp	1	fd_118	0.288171	C+_AB+	Hippocampus	0.279734
hipp	1	fd_118	0.338366	B-_AB+	Hippocampus	0.32993
hipp	1	fd_118	0.595951	AC-_AC-	Hippocampus	0.587515
hipp	1	fd_118	0.310936	C+_B-	Hippocampus	0.3025
para_sim	2	fd_141	0.363999	AC-_AB+	PHc	0.348956
para_sim	2	fd_141	0.55809	C+_C+	PHc	0.543048
para_sim	2	fd_141	0.388205	B-_AC-	PHc	0.373163
para_sim	2	fd_141	0.502952	AB+_AB+	PHc	0.48791
para_sim	2	fd_141	0.402932	C+_AC-	PHc	0.38789
para_sim	2	fd_141	0.539195	B-_B-	PHc	0.524152
para_sim	2	fd_141	0.397242	C+_AB+	PHc	0.3822
para_sim	2	fd_141	0.342523	B-_AB+	PHc	0.32748
para_sim	2	fd_141	0.598687	AC-_AC-	PHc	0.583644
para_sim	2	fd_141	0.370158	C+_B-	PHc	0.355115
mOFC_fill_sim	2	fd_136	0.129278	AC-_AB+	mOFC	0.150216
mOFC_fill_sim	2	fd_136	0.124353	C+_C+	mOFC	0.145292
mOFC_fill_sim	2	fd_136	0.12249	B-_AC-	mOFC	0.143429
mOFC_fill_sim	2	fd_136	0.100136	AB+_AB+	mOFC	0.121074
mOFC_fill_sim	2	fd_136	0.117437	C+_AC-	mOFC	0.138375
mOFC_fill_sim	2	fd_136	0.13153	B-_B-	mOFC	0.152468
mOFC_fill_sim	2	fd_136	0.13669	C+_AB+	mOFC	0.157628
mOFC_fill_sim	2	fd_136	0.130926	B-_AB+	mOFC	0.151864
mOFC_fill_sim	2	fd_136	0.127059	AC-_AC-	mOFC	0.147998
mOFC_fill_sim	2	fd_136	0.100461	C+_B-	mOFC	0.1214
yeo17_ifs	3	fd_118	0.333307	AC-_AB+	IFS	0.324871
yeo17_ifs	3	fd_118	0.588786	C+_C+	IFS	0.580349
yeo17_ifs	3	fd_118	0.347995	B-_AC-	IFS	0.339558
yeo17_ifs	3	fd_118	0.549636	AB+_AB+	IFS	0.5412
yeo17_ifs	3	fd_118	0.361122	C+_AC-	IFS	0.352685
yeo17_ifs	3	fd_118	0.531624	B-_B-	IFS	0.523188
yeo17_ifs	3	fd_118	0.382699	C+_AB+	IFS	0.374262
yeo17_ifs	3	fd_118	0.315267	B-_AB+	IFS	0.30683
yeo17_ifs	3	fd_118	0.644654	AC-_AC-	IFS	0.636218
yeo17_ifs	3	fd_118	0.35464	C+_B-	IFS	0.346204
para_sim	3	fd_129	0.171679	AC-_AB+	PHc	0.187613
para_sim	3	fd_129	0.495578	C+_C+	PHc	0.511513
para_sim	3	fd_129	0.241197	B-_AC-	PHc	0.257131
para_sim	3	fd_129	0.467605	AB+_AB+	PHc	0.483539
para_sim	3	fd_129	0.257064	C+_AC-	PHc	0.272999
para_sim	3	fd_129	0.455575	B-_B-	PHc	0.47151
para_sim	3	fd_129	0.285058	C+_AB+	PHc	0.300992
para_sim	3	fd_129	0.253175	B-_AB+	PHc	0.269109
para_sim	3	fd_129	0.483509	AC-_AC-	PHc	0.499444
para_sim	3	fd_129	0.29101	C+_B-	PHc	0.306944
mOFC_fill_sim	2	fd_129	0.0749716	AC-_AB+	mOFC	0.0909062
mOFC_fill_sim	2	fd_129	0.231612	C+_C+	mOFC	0.247547
mOFC_fill_sim	2	fd_129	0.108151	B-_AC-	mOFC	0.124086
mOFC_fill_sim	2	fd_129	0.0927934	AB+_AB+	mOFC	0.108728
mOFC_fill_sim	2	fd_129	0.0444028	C+_AC-	mOFC	0.0603374
mOFC_fill_sim	2	fd_129	0.145716	B-_B-	mOFC	0.16165
mOFC_fill_sim	2	fd_129	0.157058	C+_AB+	mOFC	0.172993
mOFC_fill_sim	2	fd_129	0.0512819	B-_AB+	mOFC	0.0672165
mOFC_fill_sim	2	fd_129	0.0417071	AC-_AC-	mOFC	0.0576417
mOFC_fill_sim	2	fd_129	0.036829	C+_B-	mOFC	0.0527636
peri_sim	2	fd_127	0.328125	AC-_AB+	PRc	0.197284
peri_sim	2	fd_127	0.663861	C+_C+	PRc	0.53302
peri_sim	2	fd_127	0.35687	B-_AC-	PRc	0.226028
peri_sim	2	fd_127	0.618819	AB+_AB+	PRc	0.487978
peri_sim	2	fd_127	0.331904	C+_AC-	PRc	0.201063
peri_sim	2	fd_127	0.490016	B-_B-	PRc	0.359175
peri_sim	2	fd_127	0.254765	C+_AB+	PRc	0.123924
peri_sim	2	fd_127	0.242994	B-_AB+	PRc	0.112152
peri_sim	2	fd_127	0.645626	AC-_AC-	PRc	0.514785
peri_sim	2	fd_127	0.208379	C+_B-	PRc	0.0775382
hipp	3	fd_113	0.258668	AC-_AB+	Hippocampus	0.297005
hipp	3	fd_113	0.378003	C+_C+	Hippocampus	0.41634
hipp	3	fd_113	0.258478	B-_AC-	Hippocampus	0.296815
hipp	3	fd_113	0.447335	AB+_AB+	Hippocampus	0.485672
hipp	3	fd_113	0.170928	C+_AC-	Hippocampus	0.209265
hipp	3	fd_113	0.4459	B-_B-	Hippocampus	0.484237
hipp	3	fd_113	0.154518	C+_AB+	Hippocampus	0.192855
hipp	3	fd_113	0.227076	B-_AB+	Hippocampus	0.265413
hipp	3	fd_113	0.481409	AC-_AC-	Hippocampus	0.519746
hipp	3	fd_113	0.114272	C+_B-	Hippocampus	0.152609
para_sim	3	fd_140	0.233765	AC-_AB+	PHc	0.220971
para_sim	3	fd_140	0.462872	C+_C+	PHc	0.450078
para_sim	3	fd_140	0.222391	B-_AC-	PHc	0.209597
para_sim	3	fd_140	0.454482	AB+_AB+	PHc	0.441688
para_sim	3	fd_140	0.278666	C+_AC-	PHc	0.265872
para_sim	3	fd_140	0.447275	B-_B-	PHc	0.434481
para_sim	3	fd_140	0.225775	C+_AB+	PHc	0.212981
para_sim	3	fd_140	0.274746	B-_AB+	PHc	0.261952
para_sim	3	fd_140	0.520902	AC-_AC-	PHc	0.508109
para_sim	3	fd_140	0.258757	C+_B-	PHc	0.245963
yeo17_ifs	1	fd_104	0.386739	AC-_AB+	IFS	0.34541
yeo17_ifs	1	fd_104	0.555683	C+_C+	IFS	0.514354
yeo17_ifs	1	fd_104	0.30742	B-_AC-	IFS	0.266091
yeo17_ifs	1	fd_104	0.652062	AB+_AB+	IFS	0.610734
yeo17_ifs	1	fd_104	0.283538	C+_AC-	IFS	0.242209
yeo17_ifs	1	fd_104	0.63972	B-_B-	IFS	0.598392
yeo17_ifs	1	fd_104	0.255253	C+_AB+	IFS	0.213925
yeo17_ifs	1	fd_104	0.349224	B-_AB+	IFS	0.307895
yeo17_ifs	1	fd_104	0.68513	AC-_AC-	IFS	0.643802
yeo17_ifs	1	fd_104	0.246774	C+_B-	IFS	0.205445
para_sim	1	fd_133	0.212422	AC-_AB+	PHc	0.255819
para_sim	1	fd_133	0.483771	C+_C+	PHc	0.527168
para_sim	1	fd_133	0.263203	B-_AC-	PHc	0.306601
para_sim	1	fd_133	0.465753	AB+_AB+	PHc	0.50915
para_sim	1	fd_133	0.188379	C+_AC-	PHc	0.231776
para_sim	1	fd_133	0.454468	B-_B-	PHc	0.497865
para_sim	1	fd_133	0.238723	C+_AB+	PHc	0.28212
para_sim	1	fd_133	0.246143	B-_AB+	PHc	0.28954
para_sim	1	fd_133	0.421213	AC-_AC-	PHc	0.464611
para_sim	1	fd_133	0.239259	C+_B-	PHc	0.282657
mOFC_fill_sim	1	fd_130	0.111032	AC-_AB+	mOFC	0.167782
mOFC_fill_sim	1	fd_130	0.146818	C+_C+	mOFC	0.203567
mOFC_fill_sim	1	fd_130	0.104067	B-_AC-	mOFC	0.160816
mOFC_fill_sim	1	fd_130	0.0724024	AB+_AB+	mOFC	0.129152
mOFC_fill_sim	1	fd_130	0.135737	C+_AC-	mOFC	0.192486
mOFC_fill_sim	1	fd_130	0.0694019	B-_B-	mOFC	0.126151
mOFC_fill_sim	1	fd_130	0.0680251	C+_AB+	mOFC	0.124774
mOFC_fill_sim	1	fd_130	0.0591201	B-_AB+	mOFC	0.115869
mOFC_fill_sim	1	fd_130	0.130905	AC-_AC-	mOFC	0.187655
mOFC_fill_sim	1	fd_130	0.0936813	C+_B-	mOFC	0.150431
peri_sim	1	fd_105	0.315778	AC-_AB+	PRc	0.318204
peri_sim	1	fd_105	0.426107	C+_C+	PRc	0.428534
peri_sim	1	fd_105	0.19919	B-_AC-	PRc	0.201616
peri_sim	1	fd_105	0.436881	AB+_AB+	PRc	0.439308
peri_sim	1	fd_105	0.266123	C+_AC-	PRc	0.268549
peri_sim	1	fd_105	0.284445	B-_B-	PRc	0.286871
peri_sim	1	fd_105	0.209538	C+_AB+	PRc	0.211964
peri_sim	1	fd_105	0.214385	B-_AB+	PRc	0.216811
peri_sim	1	fd_105	0.452331	AC-_AC-	PRc	0.454757
peri_sim	1	fd_105	0.241207	C+_B-	PRc	0.243633
peri_sim	3	fd_128	0.242634	AC-_AB+	PRc	0.210091
peri_sim	3	fd_128	0.384679	C+_C+	PRc	0.352137
peri_sim	3	fd_128	0.284264	B-_AC-	PRc	0.251722
peri_sim	3	fd_128	0.436421	AB+_AB+	PRc	0.403879
peri_sim	3	fd_128	0.232695	C+_AC-	PRc	0.200152
peri_sim	3	fd_128	0.491883	B-_B-	PRc	0.45934
peri_sim	3	fd_128	0.246353	C+_AB+	PRc	0.21381
peri_sim	3	fd_128	0.307276	B-_AB+	PRc	0.274733
peri_sim	3	fd_128	0.428635	AC-_AC-	PRc	0.396092
peri_sim	3	fd_128	0.240259	C+_B-	PRc	0.207716
para_sim	2	fd_128	0.335047	AC-_AB+	PHc	0.302504
para_sim	2	fd_128	0.591696	C+_C+	PHc	0.559153
para_sim	2	fd_128	0.382043	B-_AC-	PHc	0.3495
para_sim	2	fd_128	0.485975	AB+_AB+	PHc	0.453433
para_sim	2	fd_128	0.369071	C+_AC-	PHc	0.336528
para_sim	2	fd_128	0.55095	B-_B-	PHc	0.518407
para_sim	2	fd_128	0.376546	C+_AB+	PHc	0.344003
para_sim	2	fd_128	0.365645	B-_AB+	PHc	0.333102
para_sim	2	fd_128	0.581707	AC-_AC-	PHc	0.549165
para_sim	2	fd_128	0.424768	C+_B-	PHc	0.392225
peri_sim	3	fd_148	0.162726	AC-_AB+	PRc	0.223833
peri_sim	3	fd_148	0.363139	C+_C+	PRc	0.424246
peri_sim	3	fd_148	0.264821	B-_AC-	PRc	0.325928
peri_sim	3	fd_148	0.323212	AB+_AB+	PRc	0.384319
peri_sim	3	fd_148	0.201497	C+_AC-	PRc	0.262604
peri_sim	3	fd_148	0.417674	B-_B-	PRc	0.478781
peri_sim	3	fd_148	0.151523	C+_AB+	PRc	0.21263
peri_sim	3	fd_148	0.243055	B-_AB+	PRc	0.304161
peri_sim	3	fd_148	0.348474	AC-_AC-	PRc	0.409581
peri_sim	3	fd_148	0.224839	C+_B-	PRc	0.285945
yeo17_ifs	3	fd_110	0.384453	AC-_AB+	IFS	0.347829
yeo17_ifs	3	fd_110	0.605417	C+_C+	IFS	0.568793
yeo17_ifs	3	fd_110	0.298007	B-_AC-	IFS	0.261383
yeo17_ifs	3	fd_110	0.581797	AB+_AB+	IFS	0.545173
yeo17_ifs	3	fd_110	0.341477	C+_AC-	IFS	0.304853
yeo17_ifs	3	fd_110	0.5048	B-_B-	IFS	0.468176
yeo17_ifs	3	fd_110	0.403976	C+_AB+	IFS	0.367352
yeo17_ifs	3	fd_110	0.356753	B-_AB+	IFS	0.320129
yeo17_ifs	3	fd_110	0.525714	AC-_AC-	IFS	0.489091
yeo17_ifs	3	fd_110	0.361388	C+_B-	IFS	0.324764
yeo17_ifs	1	fd_133	0.218145	AC-_AB+	IFS	0.261543
yeo17_ifs	1	fd_133	0.475963	C+_C+	IFS	0.51936
yeo17_ifs	1	fd_133	0.279258	B-_AC-	IFS	0.322655
yeo17_ifs	1	fd_133	0.479628	AB+_AB+	IFS	0.523026
yeo17_ifs	1	fd_133	0.221383	C+_AC-	IFS	0.26478
yeo17_ifs	1	fd_133	0.52033	B-_B-	IFS	0.563728
yeo17_ifs	1	fd_133	0.231525	C+_AB+	IFS	0.274922
yeo17_ifs	1	fd_133	0.26433	B-_AB+	IFS	0.307728
yeo17_ifs	1	fd_133	0.411864	AC-_AC-	IFS	0.455261
yeo17_ifs	1	fd_133	0.249758	C+_B-	IFS	0.293156
hipp	2	fd_122	0.232034	AC-_AB+	Hippocampus	0.246944
hipp	2	fd_122	0.501351	C+_C+	Hippocampus	0.516261
hipp	2	fd_122	0.222585	B-_AC-	Hippocampus	0.237495
hipp	2	fd_122	0.517102	AB+_AB+	Hippocampus	0.532012
hipp	2	fd_122	0.290797	C+_AC-	Hippocampus	0.305707
hipp	2	fd_122	0.476228	B-_B-	Hippocampus	0.491138
hipp	2	fd_122	0.280883	C+_AB+	Hippocampus	0.295793
hipp	2	fd_122	0.249694	B-_AB+	Hippocampus	0.264604
hipp	2	fd_122	0.574437	AC-_AC-	Hippocampus	0.589347
hipp	2	fd_122	0.27408	C+_B-	Hippocampus	0.28899
mOFC_fill_sim	3	fd_114	0.166939	AC-_AB+	mOFC	0.161047
mOFC_fill_sim	3	fd_114	0.160511	C+_C+	mOFC	0.154618
mOFC_fill_sim	3	fd_114	0.129046	B-_AC-	mOFC	0.123153
mOFC_fill_sim	3	fd_114	0.187158	AB+_AB+	mOFC	0.181266
mOFC_fill_sim	3	fd_114	0.164683	C+_AC-	mOFC	0.158791
mOFC_fill_sim	3	fd_114	0.181395	B-_B-	mOFC	0.175503
mOFC_fill_sim	3	fd_114	0.195735	C+_AB+	mOFC	0.189842
mOFC_fill_sim	3	fd_114	0.167933	B-_AB+	mOFC	0.162041
mOFC_fill_sim	3	fd_114	0.16429	AC-_AC-	mOFC	0.158397
mOFC_fill_sim	3	fd_114	0.162285	C+_B-	mOFC	0.156392
para_sim	1	fd_124	0.363217	AC-_AB+	PHc	0.34345
para_sim	1	fd_124	0.432027	C+_C+	PHc	0.41226
para_sim	1	fd_124	0.318968	B-_AC-	PHc	0.299202
para_sim	1	fd_124	0.513535	AB+_AB+	PHc	0.493768
para_sim	1	fd_124	0.270644	C+_AC-	PHc	0.250877
para_sim	1	fd_124	0.484489	B-_B-	PHc	0.464722
para_sim	1	fd_124	0.207231	C+_AB+	PHc	0.187464
para_sim	1	fd_124	0.257648	B-_AB+	PHc	0.237881
para_sim	1	fd_124	0.580561	AC-_AC-	PHc	0.560794
para_sim	1	fd_124	0.257247	C+_B-	PHc	0.23748
yeo17_ifs	3	fd_123	0.487173	AC-_AB+	IFS	0.453814
yeo17_ifs	3	fd_123	0.481871	C+_C+	IFS	0.448512
yeo17_ifs	3	fd_123	0.390826	B-_AC-	IFS	0.357467
yeo17_ifs	3	fd_123	0.670932	AB+_AB+	IFS	0.637573
yeo17_ifs	3	fd_123	0.300106	C+_AC-	IFS	0.266746
yeo17_ifs	3	fd_123	0.536556	B-_B-	IFS	0.503197
yeo17_ifs	3	fd_123	0.376547	C+_AB+	IFS	0.343187
yeo17_ifs	3	fd_123	0.433616	B-_AB+	IFS	0.400257
yeo17_ifs	3	fd_123	0.684339	AC-_AC-	IFS	0.65098
yeo17_ifs	3	fd_123	0.370469	C+_B-	IFS	0.33711
peri_sim	2	fd_109	0.100688	AC-_AB+	PRc	0.166612
peri_sim	2	fd_109	0.158655	C+_C+	PRc	0.22458
peri_sim	2	fd_109	0.152695	B-_AC-	PRc	0.218619
peri_sim	2	fd_109	0.181722	AB+_AB+	PRc	0.247647
peri_sim	2	fd_109	0.107764	C+_AC-	PRc	0.173688
peri_sim	2	fd_109	0.321339	B-_B-	PRc	0.387263
peri_sim	2	fd_109	0.0651077	C+_AB+	PRc	0.131032
peri_sim	2	fd_109	0.10412	B-_AB+	PRc	0.170044
peri_sim	2	fd_109	0.203794	AC-_AC-	PRc	0.269718
peri_sim	2	fd_109	0.151399	C+_B-	PRc	0.217323
hipp	2	fd_117	0.336148	AC-_AB+	Hippocampus	0.316899
hipp	2	fd_117	0.484563	C+_C+	Hippocampus	0.465314
hipp	2	fd_117	0.318136	B-_AC-	Hippocampus	0.298887
hipp	2	fd_117	0.56711	AB+_AB+	Hippocampus	0.547861
hipp	2	fd_117	0.313385	C+_AC-	Hippocampus	0.294136
hipp	2	fd_117	0.58671	B-_B-	Hippocampus	0.567461
hipp	2	fd_117	0.343961	C+_AB+	Hippocampus	0.324712
hipp	2	fd_117	0.300808	B-_AB+	Hippocampus	0.281559
hipp	2	fd_117	0.446925	AC-_AC-	Hippocampus	0.427676
hipp	2	fd_117	0.336908	C+_B-	Hippocampus	0.317659
mOFC_fill_sim	1	fd_138	0.149922	AC-_AB+	mOFC	0.151992
mOFC_fill_sim	1	fd_138	0.115467	C+_C+	mOFC	0.117537
mOFC_fill_sim	1	fd_138	0.0959099	B-_AC-	mOFC	0.0979799
mOFC_fill_sim	1	fd_138	0.121656	AB+_AB+	mOFC	0.123726
mOFC_fill_sim	1	fd_138	0.128459	C+_AC-	mOFC	0.130529
mOFC_fill_sim	1	fd_138	0.0348445	B-_B-	mOFC	0.0369145
mOFC_fill_sim	1	fd_138	0.0800303	C+_AB+	mOFC	0.0821003
mOFC_fill_sim	1	fd_138	0.0769927	B-_AB+	mOFC	0.0790627
mOFC_fill_sim	1	fd_138	0.138114	AC-_AC-	mOFC	0.140184
mOFC_fill_sim	1	fd_138	0.0741567	C+_B-	mOFC	0.0762266
mOFC_fill_sim	1	fd_104	0.212536	AC-_AB+	mOFC	0.171207
mOFC_fill_sim	1	fd_104	0.151887	C+_C+	mOFC	0.110558
mOFC_fill_sim	1	fd_104	0.117034	B-_AC-	mOFC	0.0757048
mOFC_fill_sim	1	fd_104	0.167616	AB+_AB+	mOFC	0.126287
mOFC_fill_sim	1	fd_104	0.189333	C+_AC-	mOFC	0.148005
mOFC_fill_sim	1	fd_104	0.0610655	B-_B-	mOFC	0.0197368
mOFC_fill_sim	1	fd_104	0.163882	C+_AB+	mOFC	0.122553
mOFC_fill_sim	1	fd_104	0.10391	B-_AB+	mOFC	0.0625816
mOFC_fill_sim	1	fd_104	0.223515	AC-_AC-	mOFC	0.182186
mOFC_fill_sim	1	fd_104	0.0988477	C+_B-	mOFC	0.0575189
peri_sim	3	fd_140	0.190745	AC-_AB+	PRc	0.177951
peri_sim	3	fd_140	0.47523	C+_C+	PRc	0.462436
peri_sim	3	fd_140	0.222887	B-_AC-	PRc	0.210093
peri_sim	3	fd_140	0.38651	AB+_AB+	PRc	0.373716
peri_sim	3	fd_140	0.229184	C+_AC-	PRc	0.21639
peri_sim	3	fd_140	0.429978	B-_B-	PRc	0.417184
peri_sim	3	fd_140	0.226166	C+_AB+	PRc	0.213372
peri_sim	3	fd_140	0.248606	B-_AB+	PRc	0.235812
peri_sim	3	fd_140	0.47181	AC-_AC-	PRc	0.459016
peri_sim	3	fd_140	0.281324	C+_B-	PRc	0.26853
hipp	3	fd_126	0.214149	AC-_AB+	Hippocampus	0.198783
hipp	3	fd_126	0.582853	C+_C+	Hippocampus	0.567487
hipp	3	fd_126	0.254498	B-_AC-	Hippocampus	0.239132
hipp	3	fd_126	0.486299	AB+_AB+	Hippocampus	0.470933
hipp	3	fd_126	0.262494	C+_AC-	Hippocampus	0.247128
hipp	3	fd_126	0.615398	B-_B-	Hippocampus	0.600032
hipp	3	fd_126	0.287986	C+_AB+	Hippocampus	0.27262
hipp	3	fd_126	0.332614	B-_AB+	Hippocampus	0.317248
hipp	3	fd_126	0.499362	AC-_AC-	Hippocampus	0.483996
hipp	3	fd_126	0.272868	C+_B-	Hippocampus	0.257502
para_sim	1	fd_110	0.421266	AC-_AB+	PHc	0.384642
para_sim	1	fd_110	0.502054	C+_C+	PHc	0.46543
para_sim	1	fd_110	0.308264	B-_AC-	PHc	0.27164
para_sim	1	fd_110	0.613826	AB+_AB+	PHc	0.577202
para_sim	1	fd_110	0.314718	C+_AC-	PHc	0.278094
para_sim	1	fd_110	0.359051	B-_B-	PHc	0.322428
para_sim	1	fd_110	0.260031	C+_AB+	PHc	0.223407
para_sim	1	fd_110	0.229302	B-_AB+	PHc	0.192678
para_sim	1	fd_110	0.655452	AC-_AC-	PHc	0.618829
para_sim	1	fd_110	0.251295	C+_B-	PHc	0.214671
para_sim	2	fd_112	0.310295	AC-_AB+	PHc	0.366433
para_sim	2	fd_112	0.425804	C+_C+	PHc	0.481943
para_sim	2	fd_112	0.227188	B-_AC-	PHc	0.283327
para_sim	2	fd_112	0.557559	AB+_AB+	PHc	0.613697
para_sim	2	fd_112	0.243492	C+_AC-	PHc	0.299631
para_sim	2	fd_112	0.474263	B-_B-	PHc	0.530401
para_sim	2	fd_112	0.308884	C+_AB+	PHc	0.365023
para_sim	2	fd_112	0.241416	B-_AB+	PHc	0.297555
para_sim	2	fd_112	0.393312	AC-_AC-	PHc	0.44945
para_sim	2	fd_112	0.233614	C+_B-	PHc	0.289752
hipp	2	fd_147	0.207443	AC-_AB+	Hippocampus	0.217324
hipp	2	fd_147	0.429577	C+_C+	Hippocampus	0.439458
hipp	2	fd_147	0.200013	B-_AC-	Hippocampus	0.209894
hipp	2	fd_147	0.433158	AB+_AB+	Hippocampus	0.443039
hipp	2	fd_147	0.227364	C+_AC-	Hippocampus	0.237245
hipp	2	fd_147	0.448849	B-_B-	Hippocampus	0.45873
hipp	2	fd_147	0.201314	C+_AB+	Hippocampus	0.211195
hipp	2	fd_147	0.15395	B-_AB+	Hippocampus	0.163831
hipp	2	fd_147	0.431677	AC-_AC-	Hippocampus	0.441558
hipp	2	fd_147	0.193735	C+_B-	Hippocampus	0.203616
mOFC_fill_sim	3	fd_137	0.0872951	AC-_AB+	mOFC	0.0890714
mOFC_fill_sim	3	fd_137	0.069837	C+_C+	mOFC	0.0716133
mOFC_fill_sim	3	fd_137	0.0687734	B-_AC-	mOFC	0.0705497
mOFC_fill_sim	3	fd_137	0.111104	AB+_AB+	mOFC	0.112881
mOFC_fill_sim	3	fd_137	0.077049	C+_AC-	mOFC	0.0788253
mOFC_fill_sim	3	fd_137	0.108868	B-_B-	mOFC	0.110644
mOFC_fill_sim	3	fd_137	0.0809084	C+_AB+	mOFC	0.0826847
mOFC_fill_sim	3	fd_137	0.1024	B-_AB+	mOFC	0.104176
mOFC_fill_sim	3	fd_137	0.0842151	AC-_AC-	mOFC	0.0859914
mOFC_fill_sim	3	fd_137	0.0680801	C+_B-	mOFC	0.0698564
mOFC_fill_sim	2	fd_108	0.036927	AC-_AB+	mOFC	0.041356
mOFC_fill_sim	2	fd_108	0.12238	C+_C+	mOFC	0.126809
mOFC_fill_sim	2	fd_108	0.116944	B-_AC-	mOFC	0.121373
mOFC_fill_sim	2	fd_108	0.117721	AB+_AB+	mOFC	0.12215
mOFC_fill_sim	2	fd_108	0.0489902	C+_AC-	mOFC	0.0534193
mOFC_fill_sim	2	fd_108	0.105994	B-_B-	mOFC	0.110423
mOFC_fill_sim	2	fd_108	0.130233	C+_AB+	mOFC	0.134662
mOFC_fill_sim	2	fd_108	0.074433	B-_AB+	mOFC	0.0788621
mOFC_fill_sim	2	fd_108	0.0927269	AC-_AC-	mOFC	0.0971559
mOFC_fill_sim	2	fd_108	0.0642536	C+_B-	mOFC	0.0686826
para_sim	2	fd_105	0.301618	AC-_AB+	PHc	0.304044
para_sim	2	fd_105	0.505195	C+_C+	PHc	0.507621
para_sim	2	fd_105	0.296774	B-_AC-	PHc	0.2992
para_sim	2	fd_105	0.405673	AB+_AB+	PHc	0.408099
para_sim	2	fd_105	0.300445	C+_AC-	PHc	0.302872
para_sim	2	fd_105	0.484383	B-_B-	PHc	0.48681
para_sim	2	fd_105	0.274286	C+_AB+	PHc	0.276713
para_sim	2	fd_105	0.229715	B-_AB+	PHc	0.232141
para_sim	2	fd_105	0.485185	AC-_AC-	PHc	0.487612
para_sim	2	fd_105	0.306109	C+_B-	PHc	0.308536
mOFC_fill_sim	3	fd_140	0.0762604	AC-_AB+	mOFC	0.0634665
mOFC_fill_sim	3	fd_140	0.100582	C+_C+	mOFC	0.0877878
mOFC_fill_sim	3	fd_140	0.100484	B-_AC-	mOFC	0.08769
mOFC_fill_sim	3	fd_140	0.0457687	AB+_AB+	mOFC	0.0329748
mOFC_fill_sim	3	fd_140	0.0438241	C+_AC-	mOFC	0.0310302
mOFC_fill_sim	3	fd_140	0.15922	B-_B-	mOFC	0.146426
mOFC_fill_sim	3	fd_140	0.10259	C+_AB+	mOFC	0.0897964
mOFC_fill_sim	3	fd_140	0.111463	B-_AB+	mOFC	0.098669
mOFC_fill_sim	3	fd_140	0.105545	AC-_AC-	mOFC	0.0927515
mOFC_fill_sim	3	fd_140	0.139309	C+_B-	mOFC	0.126515
yeo17_ifs	2	fd_105	0.342769	AC-_AB+	IFS	0.345195
yeo17_ifs	2	fd_105	0.486201	C+_C+	IFS	0.488627
yeo17_ifs	2	fd_105	0.345493	B-_AC-	IFS	0.347919
yeo17_ifs	2	fd_105	0.458474	AB+_AB+	IFS	0.4609
yeo17_ifs	2	fd_105	0.297894	C+_AC-	IFS	0.30032
yeo17_ifs	2	fd_105	0.607637	B-_B-	IFS	0.610064
yeo17_ifs	2	fd_105	0.308458	C+_AB+	IFS	0.310884
yeo17_ifs	2	fd_105	0.279597	B-_AB+	IFS	0.282023
yeo17_ifs	2	fd_105	0.535243	AC-_AC-	IFS	0.53767
yeo17_ifs	2	fd_105	0.322652	C+_B-	IFS	0.325079
yeo17_ifs	3	fd_130	0.248827	AC-_AB+	IFS	0.305576
yeo17_ifs	3	fd_130	0.340847	C+_C+	IFS	0.397597
yeo17_ifs	3	fd_130	0.2125	B-_AC-	IFS	0.269249
yeo17_ifs	3	fd_130	0.408321	AB+_AB+	IFS	0.46507
yeo17_ifs	3	fd_130	0.243891	C+_AC-	IFS	0.30064
yeo17_ifs	3	fd_130	0.40443	B-_B-	IFS	0.461179
yeo17_ifs	3	fd_130	0.236476	C+_AB+	IFS	0.293226
yeo17_ifs	3	fd_130	0.264183	B-_AB+	IFS	0.320932
yeo17_ifs	3	fd_130	0.397241	AC-_AC-	IFS	0.45399
yeo17_ifs	3	fd_130	0.208606	C+_B-	IFS	0.265355
peri_sim	2	fd_128	0.280331	AC-_AB+	PRc	0.247788
peri_sim	2	fd_128	0.475168	C+_C+	PRc	0.442625
peri_sim	2	fd_128	0.312215	B-_AC-	PRc	0.279672
peri_sim	2	fd_128	0.425739	AB+_AB+	PRc	0.393196
peri_sim	2	fd_128	0.269313	C+_AC-	PRc	0.23677
peri_sim	2	fd_128	0.494144	B-_B-	PRc	0.461602
peri_sim	2	fd_128	0.291239	C+_AB+	PRc	0.258696
peri_sim	2	fd_128	0.278957	B-_AB+	PRc	0.246415
peri_sim	2	fd_128	0.450124	AC-_AC-	PRc	0.417581
peri_sim	2	fd_128	0.304418	C+_B-	PRc	0.271875
yeo17_ifs	1	fd_124	0.392047	AC-_AB+	IFS	0.37228
yeo17_ifs	1	fd_124	0.569645	C+_C+	IFS	0.549878
yeo17_ifs	1	fd_124	0.387098	B-_AC-	IFS	0.367331
yeo17_ifs	1	fd_124	0.595576	AB+_AB+	IFS	0.575809
yeo17_ifs	1	fd_124	0.320012	C+_AC-	IFS	0.300246
yeo17_ifs	1	fd_124	0.677887	B-_B-	IFS	0.65812
yeo17_ifs	1	fd_124	0.255308	C+_AB+	IFS	0.235541
yeo17_ifs	1	fd_124	0.365883	B-_AB+	IFS	0.346116
yeo17_ifs	1	fd_124	0.655818	AC-_AC-	IFS	0.636051
yeo17_ifs	1	fd_124	0.290508	C+_B-	IFS	0.270742
yeo17_ifs	1	fd_144	0.380946	AC-_AB+	IFS	0.347044
yeo17_ifs	1	fd_144	0.494707	C+_C+	IFS	0.460804
yeo17_ifs	1	fd_144	0.42007	B-_AC-	IFS	0.386167
yeo17_ifs	1	fd_144	0.590504	AB+_AB+	IFS	0.556602
yeo17_ifs	1	fd_144	0.267067	C+_AC-	IFS	0.233165
yeo17_ifs	1	fd_144	0.612875	B-_B-	IFS	0.578972
yeo17_ifs	1	fd_144	0.271983	C+_AB+	IFS	0.23808
yeo17_ifs	1	fd_144	0.396232	B-_AB+	IFS	0.362329
yeo17_ifs	1	fd_144	0.66642	AC-_AC-	IFS	0.632518
yeo17_ifs	1	fd_144	0.274631	C+_B-	IFS	0.240728
hipp	1	fd_123	0.297935	AC-_AB+	Hippocampus	0.264576
hipp	1	fd_123	0.453548	C+_C+	Hippocampus	0.420189
hipp	1	fd_123	0.236218	B-_AC-	Hippocampus	0.202858
hipp	1	fd_123	0.637946	AB+_AB+	Hippocampus	0.604587
hipp	1	fd_123	0.170684	C+_AC-	Hippocampus	0.137325
hipp	1	fd_123	0.485512	B-_B-	Hippocampus	0.452153
hipp	1	fd_123	0.239192	C+_AB+	Hippocampus	0.205833
hipp	1	fd_123	0.293365	B-_AB+	Hippocampus	0.260006
hipp	1	fd_123	0.456811	AC-_AC-	Hippocampus	0.423452
hipp	1	fd_123	0.242751	C+_B-	Hippocampus	0.209392
para_sim	1	fd_118	0.368715	AC-_AB+	PHc	0.360279
para_sim	1	fd_118	0.529661	C+_C+	PHc	0.521225
para_sim	1	fd_118	0.307902	B-_AC-	PHc	0.299466
para_sim	1	fd_118	0.61766	AB+_AB+	PHc	0.609224
para_sim	1	fd_118	0.331908	C+_AC-	PHc	0.323472
para_sim	1	fd_118	0.539463	B-_B-	PHc	0.531027
para_sim	1	fd_118	0.276866	C+_AB+	PHc	0.26843
para_sim	1	fd_118	0.328298	B-_AB+	PHc	0.319862
para_sim	1	fd_118	0.600216	AC-_AC-	PHc	0.59178
para_sim	1	fd_118	0.282198	C+_B-	PHc	0.273762
peri_sim	1	fd_123	0.274097	AC-_AB+	PRc	0.240738
peri_sim	1	fd_123	0.358302	C+_C+	PRc	0.324943
peri_sim	1	fd_123	0.229831	B-_AC-	PRc	0.196472
peri_sim	1	fd_123	0.521425	AB+_AB+	PRc	0.488065
peri_sim	1	fd_123	0.148696	C+_AC-	PRc	0.115336
peri_sim	1	fd_123	0.451756	B-_B-	PRc	0.418397
peri_sim	1	fd_123	0.171015	C+_AB+	PRc	0.137656
peri_sim	1	fd_123	0.299304	B-_AB+	PRc	0.265945
peri_sim	1	fd_123	0.334437	AC-_AC-	PRc	0.301078
peri_sim	1	fd_123	0.22245	C+_B-	PRc	0.189091
hipp	2	fd_104	0.328382	AC-_AB+	Hippocampus	0.287053
hipp	2	fd_104	0.507032	C+_C+	Hippocampus	0.465703
hipp	2	fd_104	0.310721	B-_AC-	Hippocampus	0.269392
hipp	2	fd_104	0.468471	AB+_AB+	Hippocampus	0.427142
hipp	2	fd_104	0.290235	C+_AC-	Hippocampus	0.248906
hipp	2	fd_104	0.493972	B-_B-	Hippocampus	0.452644
hipp	2	fd_104	0.300791	C+_AB+	Hippocampus	0.259462
hipp	2	fd_104	0.25858	B-_AB+	Hippocampus	0.217251
hipp	2	fd_104	0.589192	AC-_AC-	Hippocampus	0.547863
hipp	2	fd_104	0.275319	C+_B-	Hippocampus	0.233991
mOFC_fill_sim	3	fd_124	0.0972334	AC-_AB+	mOFC	0.0774665
mOFC_fill_sim	3	fd_124	0.187311	C+_C+	mOFC	0.167545
mOFC_fill_sim	3	fd_124	0.10585	B-_AC-	mOFC	0.0860836
mOFC_fill_sim	3	fd_124	0.0917178	AB+_AB+	mOFC	0.0719509
mOFC_fill_sim	3	fd_124	0.118074	C+_AC-	mOFC	0.0983072
mOFC_fill_sim	3	fd_124	0.101184	B-_B-	mOFC	0.0814171
mOFC_fill_sim	3	fd_124	0.14529	C+_AB+	mOFC	0.125523
mOFC_fill_sim	3	fd_124	0.0951064	B-_AB+	mOFC	0.0753395
mOFC_fill_sim	3	fd_124	0.0887509	AC-_AC-	mOFC	0.0689841
mOFC_fill_sim	3	fd_124	0.150173	C+_B-	mOFC	0.130406
para_sim	2	fd_130	0.255813	AC-_AB+	PHc	0.312562
para_sim	2	fd_130	0.390592	C+_C+	PHc	0.447342
para_sim	2	fd_130	0.250127	B-_AC-	PHc	0.306876
para_sim	2	fd_130	0.36007	AB+_AB+	PHc	0.416819
para_sim	2	fd_130	0.226491	C+_AC-	PHc	0.28324
para_sim	2	fd_130	0.378728	B-_B-	PHc	0.435477
para_sim	2	fd_130	0.274208	C+_AB+	PHc	0.330957
para_sim	2	fd_130	0.216341	B-_AB+	PHc	0.27309
para_sim	2	fd_130	0.473324	AC-_AC-	PHc	0.530074
para_sim	2	fd_130	0.228724	C+_B-	PHc	0.285473
yeo17_ifs	3	fd_138	0.260443	AC-_AB+	IFS	0.262513
yeo17_ifs	3	fd_138	0.438914	C+_C+	IFS	0.440984
[truncated: 3,518 more rows]

## Sheet: Figure S5
See source data for Figure 3

## Sheet: Figure S6
Figure S6a
[truncated: 11,283 more rows]

[truncated: 1 more sheets: Table S1]
